# Supplementary material for: Proteome and transcriptome profile analysis reveals regulatory and stress-responsive networks in the russet fruit skin of sand pear
Source: Hortic Res. 2020 Feb 1;7:16. doi: 10.1038/s41438-020-0242-3 (PMC6994700; doi:10.1038/s41438-020-0242-3)
Supplement: Supplementary file 6 — Supplementary Table S1 [file 41438_2020_242_MOESM6_ESM.xls]

## Sheet: Suppl
Supplementary Table S1 Annotation of the pear (Pyrus) transcripts identified by the transcriptome analysis.
Gene_id	chromosome	Strand	start	end	length	A1_readcount	A2_readcount	A3_readcount	B1_readcount	B2_readcount	B3_readcount	A1_fpkm	A2_fpkm	A3_fpkm	B1_fpkm	B2_fpkm	B3_fpkm	A_group_fpkm	B_group_fpkm	A_readcount(AvsB)	B_readcount(AvsB)	log2FoldChange(AvsB)	pval(AvsB)	padj(AvsB)	significant(AvsB)	gene_description
103926516	NW_008988039.1	-	187	2915	1868	327	504	587	546	379	506	5.15984	6.3143	7.50628	7.0116	5.7334	8.63176	6.32681	7.12559	440.544	495.283	-0.16897	0.58837	0.9953	FALSE	uncharacterized LOC103926516
103926517	NW_008988039.1	-	247585	251133	2027	1	5	4	5	0	7	0.014592	0.0579282	0.0473012	0.0593772	0	0.110426	0.0399405	0.0566011	3.01596	4.16967	-0.46732	0.88033	1	FALSE	microtubule-associated protein 70-5%2C transcript variant X1||microtubule-associated protein 70-5%2C transcript variant X2
103926518	NW_008988395.1	-	164024	167702	1877	2	16	3	6	1	2	0.0314073	0.199493	0.0381787	0.076681	0.0150552	0.033954	0.0896929	0.0418968	6.40183	2.94711	1.1192	0.52947	0.97518	FALSE	U11/U12 small nuclear ribonucleoprotein 48 kDa protein-like
103926520	NW_008988395.1	-	337661	338807	888	6	2	4	0	0	0	0.199161	0.0527094	0.1076	0	0	0	0.119823	0	3.97132	0	Inf	0.16589	0.5981	FALSE	cysteine-rich repeat secretory protein 39-like
103926521	NW_008988395.1	-	359080	360774	1364	62	48	75	140	50	60	1.33981	0.823566	1.31344	2.46215	1.03587	1.40172	1.15894	1.63325	58.8716	83.4919	-0.50406	0.25271	0.74325	FALSE	uncharacterized LOC103926521
103926522	NW_008988395.1	+	377458	381106	3309	0	0	0	0	0	0	0	0	0	0	0	0	0	0	0	0	NA	NA	NA	NA	uncharacterized LOC103926522
103926523	NW_008988395.1	+	417014	422004	3400	71	100	104	92	88	82	0.615523	0.688323	0.730665	0.649098	0.731398	0.768529	0.67817	0.716342	86.113	90.9888	-0.079457	0.88491	1	FALSE	TMV resistance protein N-like
103926525	NW_008988395.1	+	427024	431322	3543	37	44	30	25	33	33	0.307819	0.290638	0.202262	0.169266	0.263204	0.296803	0.266906	0.243091	35.5182	32.0775	0.147	0.80959	1	FALSE	-
103926526	NW_008988396.1	-	54411	55240	830	944	847	585	925	438	865	33.5242	23.8823	16.8361	26.734	14.9124	33.2096	24.7476	24.952	771.879	767.894	0.0074668	0.92675	1	FALSE	14 kDa proline-rich protein DC2.15-like
103926527	NW_008988396.1	+	73306	73944	639	87	45	32	88	26	22	4.01313	1.6481	1.19622	3.30357	1.1498	1.0971	2.28582	1.85016	54.9465	44.5678	0.30203	0.87696	1	FALSE	14 kDa proline-rich protein DC2.15-like
103926528	NW_008988396.1	+	125940	130587	1995	52	36	21	245	127	86	0.76829	0.42231	0.251443	2.94594	1.79892	1.37367	0.480681	2.03951	36.1094	153.273	-2.0857	0.00052687	0.0068888	DOWN	protein NRT1/ PTR FAMILY 6.3-like
103926529	NW_008988396.1	-	132989	142185	3020	1329	1348	1567	1769	1371	1357	14.9288	12.0226	14.2649	16.172	14.7647	16.4794	13.7388	15.8054	1346.06	1549.87	-0.2034	0.3739	0.88157	FALSE	oxysterol-binding protein-related protein 2A-like%2C transcript variant X5||oxysterol-binding protein-related protein 2A-like%2C transcript variant X3||oxysterol-binding protein-related protein 2A-like%2C transcript variant X4||oxysterol-binding protein-related protein 2A-like%2C transcript variant X1||oxysterol-binding protein-related protein 2A-like%2C transcript variant X2
103926530	NW_008988049.1	+	1561776	1563111	934	31	30	54	40	25	14	1.08909	0.836817	1.53743	1.14367	0.842031	0.531731	1.15445	0.839143	35.9571	26.5579	0.43714	0.51799	0.96956	FALSE	NAC domain-containing protein 104-like%2C transcript variant X3||NAC domain-containing protein 104-like%2C transcript variant X2||NAC domain-containing protein 104-like%2C transcript variant X1
103926531	NW_008988396.1	-	188218	191375	1594	80	151	70	185	357	144	1.47934	2.21697	1.049	2.7841	6.32893	2.87872	1.58177	3.99725	95.0292	240.458	-1.3393	0.056884	0.30052	FALSE	zinc finger CCCH domain-containing protein 11-like
103926532	NW_008988396.1	-	221098	222718	1621	564	637	783	589	403	642	10.2556	9.19661	11.5383	8.71632	7.02542	12.6205	10.3302	9.45409	624.487	568.517	0.13547	0.57705	0.99265	FALSE	DNA topoisomerase 6 subunit A
103926533	NW_008988396.1	+	239013	240598	708	0	0	0	0	0	0	0	0	0	0	0	0	0	0	0	0	NA	NA	NA	NA	uncharacterized LOC103926533
103926534	NW_008988396.1	-	224152	229567	1616	96	107	102	121	106	119	1.84946	1.63668	1.59247	1.89712	1.95778	2.47846	1.69287	2.11112	96.9193	120.349	-0.31237	0.41035	0.91365	FALSE	uncharacterized LOC103926534%2C transcript variant X3||uncharacterized LOC103926534%2C transcript variant X2||uncharacterized LOC103926534%2C transcript variant X4||uncharacterized LOC103926534%2C transcript variant X1
103926535	NW_008988396.1	+	287626	289871	1176	9	8	18	78	65	110	0.246774	0.174162	0.39997	1.74055	1.70866	3.26069	0.273635	2.23663	10.8907	88.9568	-3.03	4.0764e-07	1.0688e-05	DOWN	adenylate kinase 1%2C chloroplastic-like%2C transcript variant X1||adenylate kinase 1%2C chloroplastic-like%2C transcript variant X3||adenylate kinase 1%2C chloroplastic-like%2C transcript variant X2
103926536	NW_008988396.1	+	292021	297260	3002	2787	3916	2812	2181	1955	1508	27.7249	30.9302	22.6698	17.6573	18.6451	16.2179	27.1083	17.5068	3013.96	1944.57	0.63221	0.0092869	0.075399	FALSE	two-component response regulator-like APRR7%2C transcript variant X2||two-component response regulator-like APRR7%2C transcript variant X1
103926537	NW_008988396.1	+	335208	340037	2873	551	379	428	435	390	276	5.88874	3.216	3.70692	3.78352	3.99595	3.1889	4.27055	3.65612	440.673	378.506	0.21939	0.60772	1	FALSE	WRKY transcription factor 44-like%2C transcript variant X1||WRKY transcription factor 44-like%2C transcript variant X2
103926539	NW_008988396.1	+	370605	374137	1731	6	7	22	8	11	29	0.102524	0.0949687	0.304647	0.11125	0.1802	0.535716	0.16738	0.275722	10.6217	17.3964	-0.71176	0.55936	0.98688	FALSE	serine/threonine-protein kinase CDL1-like%2C transcript variant X2||serine/threonine-protein kinase CDL1-like%2C transcript variant X1
103926540	NW_008988396.1	+	343781	347203	1749	5	2	7	5	1	2	0.085437	0.0271339	0.0969332	0.0695316	0.0163818	0.0369459	0.0698347	0.0409531	4.45854	2.64248	0.75468	0.76518	1	FALSE	serine/threonine-protein kinase CDL1-like%2C transcript variant X2||serine/threonine-protein kinase CDL1-like%2C transcript variant X1
103926541	NW_008988396.1	-	400801	446526	1297	95	178	159	106	134	106	2.22414	3.30876	3.01672	2.01967	3.00766	2.68291	2.84988	2.57008	134.162	121.034	0.14856	0.60956	1	FALSE	glutathione S-transferase L3-like%2C transcript variant X2||glutathione S-transferase L3-like%2C transcript variant X1||glutathione S-transferase L3-like%2C transcript variant X3
103926542	NW_008988396.1	-	417793	418492	501	2	1	4	2	3	3	0.117668	0.0467126	0.190716	0.095762	0.169213	0.190814	0.118365	0.15193	2.18677	2.83306	-0.37356	0.95176	1	FALSE	uncharacterized LOC103926542
103926543	NW_008988049.1	+	1568003	1570875	2411	0	0	0	0	0	0	0	0	0	0	0	0	0	0	0	0	NA	NA	NA	NA	putative clathrin assembly protein At1g03050
103926544	NW_008988396.1	-	415873	417784	1014	0	11	5	1	6	5	0	0.253879	0.117787	0.0236572	0.16721	0.157129	0.123888	0.115999	4.73143	4.37416	0.11327	0.90964	1	FALSE	uncharacterized LOC103926544
103926545	NW_008988396.1	-	447197	449165	868	103	190	178	151	176	165	3.54259	5.18853	4.96138	4.22666	5.80339	6.1352	4.56417	5.38842	146.168	172.303	-0.23732	0.5655	0.98929	FALSE	uncharacterized LOC103926545%2C transcript variant X1||uncharacterized LOC103926545%2C transcript variant X2||uncharacterized LOC103926545%2C transcript variant X3
103926546	NW_008988396.1	-	207963	211430	1002	12	55	21	70	104	60	0.353003	1.2846	0.500628	1.67584	2.93303	1.90814	0.712742	2.17233	26.9661	81.7803	-1.6006	0.0043741	0.041257	DOWN	zinc finger CCCH domain-containing protein 11-like
103926550	NW_008988396.1	-	260686	264851	2844	1	1	5	0	2	0	0.0103642	0.0082289	0.0419956	0	0.0198724	0	0.0201962	0.00662414	2.10176	0.726381	1.5328	0.69345	1	FALSE	putative disease resistance protein RGA3
103926551	NW_008988396.1	+	347605	349599	1678	0	0	0	0	0	0	0	0	0	0	0	0	0	0	0	0	NA	NA	NA	NA	-
103926552	NW_008988396.1	+	374719	376644	1926	0	0	0	0	0	0	0	0	0	0	0	0	0	0	0	0	NA	NA	NA	NA	uncharacterized LOC103926552
103926553	NW_008988396.1	-	377306	383875	2475	0	0	1	4	1	1	0	0	0.00965136	0.0387691	0.0114176	0.0128751	0.00321712	0.0210206	0.286113	1.95977	-2.776	0.59324	0.99618	FALSE	-
103926554	NW_008988049.1	-	1572017	1586281	4175	1779	2474	2586	2473	1844	2106	12.5629	13.8713	14.7993	14.2126	12.4841	16.078	13.7445	14.2582	2142.5	2219.3	-0.050805	0.85686	1	FALSE	probable manganese-transporting ATPase PDR2%2C transcript variant X2||probable manganese-transporting ATPase PDR2%2C transcript variant X3||probable manganese-transporting ATPase PDR2%2C transcript variant X1
103926555	NW_008988397.1	-	236876	237678	803	22785	14667	14612	15994	8535	8694	836.37	427.462	434.668	477.796	300.357	345.008	566.167	374.387	17037.9	11259	0.59766	0.26717	0.76318	FALSE	14 kDa proline-rich protein DC2.15-like
103926556	NW_008988397.1	-	242672	243915	1153	1	0	8	0	0	0	0.0255644	0	0.165739	0	0	0	0.0637678	0	2.66002	0	Inf	0.30877	0.81441	FALSE	uncharacterized LOC103926556
103926557	NW_008988397.1	+	305493	305903	411	0	0	0	0	0	0	0	0	0	0	0	0	0	0	0	0	NA	NA	NA	NA	14 kDa proline-rich protein DC2.15-like
103926558	NW_008988397.1	+	218322	219249	928	132	84	63	38	16	22	4.19267	2.11837	1.62165	0.982283	0.487217	0.755441	2.64423	0.741647	92.2194	25.7046	1.843	0.018398	0.12977	FALSE	36.4 kDa proline-rich protein-like
103926561	NW_008988398.1	+	3721	10853	1733	441	331	620	561	257	455	7.50076	4.46993	8.54588	7.76543	4.19068	8.3664	6.83886	6.77417	440.379	436.261	0.013556	0.99175	1	FALSE	lys-63-specific deubiquitinase BRCC36-like
103926562	NW_008988398.1	+	25025	27535	841	1	6	0	0	0	0	0.0350485	0.166965	0	0	0	0	0.067338	0	2.17159	0	Inf	0.41143	0.91419	FALSE	TATA-binding protein-associated factor 2N-like
103926563	NW_008988398.1	-	100343	102853	841	0	0	0	0	0	0	0	0	0	0	0	0	0	0	0	0	NA	NA	NA	NA	TATA-binding protein-associated factor 2N-like
103926564	NW_008988398.1	-	117030	124158	1729	49	101	121	75	99	62	0.835345	1.36709	1.67168	1.04056	1.61804	1.14267	1.29137	1.26709	83.1124	82.2437	0.015159	0.88557	1	FALSE	lys-63-specific deubiquitinase BRCC36-like
103926565	NW_008988398.1	-	170294	171745	531	0	0	0	0	0	0	0	0	0	0	0	0	0	0	0	0	NA	NA	NA	NA	uncharacterized LOC103926565%2C transcript variant X1||uncharacterized LOC103926565%2C transcript variant X2||uncharacterized LOC103926565%2C transcript variant X3
103926566	NW_008988398.1	-	195525	198748	1098	39	249	99	51	35	34	1.04695	5.30724	2.15376	1.11421	0.900774	0.986739	2.83598	1.00058	117.518	41.1023	1.5156	0.14346	0.55246	FALSE	acyl-protein thioesterase 2
103926567	NW_008988398.1	-	307383	310970	1288	0	4	0	0	5	0	0	0.0726801	0	0	0.109699	0	0.0242267	0.0365665	1.20031	1.81595	-0.59732	0.96485	1	FALSE	uncharacterized LOC103926567
103926568	NW_008988398.1	+	380297	387288	1895	2433	3097	3130	2835	2327	2430	38.309	38.7175	39.9395	36.3286	35.127	41.3643	38.9887	37.6066	2727.81	2627.49	0.054058	0.81185	1	FALSE	chaperone protein dnaJ A6%2C chloroplastic-like%2C transcript variant X4||chaperone protein dnaJ A6%2C chloroplastic-like%2C transcript variant X2||chaperone protein dnaJ A6%2C chloroplastic-like%2C transcript variant X3||chaperone protein dnaJ A6%2C chloroplastic-like%2C transcript variant X1||chaperone protein dnaJ A6%2C chloroplastic-like%2C transcript variant X5
103926569	NW_008988049.1	+	1606804	1620875	2185	1842	1751	1850	2023	1501	1565	24.8487	18.7545	20.2248	22.2098	19.4124	22.8238	21.276	21.482	1738.35	1753.1	-0.012192	0.88313	1	FALSE	phosphatidylserine decarboxylase proenzyme 3-like
103926570	NW_008988398.1	-	406658	411100	2327	31	49	14	8	2	18	0.395391	0.496212	0.144708	0.0830407	0.0244557	0.248198	0.345437	0.118565	30.2141	9.96879	1.5997	0.056934	0.30069	FALSE	boron transporter 4-like%2C transcript variant X1||boron transporter 4-like%2C transcript variant X3||boron transporter 4-like%2C transcript variant X2
103926572	NW_008988398.1	-	134368	135655	671	0	0	0	0	0	0	0	0	0	0	0	0	0	0	0	0	NA	NA	NA	NA	late embryogenesis abundant protein 2-like%2C transcript variant X2||late embryogenesis abundant protein 2-like%2C transcript variant X1
103926573	NW_008988398.1	+	191038	195225	1026	2	15	4	3	1	22	0.0574576	0.342149	0.0931272	0.0701415	0.0275425	0.683283	0.164245	0.260322	6.38786	9.59477	-0.58691	0.81967	1	FALSE	-
103926574	NW_008988398.1	-	265129	268931	856	1668	1831	1973	1702	1386	1366	57.4364	50.0594	55.0576	47.6965	45.7551	50.8514	54.1845	48.101	1732.97	1538.31	0.1719	0.49853	0.96272	FALSE	cytochrome c oxidase subunit 5b-2%2C mitochondrial
103926575	NW_008988398.1	+	297622	298307	430	0	0	0	0	0	0	0	0	0	0	0	0	0	0	0	0	NA	NA	NA	NA	uncharacterized LOC103926575
103926576	NW_008988398.1	+	347984	349749	1335	0	0	0	0	0	0	0	0	0	0	0	0	0	0	0	0	NA	NA	NA	NA	uncharacterized LOC103926576
103926577	NW_008988049.1	-	1637536	1639372	256	0	0	0	0	0	0	0	0	0	0	0	0	0	0	0	0	NA	NA	NA	NA	-
103926578	NW_008988398.1	-	429636	437726	1851	4	2	10	3	9	7	0.0636969	0.0252869	0.12905	0.0388791	0.1374	0.120508	0.0726779	0.0989291	4.94576	6.82914	-0.46551	0.8268	1	FALSE	uncharacterized LOC103926578
103926579	NW_008988399.1	-	2620	10560	1248	1	1	0	0	1	0	0.0240226	0.0190733	0	0	0.0230306	0	0.0143653	0.00767687	0.671197	0.363191	0.88601	1	1	FALSE	truncated transcription factor CAULIFLOWER A-like%2C transcript variant X2||truncated transcription factor CAULIFLOWER A-like%2C transcript variant X1
103926580	NW_008988399.1	-	23790	30059	1411	328	361	419	848	381	284	6.86164	5.99608	7.10341	14.4373	7.64125	6.42293	6.65371	9.50049	349.937	504.073	-0.52654	0.21953	0.69486	FALSE	developmental protein SEPALLATA 1-like%2C transcript variant X1||developmental protein SEPALLATA 1-like%2C transcript variant X2
103926581	NW_008988399.1	-	43614	44673	685	14	4	10	22	24	18	0.602424	0.13666	0.348717	0.77043	0.990081	0.837351	0.3626	0.865954	9.25711	22.2238	-1.2635	0.12761	0.51272	FALSE	uncharacterized LOC103926581
103926582	NW_008988399.1	+	66442	71805	2501	377	471	526	158	119	136	4.44317	4.40736	5.02384	1.51546	1.34457	1.73281	4.62479	1.53095	431.744	142.769	1.5965	1.1968e-07	3.4636e-06	UP	probable tRNA (guanine(26)-N(2))-dimethyltransferase 2
103926583	NW_008988399.1	-	76214	78980	1535	600	496	766	1948	1315	1457	18.8544	12.3751	19.507	49.8181	39.6162	49.4974	16.9122	46.3106	590.673	1621.87	-1.4572	5.452e-09	1.8691e-07	DOWN	uncharacterized LOC103926583%2C transcript variant X1||uncharacterized LOC103926583%2C transcript variant X3||uncharacterized LOC103926583%2C transcript variant X2||uncharacterized LOC103926583%2C transcript variant X4
103926584	NW_008988399.1	-	79151	82258	1561	51	64	84	10	0	3	0.963013	0.959508	1.28541	0.153673	0	0.0612412	1.06931	0.0716381	62.1656	4.1805	3.8944	7.1751e-08	2.1474e-06	UP	alpha-1%2C4-glucan-protein synthase [UDP-forming] 1-like%2C transcript variant X2||alpha-1%2C4-glucan-protein synthase [UDP-forming] 1-like%2C transcript variant X1||alpha-1%2C4-glucan-protein synthase [UDP-forming] 1-like%2C transcript variant X3
103926585	NW_008988049.1	-	96776	100529	661	0	0	0	0	0	0	0	0	0	0	0	0	0	0	0	0	NA	NA	NA	NA	uncharacterized LOC103926585
103926586	NW_008988399.1	-	84225	86883	1682	527	794	1102	1173	907	1029	9.23527	11.0475	15.6502	16.7291	15.2381	19.4946	11.9777	17.154	749.138	1075.78	-0.52208	0.049964	0.2742	FALSE	cytochrome P450 85A-like
103926587	NW_008988399.1	+	184694	194097	3114	978	1083	1154	593	465	596	10.6689	9.38025	10.202	5.26466	4.86315	7.02889	10.0837	5.7189	1018.11	574.861	0.82461	0.0012628	0.014607	UP	oxysterol-binding protein-related protein 2A-like%2C transcript variant X5||oxysterol-binding protein-related protein 2A-like%2C transcript variant X3||oxysterol-binding protein-related protein 2A-like%2C transcript variant X2||oxysterol-binding protein-related protein 2A-like%2C transcript variant X1||oxysterol-binding protein-related protein 2A-like%2C transcript variant X4
103926588	NW_008988399.1	-	196568	201123	1910	203	167	135	203	116	76	3.13276	2.04623	1.68836	2.54955	1.71623	1.26796	2.28912	1.84458	164.075	132.703	0.30616	0.60968	1	FALSE	protein NRT1/ PTR FAMILY 6.3-like
103926589	NW_008988399.1	-	286788	287366	579	3	2	4	2	5	0	0.152724	0.0808394	0.165023	0.0828614	0.244029	0	0.132862	0.108964	2.85797	2.42521	0.23688	0.98183	1	FALSE	14 kDa proline-rich protein DC2.15-like
103926590	NW_008988399.1	+	304985	305850	866	183	155	98	473	214	396	6.49105	4.36518	2.81701	13.654	7.27718	15.1852	4.55775	12.0388	142.466	371.53	-1.3829	0.0013297	0.015261	DOWN	14 kDa proline-rich protein DC2.15-like%2C transcript variant X1||14 kDa proline-rich protein DC2.15-like%2C transcript variant X2||14 kDa proline-rich protein DC2.15-like%2C transcript variant X3
103926592	NW_008988399.1	+	4	2408	1150	135	177	133	43	51	51	3.4602	3.60203	2.7626	0.896957	1.25321	1.41318	3.27494	1.18778	141.268	50.9036	1.4726	0.00023766	0.0034263	UP	ultraviolet-B receptor UVR8-like
103926593	NW_008988399.1	-	62423	63574	828	0	0	0	0	0	0	0	0	0	0	0	0	0	0	0	0	NA	NA	NA	NA	myb-related protein 340-like
103926594	NW_008988399.1	+	377365	379856	2492	0	0	0	0	0	0	0	0	0	0	0	0	0	0	0	0	NA	NA	NA	NA	-
103926595	NW_008988049.1	+	166197	169950	661	0	0	0	0	0	0	0	0	0	0	0	0	0	0	0	0	NA	NA	NA	NA	uncharacterized LOC103926595
103926596	NW_008988399.1	+	382576	386320	1748	0	0	0	0	0	0	0	0	0	0	0	0	0	0	0	0	NA	NA	NA	NA	-
103926597	NW_008988399.1	+	392201	394692	2492	0	0	0	0	0	0	0	0	0	0	0	0	0	0	0	0	NA	NA	NA	NA	-
103926598	NW_008988399.1	+	397412	401156	1748	0	0	0	0	0	0	0	0	0	0	0	0	0	0	0	0	NA	NA	NA	NA	-
103926599	NW_008988399.1	-	407795	412185	1850	1	0	0	0	0	0	0.0159328	0	0	0	0	0	0.00531095	0	0.371119	0	Inf	1	1	FALSE	-
103926600	NW_008988399.1	+	413904	416580	2592	1	0	0	0	0	0	0.0113718	0	0	0	0	0	0.00379061	0	0.371119	0	Inf	1	1	FALSE	-
103926601	NW_008988399.1	+	428014	432059	1769	0	1	0	1	0	0	0	0.0132295	0	0.0135604	0	0	0.00440983	0.00452014	0.300078	0.304627	-0.021703	1	1	FALSE	-
103926602	NW_008988039.1	-	2146708	2159494	1484	2869	2998	3458	2929	3357	2578	57.9219	48.0563	56.5765	48.1246	64.9754	56.2672	54.1849	56.4557	2953.75	3086.17	-0.063266	0.80188	1	FALSE	alpha-galactosidase-like%2C transcript variant X3||alpha-galactosidase-like%2C transcript variant X1||alpha-galactosidase-like%2C transcript variant X2
103926603	NW_008988399.1	+	432206	434834	2629	1	0	0	0	0	4	0.0112118	0	0	0	0	0.0484836	0.00373726	0.0161612	0.371119	1.51231	-2.0268	0.75061	1	FALSE	-
103926604	NW_008988399.1	+	443171	445457	721	3	1	2	0	2	0	0.122645	0.0324591	0.0662611	0	0.0783872	0	0.0737885	0.0261291	1.98566	0.726381	1.4508	0.75509	1	FALSE	-
103926606	NW_008988049.1	-	289668	291835	873	194	248	256	222	202	295	6.55017	6.64827	7.0047	6.10014	6.53864	10.768	6.73438	7.80225	219.661	252.524	-0.20114	0.57117	0.9912	FALSE	vacuolar protein sorting-associated protein 22 homolog 1-like
103926607	NW_008988400.1	-	77189	80168	1691	439	333	454	897	683	426	7.65219	4.60863	6.41322	12.7248	11.4137	8.02771	6.22468	10.7221	392.743	682.37	-0.79697	0.0075096	0.064215	FALSE	poly(U)-specific endoribonuclease-B-like
103926608	NW_008988400.1	+	82677	83919	365	8	25	2	0	0	0	0.646044	1.60294	0.130888	0	0	0	0.793292	0	11.0431	0	Inf	0.013766	0.10342	FALSE	uncharacterized LOC103926608
103926609	NW_008988400.1	-	91481	132314	13455	1127	1569	1706	271	183	215	2.46891	2.72904	3.02872	0.483155	0.384342	0.509191	2.74222	0.458896	1377.18	230.304	2.5801	1.4727e-21	1.5162e-19	UP	uncharacterized LOC103926609
103926610	NW_008988400.1	+	149133	157353	1755	254	202	232	139	91	78	4.35029	2.74689	3.22011	1.93747	1.49421	1.44424	3.4391	1.62531	221.258	104.883	1.0769	0.0024963	0.025974	UP	polycomb group protein EMBRYONIC FLOWER 2-like%2C transcript variant X2||polycomb group protein EMBRYONIC FLOWER 2-like%2C transcript variant X3||polycomb group protein EMBRYONIC FLOWER 2-like%2C transcript variant X1||polycomb group protein EMBRYONIC FLOWER 2-like%2C transcript variant X4
103926611	NW_008988400.1	+	168128	171087	1286	824	1051	1152	915	908	659	18.9012	19.1413	21.4148	17.0812	19.9679	16.3421	19.8191	17.7971	950.786	857.663	0.14871	0.54475	0.98167	FALSE	probable enoyl-CoA hydratase 2%2C mitochondrial%2C transcript variant X1||probable enoyl-CoA hydratase 2%2C mitochondrial%2C transcript variant X2
103926612	NW_008988400.1	+	178605	182298	1046	564	715	915	1082	1063	826	15.8932	15.9973	20.8955	24.814	28.7178	25.1637	17.5953	26.2318	685.66	1027.97	-0.58423	0.02431	0.16045	FALSE	ubiquitin carboxyl-terminal hydrolase 3-like
103926613	NW_008988400.1	-	182473	183161	689	0	3	0	18	90	4	0	0.1019	0	0.626692	3.69125	0.184998	0.0339666	1.50098	0.900235	39.6827	-5.4621	0.070333	0.34742	FALSE	oleosin 1-like
103926614	NW_008988049.1	+	293988	295555	1281	0	0	0	2	2	2	0	0	0	0.0374526	0.0441195	0.0497515	0	0.0437746	0	2.09179	#NAME?	0.41947	0.91916	FALSE	uncharacterized LOC103926614
103926615	NW_008988400.1	+	188123	195426	1224	969	1015	1073	783	684	654	23.8017	19.795	21.3591	15.6524	16.1074	17.3669	21.6519	16.3756	971.193	734.208	0.40357	0.11931	0.49145	FALSE	COP9 signalosome complex subunit 7-like%2C transcript variant X1||COP9 signalosome complex subunit 7-like%2C transcript variant X3||COP9 signalosome complex subunit 7-like%2C transcript variant X2
103926616	NW_008988400.1	-	218185	219260	1076	504	1447	363	1195	996	501	13.8065	31.4722	8.05857	26.6414	26.1576	14.8372	17.7791	22.5454	725.116	915.183	-0.33585	0.5679	0.99005	FALSE	ethylene-responsive transcription factor 2-like
103926617	NW_008988400.1	+	306016	307295	1280	1689	4578	1134	5708	5644	2496	38.8942	83.7023	21.1625	106.973	124.603	62.1384	47.9196	97.9048	2325.03	4732.34	-1.0253	0.069086	0.34304	FALSE	ethylene-responsive transcription factor 5-like
103926618	NW_008988400.1	+	392408	398231	2972	0	1	0	0	1	0	0	0.00787449	0	0	0.00950827	0	0.00262483	0.00316942	0.300078	0.363191	-0.27539	1	1	FALSE	ATPase 11%2C plasma membrane-type-like
103926619	NW_008988400.1	+	413670	419555	1853	1196	2133	1791	1742	1354	921	19.6834	27.8719	23.8871	23.3321	21.3635	16.3866	23.8141	20.3608	1596.35	1370.63	0.21994	0.37684	0.88437	FALSE	nudix hydrolase 8%2C transcript variant X2||nudix hydrolase 8%2C transcript variant X3||nudix hydrolase 8%2C transcript variant X1
103926620	NW_008988400.1	+	434830	441135	1191	2570	2955	3293	2740	2504	2302	63.6043	58.0654	66.0456	55.1874	59.4118	61.5913	62.5717	58.7302	2782.68	2614.44	0.089971	0.69944	1	FALSE	deSI-like protein At4g17486
103926622	NW_008988400.1	+	349912	365234	2829	1	0	0	0	0	0	0.0104191	0	0	0	0	0	0.00347305	0	0.371119	0	Inf	1	1	FALSE	ATPase 11%2C plasma membrane-type-like
103926623	NW_008988400.1	+	375145	384331	606	0	0	0	0	0	0	0	0	0	0	0	0	0	0	0	0	NA	NA	NA	NA	uncharacterized LOC103926623
103926624	NW_008988400.1	+	442343	444204	1137	0	0	0	2	0	0	0	0	0	0.0421959	0	0	0	0.0140653	0	0.609253	#NAME?	0.87081	1	FALSE	phospholipase A1-IIgamma-like
103926625	NW_008988401.1	-	1	2872	1997	2117	2271	2329	2153	1678	1627	31.2783	26.6407	27.8863	25.8882	23.7684	25.9878	28.6017	25.2148	2133.49	1880.43	0.18216	0.48768	0.9579	FALSE	zinc finger CCCH domain-containing protein 40-like%2C transcript variant X2||zinc finger CCCH domain-containing protein 40-like%2C transcript variant X1
103926626	NW_008988401.1	-	8383	9921	1055	8453	11924	10910	7955	5781	5014	236.169	264.509	247.022	180.879	154.846	151.446	249.234	162.39	9836.69	6418.59	0.61592	0.0093398	0.075793	FALSE	chlorophyll a-b binding protein 6%2C chloroplastic-like
103926627	NW_008988401.1	+	13113	20712	3217	3452	4371	4105	4107	2513	2974	31.6289	31.7981	30.4808	30.6249	22.0745	29.4588	31.3026	27.3861	3767.24	3288.2	0.19621	0.44327	0.93357	FALSE	uncharacterized protein slr1919
103926628	NW_008988401.1	+	21476	24627	1368	1541	1888	1888	1950	1540	1715	33.2033	32.2989	32.967	34.194	31.8115	39.9488	32.8231	35.3181	1678.62	1801.74	-0.10211	0.67157	1	FALSE	rhomboid-like protein 19
103926629	NW_008988401.1	-	25246	28117	1090	420	534	502	671	663	444	11.3576	11.4653	11.0012	14.7672	17.1885	12.9802	11.2747	14.9786	459.74	613.066	-0.41522	0.11357	0.47612	FALSE	probable ubiquitin-conjugating enzyme E2 C
103926630	NW_008988401.1	-	33867	38349	2093	2	1	18	18	1	15	0.028166	0.0111816	0.205431	0.206302	0.0135015	0.228375	0.081593	0.149393	6.19235	11.5176	-0.89528	0.51369	0.96835	FALSE	MLO-like protein 6
103926631	NW_008988401.1	-	43241	45829	1264	103	95	129	113	90	61	2.4019	1.75893	2.43785	2.14453	2.01208	1.53783	2.19956	1.89815	103.641	90.1727	0.20084	0.66285	1	FALSE	tetraspanin-6
103926632	NW_008988401.1	-	49042	54710	2723	505	779	1157	622	541	766	5.46649	6.69516	10.1496	5.47954	5.61435	8.9641	7.43709	6.686	752.209	675.571	0.15503	0.52955	0.97518	FALSE	serine carboxypeptidase-like 27
103926633	NW_008988401.1	-	99329	103765	1368	233	239	302	166	188	184	5.03878	4.10368	5.29267	2.92155	3.89773	4.30177	4.81171	3.70702	244.596	188.414	0.37649	0.21148	0.68035	FALSE	RNA pseudouridine synthase 5%2C transcript variant X1||RNA pseudouridine synthase 5%2C transcript variant X2
103926634	NW_008988401.1	+	91592	99263	5901	8271	9175	10212	8005	5499	6181	41.321	36.3936	41.345	32.547	26.3379	33.3835	39.6865	30.7561	8744.53	6772.62	0.36867	0.12395	0.50376	FALSE	uncharacterized LOC103926634%2C transcript variant X1||uncharacterized LOC103926634%2C transcript variant X2
103926635	NW_008988401.1	-	104408	107091	1671	4808	5764	5342	4675	4139	3714	84.8112	80.727	76.3644	67.1129	69.9953	70.8257	80.6342	69.3113	5042.41	4331.55	0.21923	0.36417	0.87224	FALSE	uncharacterized LOC103926635
103926636	NW_008988401.1	-	108242	111581	1341	4	5	0	15	17	19	0.0879217	0.0872595	0	0.268326	0.358237	0.451492	0.0583937	0.359352	2.98487	17.9271	-2.5864	0.020211	0.13951	FALSE	general transcription factor IIF subunit 2-like
103926637	NW_008988401.1	-	111998	117662	1801	429	604	675	628	542	551	7.03287	7.86174	8.96763	8.37859	8.51843	9.76534	7.95408	8.88746	533.584	596.475	-0.16075	0.58555	0.99469	FALSE	beta-taxilin-like%2C transcript variant X3||beta-taxilin-like%2C transcript variant X2||beta-taxilin-like%2C transcript variant X1
103926638	NW_008988401.1	-	148537	157593	3731	490	539	506	641	478	480	4.25674	3.71772	3.5623	4.53185	3.98102	4.50799	3.84559	4.34029	488.364	550.348	-0.17239	0.4736	0.95145	FALSE	E3 SUMO-protein ligase SIZ1-like%2C transcript variant X1||E3 SUMO-protein ligase SIZ1-like%2C transcript variant X2||E3 SUMO-protein ligase SIZ1-like%2C transcript variant X3
103926639	NW_008988401.1	+	160958	165285	3340	358	525	500	573	463	397	3.1938	3.7187	3.61488	4.16021	3.95996	3.82892	3.50913	3.98303	433.458	492.805	-0.18512	0.49618	0.96222	FALSE	TMV resistance protein N-like%2C transcript variant X1||TMV resistance protein N-like%2C transcript variant X2
103926640	NW_008988401.1	+	184395	186670	1062	307	281	398	425	322	310	8.52077	6.19232	8.95205	9.59987	8.56804	9.30171	7.88838	9.15654	312.128	363.618	-0.22028	0.41457	0.91569	FALSE	uncharacterized LOC103926640
103926641	NW_008988401.1	-	213019	218653	2715	39	69	55	98	71	73	0.437926	0.615164	0.500492	0.895566	0.764327	0.886174	0.517861	0.848689	50.9153	83.2396	-0.70917	0.11824	0.48909	FALSE	nucleolar complex protein 2 homolog%2C transcript variant X1||nucleolar complex protein 2 homolog%2C transcript variant X2
103926642	NW_008988401.1	+	229303	231630	848	392	498	379	167	252	171	13.6256	13.7437	10.676	4.72413	8.39759	6.42578	12.6818	6.51583	403.354	207.048	0.96208	0.00092607	0.011161	UP	mitochondrial import inner membrane translocase subunit TIM14-1-like
103926643	NW_008988401.1	+	233652	240257	3456	2022	2730	2840	2933	2257	2127	17.3357	18.5835	19.7322	20.4648	18.5514	19.7146	18.5505	19.5769	2382.18	2517.36	-0.079632	0.73455	1	FALSE	mitochondrial substrate carrier family protein C-like%2C transcript variant X2||mitochondrial substrate carrier family protein C-like%2C transcript variant X1
103926644	NW_008988401.1	-	241590	243695	910	5584	5581	6457	6088	6587	4848	180.871	143.53	169.494	160.485	204.549	169.764	164.631	178.266	5594.5	6079.82	-0.12002	0.59302	0.99618	FALSE	ATP synthase subunit d%2C mitochondrial-like
103926645	NW_008988401.1	-	249172	250681	1087	293	403	233	401	283	258	7.94517	8.67655	5.12024	8.84944	7.35711	7.56338	7.24732	7.92331	296.334	322.482	-0.122	0.59978	0.99811	FALSE	LOB domain-containing protein 1-like
103926646	NW_008988401.1	-	260118	264022	3531	467	567	523	412	353	332	3.89838	3.758	3.53808	2.79898	2.82506	2.99617	3.73149	2.8734	493.094	379.234	0.37877	0.17491	0.618	FALSE	pentatricopeptide repeat-containing protein At2g16880-like
103926648	NW_008988401.1	-	269780	275203	1283	1246	1364	1661	1245	1350	1133	28.6257	24.8805	30.9248	23.2779	29.7343	28.1403	28.1437	27.0508	1346.95	1297.93	0.05349	0.79681	1	FALSE	Golgi to ER traffic protein 4 homolog
103926649	NW_008988401.1	+	264073	269869	747	1241	1372	1741	1039	1150	507	48.9684	42.9838	55.6727	33.3654	43.5038	21.6278	49.2083	32.8323	1370.39	925.862	0.56572	0.036754	0.21988	FALSE	uncharacterized LOC103926649
103926650	NW_008988401.1	+	287332	289930	771	127	137	202	137	164	169	4.91263	4.20762	6.33228	4.31287	6.0819	7.06736	5.15084	5.82071	146.038	165.192	-0.1778	0.6752	1	FALSE	uncharacterized LOC103926650%2C transcript variant X2||uncharacterized LOC103926650%2C transcript variant X1
103926651	NW_008988401.1	+	290647	298751	213	1	0	0	1	3	1	0.138384	0	0	0.112622	0.398008	0.149605	0.0461279	0.220078	0.371119	1.77228	-2.2557	0.65965	1	FALSE	salt stress-induced hydrophobic peptide ESI3-like
103926652	NW_008988401.1	-	308983	310858	724	1839	2193	2467	2619	2984	2461	74.8701	70.8878	81.3944	86.7757	116.469	108.318	75.7174	103.854	2046.4	2812.03	-0.45852	0.062376	0.31991	FALSE	40S ribosomal protein S23
103926653	NW_008988401.1	-	318404	323772	4550	2916	3715	4043	3481	2201	2624	18.8904	19.1082	21.2254	18.3524	13.6697	18.3771	19.7413	16.7998	3353.73	2851.86	0.23386	0.33451	0.84358	FALSE	uncharacterized LOC103926653
103926654	NW_008988401.1	-	338991	341578	1133	7	9	6	6	1	0	0.18211	0.185902	0.126498	0.127035	0.0249414	0	0.164837	0.0506587	7.01521	2.19095	1.6789	0.38135	0.88826	FALSE	probable RNA-binding protein ARP1
103926655	NW_008988401.1	-	350374	353333	959	546	553	634	698	740	722	17.0124	13.6806	16.0089	17.6997	22.105	24.3205	15.5673	21.375	549.97	754.362	-0.4559	0.083985	0.39129	FALSE	nuclear transcription factor Y subunit B-1-like%2C transcript variant X2||nuclear transcription factor Y subunit B-1-like%2C transcript variant X1
103926656	NW_008988401.1	-	390441	393106	1448	653	758	986	817	734	827	13.2926	12.251	16.2657	13.5349	14.3244	18.1996	13.9364	15.353	751.907	828.132	-0.13931	0.63417	1	FALSE	uncharacterized LOC103926656
103926658	NW_008988049.1	-	313609	313992	384	3317	8198	1932	4655	3078	1814	254.612	499.63	120.182	290.797	226.51	150.533	291.475	222.613	4243.81	3221.77	0.39751	0.61166	1	FALSE	classical arabinogalactan protein 1-like
103926659	NW_008988401.1	-	407076	410649	1791	170	112	85	33	4	11	2.79781	1.4635	1.13367	0.441997	0.0631124	0.195714	1.79833	0.233608	121.019	15.6643	2.9497	0.00085169	0.010396	UP	ethylene-responsive transcription factor RAP2-7-like
103926660	NW_008988401.1	-	158838	160100	725	0	0	0	0	0	0	0	0	0	0	0	0	0	0	0	0	NA	NA	NA	NA	-
103926661	NW_008988401.1	+	209742	210542	801	61	82	72	68	82	38	2.24472	2.39581	2.14716	2.03647	2.89289	1.51174	2.26256	2.14703	67.8448	64.8632	0.064839	0.90526	1	FALSE	uncharacterized LOC103926661
103926662	NW_008988401.1	+	225885	228146	1517	647	489	671	963	781	689	12.5714	7.54388	10.5658	15.228	14.5484	14.473	10.227	14.7498	578.834	837.503	-0.53294	0.029583	0.18595	FALSE	protein IQ-DOMAIN 1-like
103926663	NW_008988401.1	-	311757	312979	1113	1	4	3	4	5	6	0.0264832	0.0841078	0.0643858	0.0862116	0.126948	0.171784	0.0583256	0.128314	2.42977	5.30292	-1.126	0.59827	0.99749	FALSE	flocculation protein FLO11-like
103926664	NW_008988401.1	+	362680	364048	1269	0	0	0	0	0	0	0	0	0	0	0	0	0	0	0	0	NA	NA	NA	NA	uncharacterized LOC103926664
103926665	NW_008988401.1	-	372422	384167	1976	5	9	10	28	11	12	0.0745844	0.106593	0.120886	0.339916	0.15731	0.193517	0.100688	0.230248	7.41743	17.0616	-1.2018	0.21289	0.68254	FALSE	-
103926667	NW_008988402.1	-	57350	68921	2215	29	80	78	58	59	60	0.385913	0.845255	0.841172	0.628138	0.752711	0.863183	0.69078	0.748011	57.0855	61.7812	-0.11404	0.91865	1	FALSE	crossover junction endonuclease EME1B-like
103926668	NW_008988402.1	-	123620	130200	2822	2070	2220	2272	1982	1334	1683	21.8927	18.6418	19.4731	17.0596	13.526	19.243	20.0025	16.6095	2084.44	1724.57	0.27342	0.28009	0.77939	FALSE	uncharacterized LOC103926668%2C transcript variant X1||uncharacterized LOC103926668%2C transcript variant X2||uncharacterized LOC103926668%2C transcript variant X5||uncharacterized LOC103926668%2C transcript variant X4||uncharacterized LOC103926668%2C transcript variant X3
103926669	NW_008988402.1	-	118237	122549	1192	5083	7499	6646	7718	5848	5649	125.692	147.231	133.183	155.321	138.638	151.015	135.369	148.325	6038.19	6610.81	-0.13071	0.56765	0.99003	FALSE	uncharacterized LOC103926669
103926670	NW_008988402.1	-	109695	113264	1760	187	280	270	170	151	61	3.49744	4.15789	4.09234	2.58758	2.70752	1.23339	3.91589	2.17616	230.672	129.691	0.83076	0.013507	0.10214	FALSE	uncharacterized LOC103926670%2C transcript variant X2||uncharacterized LOC103926670%2C transcript variant X1
103926671	NW_008988402.1	+	130247	136106	2449	1971	2358	2410	2527	2346	1924	23.7226	22.5334	23.5067	24.7524	27.0701	25.0347	23.2542	25.6191	2128.59	2349.26	-0.14231	0.54201	0.98093	FALSE	prolyl endopeptidase-like
103926672	NW_008988402.1	+	138957	145116	2274	1925	2071	2503	2516	1953	1914	26.4034	22.5536	27.822	28.0851	25.6812	28.3812	25.593	27.3825	2052.01	2199.39	-0.10007	0.65341	1	FALSE	bifunctional 3-dehydroquinate dehydratase/shikimate dehydrogenase%2C chloroplastic-like%2C transcript variant X2||bifunctional 3-dehydroquinate dehydratase/shikimate dehydrogenase%2C chloroplastic-like%2C transcript variant X3||bifunctional 3-dehydroquinate dehydratase/shikimate dehydrogenase%2C chloroplastic-like%2C transcript variant X4||bifunctional 3-dehydroquinate dehydratase/shikimate dehyd…
103926673	NW_008988402.1	-	160702	167769	297	148	173	183	197	138	113	14.6883	13.632	14.7183	15.9115	13.1302	12.124	14.3462	13.7219	159.198	152.854	0.058662	0.92257	1	FALSE	uncharacterized LOC103926673
103926675	NW_008988402.1	+	158890	166055	2308	10184	12069	12380	11924	9344	9501	135.034	127.058	133.029	128.672	118.78	136.193	131.707	127.882	10943.2	10618.1	0.043504	0.87169	1	FALSE	bifunctional 3-dehydroquinate dehydratase/shikimate dehydrogenase%2C chloroplastic-like%2C transcript variant X1||bifunctional 3-dehydroquinate dehydratase/shikimate dehydrogenase%2C chloroplastic-like%2C transcript variant X4||bifunctional 3-dehydroquinate dehydratase/shikimate dehydrogenase%2C chloroplastic-like%2C transcript variant X3||bifunctional 3-dehydroquinate dehydratase/shikimate dehyd…
103926676	NW_008988402.1	+	170647	174721	3198	316	475	522	491	362	431	3.41811	4.07942	4.57581	4.32231	3.75398	5.04007	4.02444	4.37212	409.162	443.998	-0.11788	0.71318	1	FALSE	pentatricopeptide repeat-containing protein At2g36980%2C mitochondrial%2C transcript variant X1||pentatricopeptide repeat-containing protein At2g36980%2C mitochondrial%2C transcript variant X2
103926677	NW_008988402.1	-	224340	226431	1537	89	72	62	8	9	9	1.70679	1.0963	0.963566	0.124858	0.16547	0.186593	1.25555	0.158974	72.3742	9.10842	2.9902	1.044e-06	2.5382e-05	UP	ethylene-responsive transcription factor ABR1-like
103926678	NW_008988402.1	+	242697	244825	2129	0	0	0	0	0	0	0	0	0	0	0	0	0	0	0	0	NA	NA	NA	NA	pentatricopeptide repeat-containing protein At4g19191%2C mitochondrial-like
103926679	NW_008988402.1	+	248925	251410	1354	2	12	4	14	7	12	0.0435388	0.207412	0.0705676	0.248034	0.146093	0.282415	0.107173	0.225514	5.48763	11.344	-1.0477	0.40396	0.9092	FALSE	uncharacterized LOC103926679
103926680	NW_008988402.1	-	274175	276054	839	0	0	0	0	0	0	0	0	0	0	0	0	0	0	0	0	NA	NA	NA	NA	uncharacterized LOC103926680
103926681	NW_008988402.1	-	282980	294659	3047	2411	2999	2616	2857	2307	1813	26.4974	26.1691	23.2993	25.5536	24.3074	21.5409	25.3219	23.8007	2543.17	2393.65	0.087416	0.77338	1	FALSE	uncharacterized protein sll1770-like%2C transcript variant X4||uncharacterized protein sll1770-like%2C transcript variant X1||uncharacterized protein sll1770-like%2C transcript variant X2||uncharacterized protein sll1770-like%2C transcript variant X3
103926682	NW_008988049.1	-	330249	335493	2364	0	0	0	0	0	0	0	0	0	0	0	0	0	0	0	0	NA	NA	NA	NA	MDIS1-interacting receptor like kinase 2-like
103926683	NW_008988402.1	-	295280	299051	1878	477	574	544	501	414	359	7.48665	7.15299	6.91938	6.39946	6.22952	6.0915	7.18634	6.24016	504.914	438.709	0.20277	0.4821	0.95603	FALSE	uncharacterized LOC103926683
103926684	NW_008988402.1	-	322581	323267	687	61	115	53	51	57	45	2.61721	3.91753	1.84282	1.7808	2.3446	2.08728	2.79252	2.07089	72.3112	53.2513	0.4414	0.33351	0.84253	FALSE	nuclear transcription factor Y subunit B-1-like
103926685	NW_008988402.1	+	356755	366191	4513	120	371	111	351	126	118	0.783756	1.92389	0.587518	1.8657	0.788961	0.833187	1.09839	1.16262	187.622	197.299	-0.072556	0.87344	1	FALSE	E3 ubiquitin-protein ligase RKP-like
103926686	NW_008988402.1	+	396673	397927	756	113	20	31	9	112	62	4.40577	0.619127	0.979498	0.285576	4.18645	2.61334	2.00146	2.36179	56.8075	66.8598	-0.23506	0.81443	1	FALSE	uncharacterized LOC103926686
103926687	NW_008988402.1	+	15448	19029	1830	0	0	0	0	0	0	0	0	0	0	0	0	0	0	0	0	NA	NA	NA	NA	probable serine/threonine-protein kinase At1g54610
103926688	NW_008988402.1	-	73122	73511	390	0	0	0	0	0	0	0	0	0	0	0	0	0	0	0	0	NA	NA	NA	NA	uncharacterized LOC103926688
103926689	NW_008988402.1	+	93351	94801	774	1	6	9	2	1	4	0.0380824	0.181419	0.277757	0.0619855	0.0365098	0.164681	0.165753	0.0877256	4.74661	2.48475	0.93379	0.60844	1	FALSE	serine/threonine-protein kinase SRPK-like
103926690	NW_008988402.1	-	106515	109506	778	13	5	20	3	9	4	0.492526	0.150405	0.614065	0.0925002	0.326899	0.163835	0.418998	0.194411	12.0472	5.6949	1.081	0.34424	0.85234	FALSE	-
103926691	NW_008988049.1	-	342495	344339	1845	0	0	0	0	0	0	0	0	0	0	0	0	0	0	0	0	NA	NA	NA	NA	uncharacterized LOC103926691
103926692	NW_008988402.1	-	199077	209122	2253	3	1	3	8	6	1	0.0392487	0.0103875	0.0318071	0.0851785	0.0752558	0.0141437	0.0271477	0.0581927	2.27177	4.99423	-1.1364	0.54167	0.98076	FALSE	ubiquitin carboxyl-terminal hydrolase 27-like
103926693	NW_008988402.1	-	266627	274209	1444	0	0	0	0	0	0	0	0	0	0	0	0	0	0	0	0	NA	NA	NA	NA	-
103926694	NW_008988402.1	-	344580	348097	1237	25	35	21	35	16	17	0.595711	0.66217	0.405521	0.678734	0.365511	0.43793	0.554467	0.494058	25.7891	22.9003	0.17139	0.88369	1	FALSE	-
103926695	NW_008988403.1	+	1613	10394	3195	2180	3547	3690	1758	1883	1644	52.6267	67.9856	72.1896	34.5386	43.5798	42.9054	64.2673	40.3412	2929.17	1840.98	0.67002	0.0034396	0.03378	UP	uncharacterized LOC103926695%2C transcript variant X2||uncharacterized LOC103926695%2C transcript variant X5||uncharacterized LOC103926695%2C transcript variant X1||uncharacterized LOC103926695%2C transcript variant X4||uncharacterized LOC103926695%2C transcript variant X3
103926696	NW_008988403.1	-	35001	36299	680	205	259	284	373	335	286	8.88607	8.91379	9.97638	13.1583	13.9215	13.4024	9.25875	13.4941	235.056	343.425	-0.54699	0.06508	0.32987	FALSE	uncharacterized LOC103926696
103926697	NW_008988403.1	-	47844	49407	1254	1	1	5	3	0	1	0.0235054	0.0186627	0.0952437	0.0573885	0	0.0254114	0.0458039	0.0276	2.10176	1.29196	0.70204	0.88689	1	FALSE	cysteine protease XCP1-like
103926698	NW_008988403.1	+	44909	47888	1400	127	177	317	336	274	416	2.67387	2.95881	5.40873	5.75721	5.53061	9.46871	3.68047	6.91884	190.944	359.149	-0.91143	0.021386	0.14545	FALSE	uncharacterized protein At2g17340-like
103926699	NW_008988403.1	-	50174	53864	1353	226	283	268	240	120	148	4.92352	4.89508	4.73152	4.25515	2.5063	3.4857	4.85004	3.41572	245.473	172.649	0.50773	0.13003	0.51883	FALSE	CMP-sialic acid transporter 2-like
103926700	NW_008988049.1	-	433069	435239	1497	4	0	0	0	0	0	0.0787595	0	0	0	0	0	0.0262532	0	1.48448	0	Inf	0.62504	1	FALSE	putative F-box/LRR-repeat protein At1g56400
103926701	NW_008988403.1	+	61815	62981	957	996	1435	1198	1137	1235	921	30.677	35.0923	29.9026	28.5003	36.4674	30.6671	31.8906	31.8783	1143.01	1143.11	-0.00012619	0.97857	1	FALSE	uncharacterized LOC103926701
103926702	NW_008988403.1	+	66476	69016	1325	119	207	157	722	701	488	2.64726	3.65617	2.8304	13.0714	14.9504	11.7363	3.04461	13.2527	151.199	659.039	-2.1239	2.5702e-13	1.412e-11	DOWN	uncharacterized LOC103926702
103926703	NW_008988403.1	+	69112	72616	1171	108	185	152	307	203	196	3.18657	4.33389	3.63448	7.37181	5.74223	6.25196	3.71831	6.45533	139.085	241.351	-0.79517	0.013624	0.10261	FALSE	uncharacterized LOC103926703%2C transcript variant X3||uncharacterized LOC103926703%2C transcript variant X1||uncharacterized LOC103926703%2C transcript variant X2
103926704	NW_008988403.1	-	73643	78094	2341	1631	1863	1778	1632	1522	1608	21.3762	19.3863	18.8845	17.4073	19.1239	22.7836	19.8823	19.7716	1673.05	1657.88	0.013145	0.95351	1	FALSE	calcium-dependent protein kinase 26-like%2C transcript variant X1||calcium-dependent protein kinase 26-like%2C transcript variant X2||calcium-dependent protein kinase 26-like%2C transcript variant X3
103926705	NW_008988403.1	-	114784	117815	1537	51	50	44	24	49	35	0.998183	0.776992	0.697897	0.382285	0.919436	0.740574	0.824357	0.680765	46.5199	38.3401	0.279	0.59527	0.9966	FALSE	mitochondrial phosphate carrier protein 1%2C mitochondrial-like%2C transcript variant X2||mitochondrial phosphate carrier protein 1%2C mitochondrial-like%2C transcript variant X1
103926706	NW_008988403.1	+	133170	136617	2436	193	266	274	1218	1048	1242	2.33531	2.5555	2.68681	11.9942	12.1572	16.2469	2.52587	13.4661	229.842	1221.23	-2.4096	1.2166e-18	1.0494e-16	DOWN	monosaccharide-sensing protein 2-like
103926707	NW_008988403.1	-	137514	138974	1461	345	488	567	471	470	613	6.96039	7.81702	9.27036	7.73342	9.09071	13.3701	8.01592	10.0648	436.7	545.94	-0.3221	0.29342	0.795	FALSE	homoserine kinase-like
103926708	NW_008988403.1	+	184716	187808	1586	146	208	270	95	97	139	2.85375	3.228	4.27687	1.5112	1.81769	2.93724	3.45287	2.08871	193.85	116.722	0.73187	0.022591	0.15176	FALSE	probable protein phosphatase 2C 27%2C transcript variant X3||probable protein phosphatase 2C 27%2C transcript variant X5||probable protein phosphatase 2C 27%2C transcript variant X2||probable protein phosphatase 2C 27%2C transcript variant X4||probable protein phosphatase 2C 27%2C transcript variant X1
103926709	NW_008988403.1	+	203136	206591	3067	1	3	4	0	0	0	0.00961062	0.0228917	0.0311537	0	0	0	0.0212187	0	2.41581	0	Inf	0.35646	0.86496	FALSE	receptor protein kinase CLAVATA1-like
103926710	NW_008988403.1	-	219751	225244	1968	214	256	378	251	298	140	3.20519	3.04429	4.58807	3.05949	4.27899	2.26688	3.61252	3.20179	264.39	237.623	0.15399	0.61936	1	FALSE	alpha-1%2C3-mannosyl-glycoprotein 2-beta-N-acetylglucosaminyltransferase-like
103926711	NW_008988403.1	+	228950	230232	1283	0	0	0	0	0	0	0	0	0	0	0	0	0	0	0	0	NA	NA	NA	NA	-
103926712	NW_008988403.1	+	277357	281149	3166	12	4	8	1	5	4	0.111721	0.0295679	0.0603591	0.00757688	0.0446282	0.0402601	0.067216	0.0308217	7.94264	3.63289	1.1285	0.45672	0.94213	FALSE	TMV resistance protein N-like
103926713	NW_008988403.1	-	378339	382131	3166	7	11	15	8	5	10	0.0651707	0.0813117	0.113173	0.060615	0.0446282	0.10065	0.0865519	0.0686311	10.1904	8.03374	0.34307	0.75763	1	FALSE	TMV resistance protein N-like
103926714	NW_008988049.1	+	437348	438405	504	0	0	0	0	0	0	0	0	0	0	0	0	0	0	0	0	NA	NA	NA	NA	uncharacterized LOC103926714
103926715	NW_008988403.1	-	429573	430855	1283	0	0	0	0	0	0	0	0	0	0	0	0	0	0	0	0	NA	NA	NA	NA	-
103926716	NW_008988403.1	+	434561	440054	1968	89	66	121	65	121	162	1.333	0.784856	1.46867	0.792299	1.73744	2.6231	1.19551	1.71762	87.4544	124.995	-0.51527	0.38971	0.89631	FALSE	alpha-1%2C3-mannosyl-glycoprotein 2-beta-N-acetylglucosaminyltransferase-like
103926717	NW_008988403.1	-	29810	34251	2443	2778	4720	4788	4027	4070	3999	33.5177	45.2158	46.816	39.5421	47.0783	52.1619	41.8498	46.2608	3817.25	4216.85	-0.14363	0.63552	1	FALSE	-
103926718	NW_008988403.1	+	42332	44165	1263	0	0	0	0	0	0	0	0	0	0	0	0	0	0	0	0	NA	NA	NA	NA	exopolygalacturonase-like
103926719	NW_008988403.1	+	87996	92467	3737	16	10	15	11	11	7	0.126201	0.0626251	0.0958809	0.0706107	0.0831802	0.0596899	0.0949022	0.0711602	13.2304	9.99253	0.40493	0.7346	1	FALSE	TMV resistance protein N-like
103926720	NW_008988403.1	+	104297	106091	1573	478	933	1126	316	336	401	8.95703	13.8811	17.0991	4.81903	6.03616	8.12346	13.3124	6.32622	779.531	369.903	1.0755	0.0013473	0.015416	UP	TMV resistance protein N-like
103926721	NW_008988403.1	-	139831	143469	2837	0	2	0	0	0	0	0	0.0164984	0	0	0	0	0.00549947	0	0.600157	0	Inf	0.89374	1	FALSE	glutamate receptor 3.2-like
103926722	NW_008988403.1	+	174158	176708	726	0	0	0	0	0	0	0	0	0	0	0	0	0	0	0	0	NA	NA	NA	NA	probable protein phosphatase 2C 27
103926723	NW_008988403.1	+	184734	191093	1403	0	5	9	2	2	0	0	0.0834034	0.153232	0.0341958	0.0402831	0	0.0788784	0.0248263	4.07541	1.33563	1.6094	0.49688	0.96263	FALSE	-
103926724	NW_008988403.1	-	217875	218849	975	0	0	0	0	0	0	0	0	0	0	0	0	0	0	0	0	NA	NA	NA	NA	uncharacterized LOC103926724
103926725	NW_008988403.1	+	259777	265301	4699	106	100	127	95	109	109	0.664914	0.498042	0.645598	0.484975	0.655498	0.739174	0.602851	0.626549	105.683	109.738	-0.054319	0.91934	1	FALSE	disease resistance protein RML1A-like
103926728	NW_008988403.1	-	394187	399711	4699	36	42	56	28	29	20	0.22582	0.209178	0.284673	0.14294	0.174398	0.135628	0.23989	0.150989	41.9859	26.6236	0.6572	0.26486	0.75928	FALSE	disease resistance protein RML1A-like
103926729	NW_008988403.1	+	440970	441707	738	0	0	0	0	0	0	0	0	0	0	0	0	0	0	0	0	NA	NA	NA	NA	uncharacterized LOC103926729
103926730	NW_008988404.1	+	5569	7350	1782	13	33	1	22	24	6	0.215031	0.433389	0.0134047	0.296153	0.380587	0.107292	0.220608	0.261344	15.0132	17.6868	-0.23644	0.78486	1	FALSE	adenine/guanine permease AZG2-like
103926731	NW_008988404.1	-	7506	13289	2992	256	295	342	465	378	420	2.66824	2.44126	2.88875	3.94434	3.77714	4.73255	2.66609	4.15134	281.38	437.73	-0.63752	0.025459	0.16597	FALSE	uncharacterized LOC103926731%2C transcript variant X2||uncharacterized LOC103926731%2C transcript variant X1||uncharacterized LOC103926731%2C transcript variant X4||uncharacterized LOC103926731%2C transcript variant X3
103926732	NW_008988404.1	-	23085	26239	1861	367	464	591	763	729	616	6.26381	6.28778	8.17446	10.5982	11.9285	11.3662	6.90868	11.2976	444.53	730.092	-0.7158	0.007914	0.066814	FALSE	phosphopantothenoylcysteine decarboxylase-like%2C transcript variant X2||phosphopantothenoylcysteine decarboxylase-like%2C transcript variant X1||phosphopantothenoylcysteine decarboxylase-like%2C transcript variant X3
103926733	NW_008988049.1	+	482195	484312	1527	0	0	0	0	0	0	0	0	0	0	0	0	0	0	0	0	NA	NA	NA	NA	F-box protein At3g62230-like
103926734	NW_008988404.1	-	17634	21218	1406	2	1	1	235	316	251	0.0419285	0.0166451	0.0169894	4.00944	6.35114	5.68871	0.0251877	5.34976	1.32843	281.253	-7.726	9.4532e-36	2.2124e-33	DOWN	GDSL esterase/lipase At3g48460-like
103926735	NW_008988404.1	+	15063	17592	1230	97	84	80	32	10	21	2.32451	1.59825	1.55363	0.624088	0.229744	0.544051	1.82547	0.465961	84.0941	21.3196	1.9798	0.00018897	0.0027974	UP	RING-H2 finger protein ATL47-like
103926736	NW_008988404.1	+	30419	53959	6213	3613	4197	4901	4183	2890	3516	17.1408	15.8092	18.8429	16.1506	13.1446	18.0332	17.2643	15.7761	4002.52	3653.19	0.13175	0.58001	0.99343	FALSE	callose synthase 10-like
103926737	NW_008988404.1	-	55404	56123	720	4780	4558	5440	5560	4414	4356	195.686	148.154	180.48	185.244	173.241	192.788	174.774	183.758	4698.16	4943.75	-0.073511	0.70496	1	FALSE	60S ribosomal protein L26-1
103926738	NW_008988404.1	-	61063	90229	3289	3384	3968	4809	4486	4250	4100	32.2907	30.0625	37.1878	34.8371	38.8795	42.2952	33.1803	38.6706	3822.49	4460.23	-0.2226	0.36789	0.87668	FALSE	trichohyalin-like%2C transcript variant X47||trichohyalin-like%2C transcript variant X46||trichohyalin-like%2C transcript variant X13||trichohyalin-like%2C transcript variant X40||trichohyalin-like%2C transcript variant X45||trichohyalin-like%2C transcript variant X23||trichohyalin-like%2C transcript variant X18||trichohyalin-like%2C transcript variant X42||trichohyalin-like%2C transcript variant…
103926739	NW_008988049.1	+	502620	503179	465	0	0	0	0	0	0	0	0	0	0	0	0	0	0	0	0	NA	NA	NA	NA	uncharacterized LOC103926739
103926740	NW_008988049.1	-	508618	512950	1638	0	0	0	0	0	0	0	0	0	0	0	0	0	0	0	0	NA	NA	NA	NA	F-box protein At3g62230-like
103926741	NW_008988049.1	-	519745	520369	396	4	5	3	0	0	0	0.297735	0.295492	0.180963	0	0	0	0.258063	0	3.84321	0	Inf	0.17275	0.61375	FALSE	uncharacterized LOC103926741
103926742	NW_008988404.1	+	58341	60304	629	1	0	1	0	4	0	0.0468613	0	0.0379763	0	0.179705	0	0.0282792	0.0599016	0.657232	1.45276	-1.1443	0.87225	1	FALSE	uncharacterized LOC103926742
103926743	NW_008988049.1	-	525647	527429	1377	0	0	0	0	0	0	0	0	0	0	0	0	0	0	0	0	NA	NA	NA	NA	putative F-box protein At3g29830
103926744	NW_008988404.1	-	96948	104119	4847	1596	1664	1993	1809	1148	1252	9.70566	8.03437	9.82196	8.95296	6.69297	8.23108	9.18733	7.959	1661.86	1441.37	0.20536	0.44367	0.93384	FALSE	lysine-specific demethylase REF6-like
103926746	NW_008988404.1	-	90765	95330	1832	2606	2616	3033	2623	2013	2087	41.9289	33.4182	39.5467	34.3458	31.0505	36.3013	38.298	33.8992	2619.92	2319.19	0.17591	0.49272	0.96127	FALSE	zinc finger CCCH domain-containing protein 67-like
103926747	NW_008988404.1	+	147168	150570	2714	531	761	847	646	501	373	5.86423	6.67279	7.58051	5.80611	5.30444	4.45334	6.70584	5.18796	667.761	519.77	0.36146	0.17336	0.61476	FALSE	pentatricopeptide repeat-containing protein At5g50280%2C chloroplastic%2C transcript variant X1||pentatricopeptide repeat-containing protein At5g50280%2C chloroplastic%2C transcript variant X2||pentatricopeptide repeat-containing protein At5g50280%2C chloroplastic%2C transcript variant X3
103926748	NW_008988404.1	-	144545	145995	1451	1021	1109	1149	1016	885	898	20.7407	17.8869	18.9154	16.7968	17.2356	19.7213	19.181	17.9179	1040.44	970.438	0.10049	0.70255	1	FALSE	CD2 antigen cytoplasmic tail-binding protein 2-like
103926749	NW_008988404.1	-	144479	150627	102	0	0	0	0	1	0	0	0	0	0	0.277045	0	0	0.0923483	0	0.363191	#NAME?	0.99443	1	FALSE	uncharacterized LOC103926749
103926750	NW_008988404.1	+	139568	144532	2097	423	516	590	448	382	328	5.94575	5.75868	6.72074	5.12484	5.14772	4.98426	6.14172	5.08561	480.63	399.221	0.26774	0.32953	0.83833	FALSE	probable Ufm1-specific protease
103926752	NW_008988404.1	+	133677	139002	3858	134	127	169	177	142	183	1.03073	0.775621	1.05348	1.10802	1.04716	1.52178	0.953275	1.22565	136.193	174.68	-0.35906	0.29791	0.80116	FALSE	protein STICHEL-like 2%2C transcript variant X1||protein STICHEL-like 2%2C transcript variant X2
103926753	NW_008988049.1	+	544255	547721	1650	3880	5681	3440	4268	3942	2168	69.3127	80.5772	49.801	62.05	67.5123	41.8698	66.5636	57.144	4128.91	3551.52	0.21733	0.54895	0.98284	FALSE	tryptophan synthase beta chain 1-like
103926754	NW_008988404.1	-	179368	182388	2033	357	442	485	425	354	405	5.17602	5.08811	5.6986	5.01479	4.92058	6.34809	5.32091	5.42782	403.889	411.157	-0.025731	0.95655	1	FALSE	autophagy-related protein 16
103926755	NW_008988404.1	-	177141	179002	607	571	766	930	728	1019	690	27.7276	29.5333	36.5981	28.7703	47.439	36.2231	31.2863	37.4775	707.854	852.733	-0.26864	0.36956	0.87869	FALSE	uncharacterized LOC103926755
103926756	NW_008988404.1	-	173866	175702	1519	214	17	13	67	20	10	4.15261	0.261916	0.204432	1.05808	0.372068	0.209782	1.53965	0.546643	88.2402	31.4546	1.4882	0.56425	0.98901	FALSE	vignain
103926757	NW_008988404.1	+	171689	173814	936	6530	7307	7634	3491	3815	2997	205.638	182.698	194.823	89.4695	115.178	102.032	194.386	102.226	6800.27	3582.12	0.92478	8.1364e-05	0.0013193	UP	peptide methionine sulfoxide reductase-like
103926758	NW_008988404.1	-	167871	170789	1364	752	1052	855	1214	1106	657	16.2506	18.0498	14.9732	21.3504	22.9135	15.3489	16.4245	19.8709	839.39	1019.9	-0.28102	0.23758	0.72211	FALSE	haloacid dehalogenase-like hydrolase domain-containing protein At3g48420
103926759	NW_008988404.1	+	159145	162825	2318	1127	1551	1500	1393	1114	1030	14.331	15.6592	15.4576	14.4158	13.5807	14.1595	15.1493	14.052	1312.84	1218.36	0.10775	0.6652	1	FALSE	probable UDP-N-acetylglucosamine--peptide N-acetylglucosaminyltransferase SPINDLY
103926760	NW_008988404.1	+	154221	158357	2745	4280	4805	4221	4357	3270	2126	47.2318	42.1009	37.749	39.1304	34.5959	25.3638	42.3606	33.03	4237.95	3318.68	0.35275	0.18056	0.62935	FALSE	programmed cell death protein 4-like%2C transcript variant X1||programmed cell death protein 4-like%2C transcript variant X2
103926761	NW_008988404.1	-	189840	194458	1361	1076	985	772	639	585	413	23.3034	16.9375	13.5495	11.2627	12.1464	9.6698	17.9301	11.0263	915.78	563.269	0.70118	0.040963	0.2386	FALSE	BTB/POZ and TAZ domain-containing protein 1
103926762	NW_008988404.1	-	205434	207337	1245	8415	2674	5680	4891	1930	6386	199.228	50.2647	108.979	94.2387	43.8065	163.45	119.49	100.498	5550.5	4605.29	0.26933	0.76889	1	FALSE	probable pectate lyase 18
103926763	NW_008988404.1	+	216971	219033	823	215	271	222	210	208	149	8.50643	8.51303	7.11804	6.76183	7.88964	6.37317	8.04583	7.00821	224.629	195.849	0.1978	0.55511	0.98589	FALSE	centromere protein X%2C transcript variant X1||centromere protein X%2C transcript variant X2
103926764	NW_008988049.1	-	566888	568246	1359	0	0	0	0	0	0	0	0	0	0	0	0	0	0	0	0	NA	NA	NA	NA	aspartic proteinase nepenthesin-2-like
103926765	NW_008988404.1	-	219147	221262	2116	1782	2238	1832	1625	1182	1269	24.8232	24.7523	20.6811	18.4221	15.7853	19.1105	23.4189	17.7726	1857.07	1404.09	0.40339	0.10857	0.46203	FALSE	leucine-rich repeat receptor-like serine/threonine/tyrosine-protein kinase SOBIR1
103926766	NW_008988404.1	-	232038	235323	2483	69	144	136	47	63	59	0.826423	1.36937	1.32005	0.458128	0.723401	0.763952	1.17195	0.648494	107.73	59.505	0.85633	0.028847	0.18233	FALSE	protein SIEVE ELEMENT OCCLUSION B-like%2C transcript variant X1||protein SIEVE ELEMENT OCCLUSION B-like%2C transcript variant X2
103926767	NW_008988404.1	-	254853	259014	1920	577	667	850	213	365	568	8.85808	8.1301	10.575	2.66121	5.37207	9.42698	9.18774	5.82009	657.484	412.198	0.67362	0.047064	0.26335	FALSE	E3 ubiquitin-protein ligase RGLG2-like
103926768	NW_008988404.1	-	249196	250786	1485	2	15	1	0	5	6	0.039698	0.236394	0.0160856	0	0.0951467	0.128751	0.0973925	0.0746325	5.52953	4.08442	0.43703	0.75393	1	FALSE	pentatricopeptide repeat-containing protein At3g29230-like
103926769	NW_008988404.1	+	245362	248240	1520	4	17	16	2	2	2	0.0775678	0.261744	0.251443	0.0315637	0.0371823	0.0419288	0.196918	0.0368916	11.1636	2.09179	2.416	0.084489	0.39275	FALSE	proline transporter 2-like
103926770	NW_008988404.1	-	240472	243052	1255	1328	1457	1775	1545	1288	1016	31.1903	27.1698	33.7846	29.5315	29.0016	25.7974	30.7149	28.1102	1437.91	1322.56	0.12064	0.65056	1	FALSE	28 kDa ribonucleoprotein%2C chloroplastic
103926771	NW_008988404.1	+	237999	240148	1213	527	652	578	1112	844	909	12.806	12.5793	11.3823	21.991	19.6622	23.8797	12.2559	21.8443	556.604	988.95	-0.82925	0.0011003	0.012923	DOWN	protein-L-isoaspartate O-methyltransferase 1-like
103926772	NW_008988404.1	-	310744	313165	1825	1907	1589	1855	1115	504	560	30.8001	20.3766	24.2798	14.6559	7.80401	9.77802	25.1522	10.746	1715.29	734.43	1.2238	0.00014617	0.0022262	UP	cytochrome P450 71A26-like
103926773	NW_008988049.1	-	581382	584916	1725	0	0	0	0	0	0	0	0	0	0	0	0	0	0	0	0	NA	NA	NA	NA	homeobox-leucine zipper protein ROC2-like
103926774	NW_008988404.1	+	285022	293654	1360	203	285	314	413	316	271	4.79453	5.34443	6.01006	7.93846	7.15521	6.91959	5.38301	7.33776	250.699	343.038	-0.45241	0.12243	0.49984	FALSE	rhodanese-like domain-containing protein 11%2C chloroplastic%2C transcript variant X3||rhodanese-like domain-containing protein 11%2C chloroplastic%2C transcript variant X1||rhodanese-like domain-containing protein 11%2C chloroplastic%2C transcript variant X2
103926775	NW_008988404.1	-	313245	315766	2233	657	743	668	554	428	290	8.67245	7.78702	7.14581	5.95144	5.41633	4.13842	7.86843	5.16873	657.907	433.851	0.60068	0.032938	0.20177	FALSE	cytochrome P450 71A3-like
103926776	NW_008988404.1	+	323958	329352	1633	2952	3887	3867	3875	2943	2989	56.8337	59.417	60.3341	60.7152	54.3207	62.2123	58.8616	59.0827	3368.35	3379.37	-0.0047144	0.97621	1	FALSE	serine/threonine-protein kinase AFC2%2C transcript variant X2||serine/threonine-protein kinase AFC2%2C transcript variant X1||serine/threonine-protein kinase AFC2%2C transcript variant X4||serine/threonine-protein kinase AFC2%2C transcript variant X3
103926777	NW_008988404.1	+	337639	339736	1756	0	0	0	0	0	0	0	0	0	0	0	0	0	0	0	0	NA	NA	NA	NA	cytochrome P450 71A1-like
103926778	NW_008988404.1	+	343913	348046	2910	874	1147	929	1548	881	1162	8.85286	9.22448	7.62582	12.7608	8.55526	12.7244	8.56772	11.3468	934.347	1230.86	-0.39764	0.09303	0.41871	FALSE	quinolinate synthase%2C chloroplastic
103926779	NW_008988404.1	-	348629	350743	1152	381	322	325	190	143	114	9.74849	6.54146	6.73899	3.95642	3.50779	3.15339	7.67631	3.5392	331.008	152.916	1.1141	0.00053178	0.00694	UP	high-affinity nitrate transporter 3.2
103926780	NW_008988404.1	-	355989	357970	1982	31	163	66	98	190	109	0.461023	1.92467	0.795434	1.18611	2.70894	1.75246	1.06037	1.8825	79.3009	140.07	-0.82074	0.26224	0.75565	FALSE	uncharacterized LOC103926780
103926781	NW_008988404.1	+	359551	362517	1250	240	309	417	305	296	330	5.65935	5.78522	7.96874	5.85317	6.69163	8.41259	6.4711	6.98579	301.102	325.181	-0.11099	0.78535	1	FALSE	uncharacterized LOC103926781
103926782	NW_008988039.1	+	2154200	2156146	1328	0	2	0	0	0	2	0	0.0352455	0	0	0	0.0479907	0.0117485	0.0159969	0.600157	0.756155	-0.33334	1	1	FALSE	uncharacterized LOC103926782
103926784	NW_008988404.1	-	386663	390126	1702	65	117	102	120	90	74	1.12569	1.60878	1.43154	1.69131	1.49428	1.38547	1.38867	1.52369	88.4154	97.2201	-0.13696	0.74315	1	FALSE	-
103926785	NW_008988404.1	+	384534	386606	2073	297	348	303	275	268	300	4.22301	3.92872	3.49146	3.18225	3.6533	4.61156	3.88106	3.8157	301.342	294.531	0.032983	0.90271	1	FALSE	pentatricopeptide repeat-containing protein At3g48250%2C chloroplastic-like
103926786	NW_008988404.1	-	370912	374933	1106	2410	2640	2582	3079	2319	2369	64.2284	55.8625	55.7654	66.7814	59.251	68.2552	58.6188	64.7625	2425.35	2675.85	-0.14181	0.50508	0.96514	FALSE	protein DEHYDRATION-INDUCED 19 homolog 5-like
103926787	NW_008988404.1	+	368923	370676	1691	4161	5067	3613	4006	2058	1850	72.5302	70.1259	51.0373	56.8288	34.3916	34.8621	64.5645	42.0275	4098.45	2667.22	0.61974	0.06382	0.32522	FALSE	elongation factor Tu%2C chloroplastic
103926788	NW_008988404.1	+	364044	367956	2642	1919	2868	2494	1892	1599	1427	21.4339	25.4338	22.5746	17.1982	17.1222	17.231	23.1474	17.1838	2286.37	1696.61	0.4304	0.071732	0.35225	FALSE	probable serine/threonine-protein kinase WNK3%2C transcript variant X2||probable serine/threonine-protein kinase WNK3%2C transcript variant X1
103926789	NW_008988404.1	-	391331	393330	798	0	0	0	0	0	0	0	0	0	0	0	0	0	0	0	0	NA	NA	NA	NA	monothiol glutaredoxin-S12%2C chloroplastic-like%2C transcript variant X1||monothiol glutaredoxin-S12%2C chloroplastic-like%2C transcript variant X2
103926790	NW_008988404.1	-	409330	412744	1729	1391	1572	1864	1811	1369	916	23.7136	21.2779	25.7522	25.1261	22.3748	16.8821	23.5812	21.461	1521.26	1395.21	0.12479	0.67405	1	FALSE	serine/threonine-protein kinase HT1-like
103926791	NW_008988404.1	-	413836	418216	2896	11386	11921	12852	10538	6604	7518	118.758	98.7215	108.633	89.4514	66.0367	84.7726	108.704	80.0869	11479.9	8451.05	0.44191	0.070608	0.34839	FALSE	protein NBR1 homolog%2C transcript variant X3||protein NBR1 homolog%2C transcript variant X2||protein NBR1 homolog%2C transcript variant X4||protein NBR1 homolog%2C transcript variant X1
103926792	NW_008988049.1	+	772953	778365	1550	15	27	33	313	226	229	0.285249	0.407665	0.508564	4.84411	4.12028	4.70792	0.400493	4.55744	23.1106	264.009	-3.514	8.1182e-19	7.0719e-17	DOWN	abhydrolase domain-containing protein IMO32-like
103926793	NW_008988404.1	-	419087	427108	4733	39	50	96	73	61	50	0.251269	0.25577	0.501238	0.382766	0.376781	0.348261	0.336092	0.369269	56.9444	63.2962	-0.15257	0.79607	1	FALSE	C2 and GRAM domain-containing protein At5g50170%2C transcript variant X2||C2 and GRAM domain-containing protein At5g50170%2C transcript variant X1||C2 and GRAM domain-containing protein At5g50170%2C transcript variant X3
103926794	NW_008988404.1	+	429397	431515	594	515	634	595	649	613	451	25.5556	24.979	23.9273	26.2095	29.1625	24.1944	24.8206	26.5221	551.613	590.851	-0.099139	0.68576	1	FALSE	transcription termination factor 4%2C mitochondrial-like
103926795	NW_008988404.1	-	436326	437646	1190	1435	5400	554	2908	2696	1242	35.5443	106.198	11.1206	58.6204	64.0211	33.2583	50.9544	51.9666	2311.48	2334.59	-0.014348	0.97829	1	FALSE	uncharacterized LOC103926795
103926796	NW_008988404.1	-	290100	296329	1602	0	0	0	14	3	18	0	0	0	0.209636	0.0529187	0.358043	0	0.206866	0	12.1597	#NAME?	0.0016433	0.01821	DOWN	-
103926797	NW_008988404.1	+	167319	167747	429	607	1592	456	997	1341	249	41.7058	86.8475	25.3905	55.7492	88.3327	18.4956	51.3146	54.1925	833.461	884.893	-0.086387	0.90347	1	FALSE	photosystem II core complex proteins psbY%2C chloroplastic-like
103926798	NW_008988404.1	-	215787	216206	420	233	282	252	240	191	252	16.352	15.7134	14.3323	13.7077	12.8509	19.1195	15.4659	15.226	243.193	237.755	0.032626	0.91412	1	FALSE	uncharacterized LOC103926798
103926799	NW_008988404.1	-	272312	274227	1658	47	38	51	5	7	6	0.835561	0.536377	0.734767	0.0723413	0.119306	0.115317	0.702235	0.102321	43.4373	6.33393	2.7778	0.00019706	0.0029055	UP	cytochrome P450 71A9-like
103926801	NW_008988049.1	-	788123	789102	831	0	0	0	1	0	0	0	0	0	0.0310328	0	0	0	0.0103443	0	0.304627	#NAME?	0.99443	1	FALSE	peroxisome biogenesis protein 12-like%2C transcript variant X1||peroxisome biogenesis protein 12-like%2C transcript variant X2
103926802	NW_008988404.1	-	320680	322569	1611	23	29	32	9	8	10	0.420821	0.421283	0.47448	0.134013	0.140328	0.197802	0.438861	0.157381	26.3936	9.42794	1.4852	0.066565	0.3346	FALSE	-
103926803	NW_008988404.1	+	331342	332532	1191	0	0	0	4	0	0	0	0	0	0.0805655	0	0	0	0.0268552	0	1.21851	#NAME?	0.63557	1	FALSE	uncharacterized LOC103926803
103926804	NW_008988405.1	+	31716	32723	1008	0	0	0	0	0	0	0	0	0	0	0	0	0	0	0	0	NA	NA	NA	NA	23 kDa jasmonate-induced protein-like
103926805	NW_008988405.1	+	39104	47700	781	0	0	0	0	0	0	0	0	0	0	0	0	0	0	0	0	NA	NA	NA	NA	-
103926806	NW_008988405.1	+	63525	68918	1880	1384	1580	1437	2004	1569	1573	21.6992	19.6685	18.2584	25.5706	23.5839	26.6622	19.8753	25.2722	1398.9	1775.03	-0.34356	0.13927	0.54197	FALSE	kelch repeat-containing protein At3g27220
103926807	NW_008988405.1	-	69645	72925	1747	137	126	214	213	122	143	2.31149	1.68791	2.92607	2.92474	1.97341	2.60837	2.30849	2.50217	149.881	163.26	-0.12335	0.69082	1	FALSE	F-box/kelch-repeat protein At1g51550-like
103926808	NW_008988405.1	-	74692	79288	1605	987	1144	1157	1020	826	715	18.1262	16.681	17.2196	15.245	14.543	14.1957	17.3423	14.6612	1040.62	881.04	0.24016	0.36499	0.87305	FALSE	uncharacterized LOC103926808
103926809	NW_008988405.1	+	82171	84679	1918	60	60	62	98	94	154	0.922078	0.732106	0.772159	1.22568	1.38494	2.55857	0.808781	1.72306	58.0108	122.217	-1.0751	0.016938	0.1217	FALSE	beta-glucuronosyltransferase GlcAT14C-like
103926810	NW_008988405.1	+	120328	124918	2030	106	120	78	230	228	175	1.54905	1.39234	0.923746	2.73541	3.19433	2.76476	1.28838	2.89817	97.6648	219.035	-1.1653	0.00052511	0.0068683	DOWN	KH domain-containing protein HEN4-like%2C transcript variant X4||KH domain-containing protein HEN4-like%2C transcript variant X3||KH domain-containing protein HEN4-like%2C transcript variant X2||KH domain-containing protein HEN4-like%2C transcript variant X1
103926811	NW_008988049.1	+	802477	805163	1080	2	0	9	8	5	2	0.0545847	0	0.199059	0.177692	0.130827	0.0590108	0.084548	0.12251	3.31726	5.00912	-0.59457	0.77196	1	FALSE	11-beta-hydroxysteroid dehydrogenase-like 5
103926812	NW_008988405.1	-	125341	126415	1075	12	37	44	32	53	45	0.329032	0.805498	0.977705	0.714073	1.39321	1.33392	0.704078	1.14707	28.1453	46.0106	-0.70907	0.28454	0.78475	FALSE	pathogenesis-related genes transcriptional activator PTI6-like
103926813	NW_008988405.1	-	127862	133380	1697	38	51	69	140	93	108	0.660035	0.703331	0.97125	1.97901	1.54864	2.028	0.778205	1.85188	49.1483	117.257	-1.2545	0.0030852	0.030823	DOWN	GATA transcription factor 24-like%2C transcript variant X1||GATA transcription factor 24-like%2C transcript variant X2
103926814	NW_008988405.1	-	142731	148802	2358	432	505	554	1062	809	762	5.40014	5.01209	5.61216	10.8039	9.69516	10.2976	5.34146	10.2656	470.37	905.43	-0.94481	0.00025008	0.0035937	DOWN	mannosyl-oligosaccharide 1%2C2-alpha-mannosidase MNS1-like
103926815	NW_008988405.1	+	151794	155681	1748	153	149	203	392	224	279	2.57997	1.99488	2.77408	5.37955	3.62124	5.08614	2.44964	4.69564	159.574	306.252	-0.9405	0.0019766	0.021285	DOWN	metal tolerance protein C4-like
103926816	NW_008988405.1	-	161414	163998	1046	1203	1002	1072	2447	2374	1792	33.8999	22.4185	24.4809	56.1181	64.1356	54.5924	26.9331	58.282	1053.85	2285.15	-1.1166	2.8578e-06	6.3984e-05	DOWN	60S ribosomal protein L7-2
103926817	NW_008988405.1	+	191571	201469	3882	3828	3713	3175	10020	7260	4272	29.0732	22.3899	19.5418	61.9334	52.8619	35.0763	23.6683	49.9572	3443.24	7304.27	-1.085	0.0021784	0.023168	DOWN	calcium-transporting ATPase 9%2C plasma membrane-type-like%2C transcript variant X1||calcium-transporting ATPase 9%2C plasma membrane-type-like%2C transcript variant X2
103926818	NW_008988405.1	-	201993	202949	559	0	0	0	2	0	0	0	0	0	0.0858261	0	0	0	0.0286087	0	0.609253	#NAME?	0.87081	1	FALSE	LOB domain-containing protein 24-like
103926819	NW_008988405.1	+	204186	209741	2483	1607	1955	2078	1872	1481	1533	19.0844	18.4339	19.999	18.0928	16.8618	19.6819	19.1724	18.2121	1777.58	1687.74	0.074826	0.76082	1	FALSE	ABC transporter E family member 2%2C transcript variant X2||ABC transporter E family member 2%2C transcript variant X1
103926821	NW_008988405.1	+	211595	214352	1804	14	2	6	4	1	2	0.228748	0.0259457	0.0794472	0.0531893	0.0156644	0.035328	0.11138	0.0347272	7.5125	2.33785	1.6841	0.36389	0.87199	FALSE	-
103926822	NW_008988405.1	-	224464	227537	1840	7006	6304	7600	5083	4341	4526	112.232	80.1807	98.6642	66.2679	66.6687	78.3831	97.0257	70.4399	6666.21	4836.21	0.46299	0.052891	0.28518	FALSE	uncharacterized protein At1g04910-like
103926823	NW_008988405.1	+	240954	243568	2615	116	29	18	70	32	9	1.30753	0.259536	0.164424	0.642137	0.345803	0.109672	0.577163	0.36587	56.9021	36.3487	0.64658	0.74668	1	FALSE	exocyst complex component EXO70A1-like
103926824	NW_008988405.1	+	235601	240570	3445	3972	4645	5280	5250	3638	4481	33.9848	31.555	36.6107	36.557	29.8417	41.4487	34.0502	35.9492	4378.62	4614.74	-0.075772	0.74032	1	FALSE	coatomer subunit beta-1-like
103926825	NW_008988405.1	-	284323	287295	1119	299	486	470	628	613	689	8.01205	10.3399	10.2063	13.6952	15.7477	19.9596	9.51941	16.4675	391.276	674.437	-0.7855	0.0048472	0.044943	DOWN	GPN-loop GTPase 3-like%2C transcript variant X2||GPN-loop GTPase 3-like%2C transcript variant X1
103926826	NW_008988405.1	-	287751	291321	1419	425	614	572	1018	822	890	9.04491	10.375	9.86529	17.6319	16.7715	20.477	9.76175	18.2935	505.63	945.141	-0.90245	0.00054982	0.0071251	DOWN	glutamyl-tRNA reductase-binding protein%2C chloroplastic-like%2C transcript variant X2||glutamyl-tRNA reductase-binding protein%2C chloroplastic-like%2C transcript variant X1
103926827	NW_008988405.1	-	301563	304699	2605	535	530	559	851	643	830	6.05356	4.76145	5.12587	7.83651	6.97515	10.153	5.31363	8.32157	517.527	806.573	-0.64017	0.012628	0.096877	FALSE	probable xyloglucan glycosyltransferase 5
103926828	NW_008988405.1	+	317406	320408	486	3270	3410	3738	3702	4879	2753	198.325	164.206	183.724	182.726	283.69	180.508	182.085	215.641	3306.32	3940.58	-0.25318	0.37544	0.88304	FALSE	ATP synthase subunit epsilon%2C mitochondrial-like
103926829	NW_008988405.1	+	324172	330828	2817	749	803	898	879	670	716	7.83718	6.67114	7.61471	7.48519	6.72107	8.09938	7.37434	7.43521	775.86	781.808	-0.011017	0.93973	1	FALSE	exocyst complex component EXO84B-like
103926830	NW_008988405.1	-	342336	347190	2256	2712	1457	1992	150	235	102	35.4336	15.1144	21.0918	1.59497	2.9436	1.44074	23.88	1.99311	2013.63	169.608	3.5695	4.6354e-06	9.9045e-05	UP	D-3-phosphoglycerate dehydrogenase 3%2C chloroplastic-like
103926831	NW_008988405.1	-	337631	341208	1601	1984	2299	2209	2426	1875	1809	36.5271	33.6062	32.9586	36.3497	33.0948	36.0058	34.3639	35.1501	2058.2	2103.95	-0.031714	0.84901	1	FALSE	U1 small nuclear ribonucleoprotein A-like
103926832	NW_008988405.1	-	330906	334782	3785	82	252	170	407	354	418	0.638577	1.55814	1.07287	2.57946	2.64294	3.51914	1.08986	2.91385	154.691	410.589	-1.4083	6.1419e-06	0.00012781	DOWN	receptor-like protein kinase
103926833	NW_008988405.1	-	358898	361565	1822	79	88	80	0	0	5	1.27804	1.13033	1.04883	0	0	0.0874475	1.1524	0.0291492	78.6143	1.89039	5.378	4.1332e-13	2.2358e-11	UP	(R)-mandelonitrile lyase-like
103926834	NW_008988405.1	+	361970	365090	1305	984	1150	1242	1205	1113	919	22.5713	20.9443	23.0878	22.4949	24.4761	22.7897	22.2011	23.2536	1065.62	1118.76	-0.070202	0.77071	1	FALSE	DNA-dependent metalloprotease WSS1%2C transcript variant X3||DNA-dependent metalloprotease WSS1%2C transcript variant X1||DNA-dependent metalloprotease WSS1%2C transcript variant X2
103926835	NW_008988405.1	+	369687	371289	1603	1751	2009	2220	2195	1427	2178	32.1972	29.3304	33.0813	32.8475	25.1559	43.2962	31.5363	33.7665	1887.86	2010.38	-0.090719	0.7113	1	FALSE	mitogen-activated protein kinase kinase 5-like
103926836	NW_008988049.1	-	981081	983343	1176	0	0	0	0	0	0	0	0	0	0	0	0	0	0	0	0	NA	NA	NA	NA	GDSL esterase/lipase At1g71691-like
103926837	NW_008988405.1	+	415539	420950	1901	130	103	245	26	19	34	2.0157	1.26802	3.07856	0.328089	0.282437	0.569931	2.12076	0.393486	149.251	27.6755	2.4311	5.3972e-05	0.00091623	UP	vacuolar cation/proton exchanger 2-like
103926838	NW_008988405.1	-	402825	403877	829	5	9	15	4	3	1	0.177779	0.254074	0.432216	0.115746	0.102263	0.0384389	0.288023	0.0854826	8.848	2.68616	1.7198	0.25495	0.74591	FALSE	uncharacterized LOC103926838
103926839	NW_008988405.1	+	393474	398674	1660	23	6	13	19	13	24	0.408399	0.0845891	0.187068	0.274566	0.221302	0.460711	0.226685	0.31886	14.0557	19.5832	-0.47847	0.52259	0.97177	FALSE	vacuolar cation/proton exchanger 2-like
103926840	NW_008988405.1	-	103352	105712	2127	0	3	14	2	1	4	0	0.0330085	0.157226	0.0225561	0.0132856	0.0599264	0.0634115	0.0319227	4.90582	2.48475	0.98139	0.57	0.99041	FALSE	uncharacterized LOC103926840
103926841	NW_008988405.1	+	292822	298241	1174	13	29	35	93	64	121	0.326393	0.578098	0.712137	1.90027	1.5405	3.2843	0.538876	2.24169	23.5408	97.3218	-2.0476	0.00019873	0.0029252	DOWN	uncharacterized LOC103926841
103926842	NW_008988405.1	+	388616	390121	1081	0	0	0	0	0	0	0	0	0	0	0	0	0	0	0	0	NA	NA	NA	NA	-
103926843	NW_008988405.1	+	421529	425828	4300	0	0	0	0	0	0	0	0	0	0	0	0	0	0	0	0	NA	NA	NA	NA	-
103926844	NW_008988039.1	+	2201780	2203633	1026	0	0	0	0	0	0	0	0	0	0	0	0	0	0	0	0	NA	NA	NA	NA	ATP-dependent RNA helicase mak5-like
103926845	NW_008988406.1	-	90110	90955	846	0	0	2	0	1	1	0	0	0.0564707	0	0.0334026	0.0376665	0.0188236	0.0236897	0.572226	0.741268	-0.37341	1	1	FALSE	RING-H2 finger protein ATL78
103926846	NW_008988406.1	-	117179	119296	1180	19	6	27	11	16	10	0.47461	0.118998	0.54657	0.223621	0.383167	0.27005	0.380059	0.292279	16.5768	12.9427	0.35702	0.70291	1	FALSE	actin-7
103926847	NW_008988406.1	+	134867	139389	573	8	6	2	10	3	12	0.411529	0.245058	0.0833756	0.418646	0.147951	0.667348	0.246654	0.411315	5.34165	8.67277	-0.69921	0.5734	0.99162	FALSE	protein BOLA2-like
103926849	NW_008988406.1	+	144525	146501	1169	0	0	1	0	2	0	0	0	0.0204338	0	0.0483466	0	0.00681127	0.0161155	0.286113	0.726381	-1.3441	0.98431	1	FALSE	probable plastid-lipid-associated protein 7%2C chloroplastic
103926850	NW_008988406.1	+	172395	175113	1781	38	61	84	25	60	41	0.628904	0.801562	1.12662	0.336726	0.952001	0.733577	0.852364	0.674101	56.4408	44.9083	0.32976	0.42437	0.9214	FALSE	actin-7
103926851	NW_008988406.1	-	261402	264122	1783	794	1008	1458	908	691	1170	13.1261	13.2306	19.533	12.2162	10.9516	20.9103	15.2966	14.6927	1014.3	969.916	0.064553	0.74804	1	FALSE	actin-7
103926852	NW_008988406.1	-	290196	292172	1169	2	14	7	2	5	1	0.050429	0.280275	0.143037	0.0410409	0.120866	0.0272591	0.157914	0.0630555	6.94613	2.80328	1.3091	0.40592	0.91062	FALSE	probable plastid-lipid-associated protein 7%2C chloroplastic
103926853	NW_008988406.1	-	297308	301658	566	21	17	32	29	11	6	1.09362	0.702917	1.35051	1.22909	0.549195	0.337801	1.04902	0.705361	22.0504	15.0977	0.54648	0.56196	0.98834	FALSE	protein BOLA2-like
103926854	NW_008988406.1	+	316936	319659	1786	952	1049	1280	1092	1037	1153	15.7116	13.7457	17.1195	14.667	16.4077	20.5719	15.5256	17.2155	1034.31	1145.2	-0.14693	0.59224	0.99618	FALSE	actin-7
103926855	NW_008988406.1	+	386461	389123	1644	4	0	1	8	12	6	0.0717172	0	0.0145299	0.116732	0.206267	0.116299	0.028749	0.146432	1.77059	9.06376	-2.3559	0.12226	0.49948	FALSE	(R)-mandelonitrile lyase 3-like
103926856	NW_008988406.1	+	427538	428799	937	0	0	0	0	0	0	0	0	0	0	0	0	0	0	0	0	NA	NA	NA	NA	-
103926857	NW_008988407.1	-	2802	8156	1459	515	225	202	38	18	3	10.4044	3.6091	3.3072	0.624783	0.348632	0.0655227	5.77356	0.346313	316.439	19.2475	4.0392	0.0029588	0.029796	UP	protein trichome birefringence-like 41
103926858	NW_008988407.1	-	13448	25261	3775	51	45	67	15	7	7	0.457893	0.320784	0.487492	0.109603	0.0602528	0.0679443	0.422057	0.0792666	51.6002	9.75828	2.4027	0.00036558	0.0049648	UP	probable leucine-rich repeat receptor-like serine/threonine-protein kinase At3g14840%2C transcript variant X3||probable leucine-rich repeat receptor-like serine/threonine-protein kinase At3g14840%2C transcript variant X2||probable leucine-rich repeat receptor-like serine/threonine-protein kinase At3g14840%2C transcript variant X4||probable leucine-rich repeat receptor-like serine/threonine-protei…
103926859	NW_008988407.1	-	49563	54732	2160	1151	1338	1629	1210	881	881	15.7068	14.4969	18.0149	13.4379	11.5258	12.9971	16.0728	12.6536	1294.74	1021.66	0.34175	0.17328	0.61474	FALSE	uncharacterized LOC103926859
103926860	NW_008988407.1	-	61296	65382	1338	238	303	380	261	232	251	5.41717	5.47576	7.00935	4.83473	5.06254	6.17632	5.96742	5.35786	287.973	258.665	0.15485	0.56025	0.98729	FALSE	uncharacterized LOC103926860%2C transcript variant X1||uncharacterized LOC103926860%2C transcript variant X2
103926861	NW_008988407.1	-	55623	59394	1921	425	621	879	437	431	504	6.52119	7.56547	10.9301	5.45701	6.34016	8.36043	8.33893	6.7192	595.568	480.208	0.31061	0.18313	0.63477	FALSE	BES1/BZR1 homolog protein 4-like
103926862	NW_008988407.1	-	95232	96191	576	25	14	16	4	0	0	1.27933	0.568823	0.663531	0.166586	0	0	0.837228	0.0555287	18.0569	1.21851	3.8894	0.0045765	0.042889	UP	uncharacterized LOC103926862
103926863	NW_008988407.1	-	127669	129577	1487	0	0	0	0	4	0	0	0	0	0	0.076015	0	0	0.0253383	0	1.45276	#NAME?	0.59876	0.99749	FALSE	-
103926864	NW_008988407.1	-	116331	117264	545	25	22	19	20	8	9	1.3521	0.944708	0.832762	0.880308	0.414805	0.526225	1.04319	0.607113	21.3158	12.4008	0.7815	0.40416	0.90941	FALSE	uncharacterized LOC103926864
103926865	NW_008988407.1	+	159636	164586	1473	2457	3482	3721	3160	2786	2900	49.1663	55.3219	60.3421	51.4618	53.4476	62.7366	54.9435	55.882	3021.34	3070.89	-0.023471	0.97825	1	FALSE	gamma-glutamyl hydrolase 2-like
103926866	NW_008988407.1	+	165661	175111	2131	279	396	443	325	343	352	3.8591	4.34894	4.96574	3.65848	4.54842	5.26362	4.39126	4.49018	349.121	356.661	-0.030826	1	1	FALSE	uncharacterized LOC103926866
103926867	NW_008988407.1	-	180181	183720	879	528	433	612	659	625	347	17.7056	11.5284	16.6313	17.9845	20.0928	12.5796	15.2884	16.8856	500.986	558.936	-0.15791	0.51701	0.96921	FALSE	ubiquitin domain-containing protein 1-like
103926868	NW_008988407.1	-	187344	192740	2089	2180	2617	2986	2456	2184	2114	31.779	30.2896	35.2754	29.1372	30.5226	33.3157	32.448	30.9919	2448.68	2340.63	0.065108	0.76503	1	FALSE	uncharacterized LOC103926868%2C transcript variant X2||uncharacterized LOC103926868%2C transcript variant X1
103926870	NW_008988407.1	+	198406	202145	2045	4546	4656	4314	5633	4394	3504	65.5241	53.2833	50.3907	66.0766	60.7179	54.6005	56.3994	60.465	4318.56	4636.6	-0.10252	0.56497	0.98917	FALSE	protein transport protein Sec61 subunit alpha-like
103926871	NW_008988407.1	+	206794	211833	2377	2215	3292	1596	1490	1352	730	27.4669	32.4117	16.0386	15.0369	16.073	9.78632	25.3057	13.6321	2266.52	1220.92	0.89251	0.046323	0.26034	FALSE	IRK-interacting protein-like
103926872	NW_008988407.1	-	219408	221720	1835	0	0	0	0	0	0	0	0	0	0	0	0	0	0	0	0	NA	NA	NA	NA	F-box protein At4g22280-like
103926873	NW_008988407.1	+	232818	235537	968	680	663	851	803	765	724	20.7061	16.0291	20.9999	19.8995	22.3324	23.8336	19.2451	22.0218	694.795	796.184	-0.19651	0.44577	0.93457	FALSE	ras-related protein RABA1b
103926875	NW_008988407.1	+	288995	292332	1430	2643	2924	2964	3245	2632	2615	54.4786	47.8534	49.5115	54.4352	52.0116	58.2722	50.6145	54.9063	2706.34	2933.1	-0.11609	0.59363	0.99618	FALSE	tubby-like F-box protein 7
103926876	NW_008988407.1	-	292902	294961	2060	591	711	850	493	421	543	8.45639	8.07744	9.85633	5.74091	5.77517	8.39959	8.79672	6.63856	675.883	508.38	0.41087	0.10276	0.4462	FALSE	uncharacterized LOC103926876
103926877	NW_008988407.1	+	294979	298725	1536	705	872	892	815	856	746	13.5289	13.2861	13.8719	12.7282	15.7483	15.4765	13.5623	14.651	778.52	841.208	-0.11173	0.68904	1	FALSE	rab3 GTPase-activating protein non-catalytic subunit
103926878	NW_008988407.1	+	303033	305241	2138	586	790	809	761	806	564	8.07895	8.6475	9.03867	8.53843	10.6531	8.40615	8.58837	9.19924	686.003	737.788	-0.10499	0.70663	1	FALSE	peptide-N4-(N-acetyl-beta-glucosaminyl)asparagine amidase A-like
103926880	NW_008988407.1	+	299130	301907	2366	756	874	984	766	746	560	10.2125	9.37407	10.7722	8.42122	9.66127	8.17822	10.1196	8.75357	824.37	716.008	0.20332	0.43007	0.92656	FALSE	peptide-N4-(N-acetyl-beta-glucosaminyl)asparagine amidase A%2C transcript variant X2||peptide-N4-(N-acetyl-beta-glucosaminyl)asparagine amidase A%2C transcript variant X3||peptide-N4-(N-acetyl-beta-glucosaminyl)asparagine amidase A%2C transcript variant X1
103926881	NW_008988407.1	+	313048	316299	1642	576	729	763	692	551	487	10.3399	10.3902	11.0998	10.1096	9.48263	9.45108	10.61	9.6811	650.826	595.043	0.12928	0.63731	1	FALSE	uroporphyrinogen decarboxylase 1%2C chloroplastic
103926882	NW_008988407.1	+	310358	312252	1895	43	54	74	79	93	71	0.668843	0.666893	0.932795	1.00004	1.38683	1.19392	0.756177	1.1936	53.3347	84.6857	-0.66704	0.15132	0.56817	FALSE	peptide-N4-(N-acetyl-beta-glucosaminyl)asparagine amidase A-like
103926883	NW_008988407.1	-	322739	325756	1092	1354	1287	1699	3184	2699	2376	36.5478	27.5821	37.165	69.9442	69.8442	69.3345	33.765	69.7076	1374.8	2848.49	-1.051	1.1209e-05	0.00022044	DOWN	protein LIGHT-DEPENDENT SHORT HYPOCOTYLS 10-like
103926884	NW_008988407.1	-	343237	344875	1639	6	52	94	88	164	58	0.107904	0.742499	1.36997	1.28797	2.82758	1.12765	0.740126	1.74773	44.7254	108.299	-1.2759	0.15377	0.57392	FALSE	epidermis-specific secreted glycoprotein EP1-like
103926885	NW_008988407.1	+	340240	345337	1156	156	220	152	149	125	95	4.62133	5.17453	3.64909	3.59223	3.55007	3.04247	4.48165	3.39492	167.401	126.706	0.40183	0.26936	0.766	FALSE	protein Simiate%2C transcript variant X3||protein Simiate%2C transcript variant X2||protein Simiate%2C transcript variant X1
103926886	NW_008988407.1	+	345552	347076	1525	5	17	6	27	37	19	0.0966418	0.260886	0.0939821	0.424712	0.685618	0.397017	0.150503	0.502449	8.6736	28.8464	-1.7337	0.034355	0.20841	FALSE	epidermis-specific secreted glycoprotein EP1-like
103926887	NW_008988407.1	+	352349	355957	1293	0	0	0	0	0	0	0	0	0	0	0	0	0	0	0	0	NA	NA	NA	NA	-
103926888	NW_008988049.1	+	1342766	1346422	1803	1	0	0	0	0	0	0.0163482	0	0	0	0	0	0.00544939	0	0.371119	0	Inf	1	1	FALSE	uncharacterized LOC103926888
103926889	NW_008988407.1	+	375564	381151	3351	1174	780	1777	2058	968	1129	10.6508	5.61845	13.0648	15.1949	8.4193	11.0731	9.77801	11.5624	1178.18	1405.34	-0.25436	0.46167	0.9462	FALSE	phosphoenolpyruvate carboxylase%2C housekeeping isozyme||phosphoenolpyruvate carboxylase%2C housekeeping isozyme%2C transcript variant X1
103926890	NW_008988407.1	+	381830	386141	2188	120	129	195	136	111	287	1.61659	1.37979	2.12888	1.49105	1.43359	4.17984	1.70842	2.36816	139.036	190.252	-0.45245	0.5236	0.97214	FALSE	dol-P-Man:Man(6)GlcNAc(2)-PP-Dol alpha-1%2C2-mannosyltransferase-like
103926892	NW_008988407.1	-	388413	391315	1500	41	57	82	91	75	75	0.805671	0.889314	1.30583	1.4553	1.41293	1.59329	1.00027	1.48717	55.7816	83.3161	-0.57881	0.21194	0.68099	FALSE	UDP-N-acetylglucosamine 1-carboxyvinyltransferase 2-like
103926893	NW_008988407.1	+	391997	393190	693	0	0	0	1	0	0	0	0	0	0.0346153	0	0	0	0.0115384	0	0.304627	#NAME?	0.99443	1	FALSE	olee1-like protein
103926894	NW_008988407.1	+	402934	407012	949	111	157	142	19	23	10	3.44764	3.87173	3.57426	0.480273	0.684876	0.335784	3.63121	0.500311	128.935	17.9221	2.8468	2.122e-09	7.7037e-08	UP	ubiquitin-conjugating enzyme E2 36
103926895	NW_008988407.1	+	411196	414143	1616	2	2	4	2	2	2	0.0364799	0.0289641	0.0591265	0.0296886	0.0349735	0.0394379	0.0415235	0.0347	2.48685	2.09179	0.24958	0.97463	1	FALSE	cytochrome P450 71A25-like
103926896	NW_008988407.1	-	422378	425969	2533	23	106	38	79	66	44	0.281187	1.02892	0.376487	0.786015	0.773565	0.581542	0.562197	0.713707	51.2163	64.6715	-0.33653	0.605	1	FALSE	chitin-inducible gibberellin-responsive protein 1-like%2C transcript variant X1||chitin-inducible gibberellin-responsive protein 1-like%2C transcript variant X2
103926898	NW_008988407.1	-	31538	32560	930	0	0	0	0	0	0	0	0	0	0	0	0	0	0	0	0	NA	NA	NA	NA	uncharacterized LOC103926898
103926899	NW_008988049.1	+	1355350	1362160	537	0	0	0	0	0	0	0	0	0	0	0	0	0	0	0	0	NA	NA	NA	NA	V-type proton ATPase subunit G1-like
103926900	NW_008988407.1	-	66262	68205	1491	1	4	5	4	0	0	0.0197691	0.0627847	0.0801043	0.0643552	0	0	0.0542194	0.0214517	3.002	1.21851	1.3008	0.69911	1	FALSE	F-box/LRR-repeat protein At4g14103-like
103926901	NW_008988407.1	-	106014	107746	1320	0	0	0	0	0	0	0	0	0	0	0	0	0	0	0	0	NA	NA	NA	NA	-
103926903	NW_008988407.1	+	175737	177528	1548	9	7	9	13	7	17	0.171371	0.105827	0.138879	0.201453	0.127784	0.349948	0.138692	0.226395	8.01564	12.9298	-0.68981	0.5219	0.97121	FALSE	zinc finger BED domain-containing protein RICESLEEPER 2-like
103926904	NW_008988407.1	+	223540	227631	2234	0	0	0	0	0	0	0	0	0	0	0	0	0	0	0	0	NA	NA	NA	NA	-
103926905	NW_008988407.1	+	236273	242749	1226	1	6	2	0	0	2	0.0240422	0.114533	0.0389676	0	0	0.0519835	0.0591811	0.0173278	2.74381	0.756155	1.8594	0.55945	0.98689	FALSE	-
103926906	NW_008988407.1	-	270827	273075	2249	0	0	2	0	0	0	0	0	0.0212424	0	0	0	0.00708081	0	0.572226	0	Inf	0.89801	1	FALSE	receptor-like protein 2
103926907	NW_008988407.1	-	273208	277227	1333	64	100	167	121	128	103	1.41519	1.75566	2.99261	2.17749	2.7135	2.46225	2.05449	2.45108	101.54	122.29	-0.26826	0.55649	0.98618	FALSE	-
103926909	NW_008988407.1	+	349131	350220	1090	0	0	0	0	0	0	0	0	0	0	0	0	0	0	0	0	NA	NA	NA	NA	-
103926911	NW_008988407.1	-	357756	364526	1325	0	0	0	0	0	0	0	0	0	0	0	0	0	0	0	0	NA	NA	NA	NA	-
103926912	NW_008988407.1	+	386998	388719	1569	16	17	9	18	27	28	0.300581	0.25357	0.13702	0.275201	0.486285	0.56867	0.23039	0.443386	13.6142	25.8756	-0.92647	0.23076	0.71262	FALSE	AAA-ATPase At3g50940-like
103926913	NW_008988408.1	-	538	5349	2043	827	952	1012	1102	995	895	11.9317	10.9054	11.8325	12.9394	13.7627	13.9598	11.5565	13.554	882.136	1035.45	-0.23119	0.35195	0.86052	FALSE	deoxynucleoside triphosphate triphosphohydrolase SAMHD1 homolog
103926914	NW_008988408.1	-	7490	8988	887	207	268	296	190	154	217	7.09475	7.29303	8.22161	5.29976	5.06026	8.04057	7.53646	6.13353	241.932	195.853	0.30483	0.29857	0.80203	FALSE	uncharacterized protein At4g28440-like%2C transcript variant X4||uncharacterized protein At4g28440-like%2C transcript variant X5||uncharacterized protein At4g28440-like%2C transcript variant X3||uncharacterized protein At4g28440-like%2C transcript variant X2||uncharacterized protein At4g28440-like%2C transcript variant X1
103926915	NW_008988408.1	-	11243	14093	1671	2268	3217	3313	2927	2846	1616	40.0066	45.0553	47.3597	42.0192	48.1292	30.817	44.1405	40.3218	2754.94	2536.26	0.11932	0.62053	1	FALSE	formate dehydrogenase 1%2C mitochondrial-like
103926916	NW_008988408.1	+	19639	23091	1540	104	158	198	401	325	264	1.99057	2.40109	3.0712	6.24633	5.96366	5.46272	2.48762	5.8909	142.659	340.005	-1.253	6.2145e-05	0.0010434	DOWN	protein farnesyltransferase subunit beta-like
103926917	NW_008988408.1	+	23914	26462	1190	1567	1480	1760	1459	1143	1089	38.8139	29.1062	35.3288	29.411	27.1425	29.1613	34.4163	28.5716	1529.22	1271.3	0.26649	0.30939	0.81505	FALSE	CASP-like protein 4A1
103926918	NW_008988049.1	+	1589569	1591368	966	1	6	0	0	0	0	0.0305132	0.14536	0	0	0	0	0.0586245	0	2.17159	0	Inf	0.41143	0.91419	FALSE	peroxidase 43
103926919	NW_008988408.1	+	38002	40019	1343	5343	5359	5688	4756	5119	3410	117.267	93.3854	101.169	84.9507	107.711	80.9103	103.94	91.1906	5218.42	4597.22	0.18285	0.4656	0.94846	FALSE	2-methylene-furan-3-one reductase
103926920	NW_008988408.1	-	53120	55618	1399	5	0	1	6	1	6	0.105346	0	0.0170744	0.102881	0.0201991	0.136666	0.0408067	0.0865819	2.14171	4.45941	-1.0581	0.56934	0.99022	FALSE	RNA exonuclease 4
103926921	NW_008988408.1	+	63022	66499	2693	645	656	728	1146	881	1073	7.05973	5.70084	6.45742	10.2082	9.24463	12.6966	6.406	10.7165	644.513	1074.75	-0.73772	0.0034005	0.033487	DOWN	uncharacterized LOC103926921
103926922	NW_008988408.1	-	66632	68558	1375	257	299	317	186	111	89	5.50929	5.08909	5.50707	3.24497	2.28124	2.06259	5.36848	2.5296	275.799	130.624	1.0782	0.0011547	0.013472	UP	GDSL esterase/lipase At3g27950
103926923	NW_008988408.1	-	71515	74040	1111	35	15	24	28	31	19	0.944736	0.32147	0.524992	0.615087	0.802212	0.554443	0.597066	0.657247	24.357	26.9719	-0.14712	0.776	1	FALSE	probable aldo-keto reductase 2%2C transcript variant X2||probable aldo-keto reductase 2%2C transcript variant X1
103926924	NW_008988408.1	-	78044	82065	2437	30	11	11	13	19	29	0.362853	0.105635	0.10782	0.127964	0.220317	0.3792	0.192103	0.242494	17.5817	21.825	-0.31191	0.6574	1	FALSE	L-aspartate oxidase%2C chloroplastic-like
103926925	NW_008988408.1	+	83654	87989	1554	0	1	0	9	10	2	0	0.0150598	0	0.138929	0.181844	0.0410114	0.00501995	0.120595	0.300078	7.1297	-4.5704	0.058561	0.30601	FALSE	uncharacterized LOC103926925
103926926	NW_008988408.1	+	89282	92596	1646	1967	2581	2213	2145	1731	1439	35.2241	36.6969	32.1155	31.2607	29.7179	27.8584	34.6788	29.6123	2137.66	1826.16	0.22722	0.37314	0.88105	FALSE	protease Do-like 1%2C chloroplastic
103926927	NW_008988408.1	-	98992	102844	2087	322	303	268	284	185	129	5.11104	3.81858	3.44736	3.66866	2.8152	2.21362	4.12566	2.89916	287.102	202.476	0.50381	0.14438	0.55412	FALSE	phosphoglucan phosphatase LSF1%2C chloroplastic%2C transcript variant X2||phosphoglucan phosphatase LSF1%2C chloroplastic%2C transcript variant X1
103926928	NW_008988049.1	-	1621150	1622565	1120	0	0	0	0	0	0	0	0	0	0	0	0	0	0	0	0	NA	NA	NA	NA	-
103926929	NW_008988408.1	-	92874	96525	1441	7	0	0	0	1	0	0.157144	0	0	0	0.0215221	0	0.0523814	0.00717405	2.59783	0.363191	2.8385	0.53758	0.97935	FALSE	carbonic anhydrase 2-like%2C transcript variant X2||carbonic anhydrase 2-like%2C transcript variant X1
103926930	NW_008988408.1	-	111855	117765	4199	917	1210	1366	1316	1075	1158	6.43707	6.7439	7.77085	7.51815	7.23457	8.78796	6.98394	7.8469	1094.24	1229.13	-0.16771	0.52666	0.97376	FALSE	probable phospholipid-transporting ATPase 8
103926931	NW_008988408.1	+	133088	141686	3140	2078	2538	2255	2867	2507	2470	19.5066	18.9162	17.1546	21.9028	22.5619	25.0665	18.5258	23.177	2177.97	2717.73	-0.31942	0.17352	0.61476	FALSE	serine/threonine-protein kinase BLUS1
103926932	NW_008988408.1	+	156453	157323	871	86	56	182	437	623	394	2.91035	1.50467	4.99134	12.0355	20.2125	14.4146	3.13545	15.5542	100.793	508.352	-2.3344	6.7159e-07	1.6877e-05	DOWN	uncharacterized LOC103926932
103926933	NW_008988408.1	+	143024	158505	1374	265	188	113	89	79	42	5.76463	3.24706	1.99206	1.57562	1.64755	0.987724	3.66792	1.40363	187.092	71.6831	1.384	0.057937	0.30384	FALSE	cinnamoyl-CoA reductase-like SNL6%2C transcript variant X1||cinnamoyl-CoA reductase-like SNL6%2C transcript variant X2
103926934	NW_008988408.1	+	158760	161101	873	3298	3971	4178	4976	5452	3112	111.353	106.453	114.319	136.731	176.478	113.593	110.708	142.267	3610.94	4672.51	-0.37182	0.12673	0.51109	FALSE	universal stress protein A-like protein
103926935	NW_008988408.1	-	161234	164888	3363	1870	2297	2258	1811	1335	1223	16.4881	16.0804	16.1343	12.9952	11.2848	11.6578	16.2343	11.9793	2029.32	1498.93	0.43706	0.079847	0.37814	FALSE	uncharacterized LOC103926935%2C transcript variant X1||uncharacterized LOC103926935%2C transcript variant X3||uncharacterized LOC103926935%2C transcript variant X2
103926936	NW_008988049.1	-	1662675	1664399	1571	0	0	1	1	0	0	0	0	0.015205	0.0152695	0	0	0.00506835	0.00508983	0.286113	0.304627	-0.090457	1	1	FALSE	cytochrome P450 71A3-like
103926937	NW_008988408.1	-	166786	167624	839	2122	2427	2094	2438	1876	1239	74.5501	67.6985	59.6181	69.7064	63.186	47.0582	67.2889	59.9835	2114.92	1892.46	0.16034	0.60231	0.99913	FALSE	50S ribosomal protein L12%2C chloroplastic-like
103926938	NW_008988408.1	-	168590	171877	1596	493	524	506	1035	742	415	9.10498	7.68369	7.57323	15.5564	13.1378	8.28592	8.12063	12.3267	484.976	741.678	-0.61288	0.05697	0.30075	FALSE	monodehydroascorbate reductase 4%2C peroxisomal-like
103926939	NW_008988408.1	-	177281	180782	619	0	0	0	4	0	0	0	0	0	0.155014	0	0	0	0.0516713	0	1.21851	#NAME?	0.63557	1	FALSE	myb-related protein 305-like
103926940	NW_008988408.1	-	186991	189527	932	12125	14585	16850	16237	17762	14299	392.309	374.679	441.82	427.552	550.965	500.165	402.936	492.894	13697.5	16803.3	-0.29484	0.22174	0.69859	FALSE	ADP-ribosylation factor 1%2C transcript variant X2||ADP-ribosylation factor 1%2C transcript variant X1
103926941	NW_008988408.1	+	191193	193628	1045	762	931	971	933	774	653	21.4933	20.8499	22.1956	21.4174	20.9303	19.9123	21.513	20.7533	839.981	812.211	0.048503	0.87262	1	FALSE	peptide deformylase 1B%2C chloroplastic/mitochondrial
103926942	NW_008988408.1	+	203363	207449	1652	3111	3873	3750	3914	3114	3031	56.2916	55.6414	54.9888	57.6369	54.0191	59.2912	55.6406	56.9824	3389.68	3469.24	-0.03347	0.86649	1	FALSE	shaggy-related protein kinase epsilon%2C transcript variant X1||shaggy-related protein kinase epsilon%2C transcript variant X3||shaggy-related protein kinase epsilon%2C transcript variant X2
103926943	NW_008988408.1	+	208410	213807	2437	350	360	414	721	648	511	4.27894	3.49443	4.10173	7.17363	7.595	6.75382	3.95837	7.17415	356.371	648.181	-0.86302	0.0011982	0.013937	DOWN	DNA (cytosine-5)-methyltransferase DRM2%2C transcript variant X1||DNA (cytosine-5)-methyltransferase DRM2%2C transcript variant X2
103926944	NW_008988408.1	-	236520	238220	594	1264	1165	1106	2062	1806	1186	62.7228	45.8998	44.4767	83.2728	85.9175	63.6244	51.0331	77.6049	1135.13	1732.46	-0.60997	0.0079828	0.067205	FALSE	glutaredoxin
103926945	NW_008988408.1	+	233745	236705	1484	473	657	653	499	493	409	9.3949	10.361	10.511	8.06618	9.38779	8.78244	10.089	8.74547	559.522	485.695	0.20414	0.42311	0.92053	FALSE	uncharacterized LOC103926945
103926946	NW_008988408.1	-	231381	233501	1284	251	309	345	318	248	233	6.03952	5.90329	6.72739	6.22719	5.72092	6.06102	6.2234	6.00304	284.584	275.035	0.049242	0.8807	1	FALSE	tRNA (adenine(58)-N(1))-methyltransferase catalytic subunit TRMT61A%2C transcript variant X1||tRNA (adenine(58)-N(1))-methyltransferase catalytic subunit TRMT61A%2C transcript variant X2
103926947	NW_008988408.1	-	228212	231158	1634	720	1770	764	490	433	226	12.9881	25.3509	11.1688	7.19358	7.48835	4.40739	16.5026	6.36311	1016.93	391.974	1.3754	0.031354	0.19437	FALSE	phosphoenolpyruvate/phosphate translocator 2%2C chloroplastic-like
103926948	NW_008988408.1	+	214840	220491	2466	4634	6560	8417	7129	6342	8245	55.3896	62.2561	81.532	69.3484	72.6747	106.543	66.3926	82.8552	6096.49	7592.29	-0.31655	0.22768	0.70706	FALSE	DEAD-box ATP-dependent RNA helicase 14
103926949	NW_008988408.1	-	239441	243365	1965	395	580	609	568	528	523	5.92515	6.90775	7.40318	6.93405	7.59314	8.48134	6.74536	7.66951	494.88	562.527	-0.18484	0.53709	0.97917	FALSE	isocitrate dehydrogenase [NADP]
103926950	NW_008988408.1	-	253449	261976	4200	5	4	1	1	10	8	0.0351907	0.0223524	0.00570371	0.00572789	0.0674751	0.0608708	0.0210823	0.0446913	3.34202	6.96115	-1.0586	0.52216	0.97137	FALSE	DExH-box ATP-dependent RNA helicase DExH17%2C transcript variant X2||DExH-box ATP-dependent RNA helicase DExH17%2C transcript variant X1||DExH-box ATP-dependent RNA helicase DExH17%2C transcript variant X3
103926951	NW_008988408.1	+	264970	267537	1660	164	777	1625	268	489	388	2.91206	10.9543	23.3835	3.87282	8.32436	7.44816	12.4166	6.54845	758.958	405.934	0.90277	0.27114	0.76747	FALSE	high affinity nitrate transporter 2.7
103926952	NW_008988408.1	-	267725	269427	1030	218	227	245	209	168	164	6.33075	5.23397	5.76586	4.93948	4.67728	5.14877	5.77686	4.92184	219.119	186.688	0.23109	0.49558	0.96216	FALSE	sirohydrochlorin ferrochelatase%2C chloroplastic-like%2C transcript variant X2||sirohydrochlorin ferrochelatase%2C chloroplastic-like%2C transcript variant X1||sirohydrochlorin ferrochelatase%2C chloroplastic-like%2C transcript variant X3||sirohydrochlorin ferrochelatase%2C chloroplastic-like%2C transcript variant X4
103926953	NW_008988408.1	+	270773	274775	1844	465	446	682	622	670	629	7.43288	5.66038	8.83461	8.09153	10.2675	10.8696	7.30929	9.74289	501.534	670.626	-0.41916	0.12645	0.51038	FALSE	uncharacterized LOC103926953
103926954	NW_008988408.1	+	285626	288842	2157	2958	3245	3615	3517	2304	2920	40.9339	35.6539	40.5408	39.609	30.567	43.6846	39.0429	37.9536	3105.82	3012.15	0.044182	0.88488	1	FALSE	protein transport protein SEC31%2C transcript variant X2||protein transport protein SEC31%2C transcript variant X1
103926955	NW_008988408.1	+	289355	295189	3556	963	1307	1319	1225	895	954	8.01388	8.63572	8.89529	8.29638	7.14043	8.58273	8.51496	8.00651	1126.97	1058.91	0.089874	0.71874	1	FALSE	zinc finger CCCH domain-containing protein 41-like%2C transcript variant X1||zinc finger CCCH domain-containing protein 41-like%2C transcript variant X2||zinc finger CCCH domain-containing protein 41-like%2C transcript variant X3
103926956	NW_008988408.1	-	295890	297940	2051	233	282	293	218	164	173	3.34854	3.21777	3.41245	2.54972	2.25958	2.68786	3.32625	2.49905	254.924	191.379	0.41363	0.18996	0.64561	FALSE	pentatricopeptide repeat-containing protein At5g40400
103926957	NW_008988408.1	-	298460	308717	6072	1683	2197	2279	2360	1631	1803	8.16991	8.46778	8.96554	9.32355	7.59053	9.46214	8.53441	8.79208	1935.92	1992.96	-0.041893	0.84939	1	FALSE	protein RST1
103926958	NW_008988408.1	+	308933	312577	1239	691	858	783	866	719	660	16.4389	16.2064	15.0957	16.7667	16.3986	16.9745	15.9137	16.7133	737.937	774.472	-0.069715	0.76083	1	FALSE	WD repeat-containing protein 82
103926959	NW_008988408.1	-	314189	314927	739	107	59	44	727	183	271	4.2678	1.86844	1.42224	23.5989	6.99772	11.6856	2.51949	14.0941	70.0033	390.386	-2.4794	0.0073459	0.063099	FALSE	oleosin 18.2 kDa
103926960	NW_008988408.1	+	316112	319015	1882	1273	1441	1678	1801	1517	1281	19.9376	17.9191	21.2979	22.9559	22.778	21.6898	19.7182	22.4746	1384.94	1583.91	-0.19366	0.41114	0.91404	FALSE	mitogen-activated protein kinase kinase 3
103926961	NW_008988050.1	+	8	2350	1455	2179	2797	3047	2975	2373	2808	49.0662	50.0062	55.6028	54.5191	51.2281	68.357	51.5584	58.0347	2519.77	2829.76	-0.16738	0.50797	0.96589	FALSE	ABC transporter E family member 2-like%2C transcript variant X8||ABC transporter E family member 2-like%2C transcript variant X2||ABC transporter E family member 2-like%2C transcript variant X6||ABC transporter E family member 2-like%2C transcript variant X9||ABC transporter E family member 2-like%2C transcript variant X3||ABC transporter E family member 2-like%2C transcript variant X1||ABC trans…
103926962	NW_008988408.1	+	325188	329130	2135	644	914	1055	854	777	868	8.90356	10.033	11.8203	9.60886	10.2987	12.9735	10.2523	10.9604	815.121	870.521	-0.094865	0.78623	1	FALSE	pescadillo homolog%2C transcript variant X2||pescadillo homolog%2C transcript variant X1
103926963	NW_008988408.1	-	319707	323961	2009	46	62	109	87	80	112	0.674905	0.722243	1.29602	1.03882	1.12528	1.77649	0.897721	1.31353	66.8626	97.9024	-0.55014	0.23571	0.71896	FALSE	denticleless protein homolog
103926964	NW_008988408.1	-	334570	347529	10190	4473	3748	4857	7142	3486	4250	14.3841	9.56954	12.6576	18.6914	10.7473	14.7752	12.2038	14.738	4174.36	5048.55	-0.27432	0.27165	0.76828	FALSE	titin%2C transcript variant X3||titin%2C transcript variant X1||titin%2C transcript variant X4||titin%2C transcript variant X2
103926965	NW_008988039.1	+	2174062	2205888	2875	11	32	11	8	4	4	0.115262	0.266227	0.0934086	0.0682215	0.0401828	0.0453123	0.158299	0.0512389	16.8321	5.40209	1.6396	0.12209	0.49938	FALSE	uncharacterized protein At4g04980%2C transcript variant X1||uncharacterized protein At4g04980%2C transcript variant X2
103926966	NW_008988408.1	+	352688	353589	902	132	193	178	258	174	134	4.31353	5.00751	4.71387	6.86142	5.45121	4.73395	4.6783	5.68219	157.831	192.451	-0.28611	0.35689	0.86503	FALSE	uncharacterized LOC103926966
103926967	NW_008988408.1	+	360444	364813	2417	1342	1634	1773	1844	1772	1577	16.3795	15.8346	17.537	18.3166	20.7347	20.8085	16.5837	19.9532	1495.65	1801.53	-0.26845	0.27882	0.77754	FALSE	uncharacterized LOC103926967%2C transcript variant X1||uncharacterized LOC103926967%2C transcript variant X2
103926968	NW_008988408.1	-	365327	367220	1894	1247	1281	1605	1365	968	982	19.4067	15.8285	20.2423	17.2884	14.4426	16.5218	18.4925	16.0843	1306.4	1138.66	0.19826	0.45356	0.94029	FALSE	F-box/LRR-repeat protein 4
103926969	NW_008988408.1	-	368824	372179	2413	1811	2377	2454	2010	1732	1918	22.1221	23.0538	24.293	19.982	20.2834	25.3289	23.1563	21.8648	2087.5	1966.5	0.08615	0.68415	1	FALSE	glycosylphosphatidylinositol anchor attachment 1 protein-like
103926970	NW_008988408.1	-	373979	374687	709	5368	5040	5866	6118	5904	5037	223.168	166.363	197.633	206.997	235.315	226.387	195.721	222.9	5182.9	5912.36	-0.18997	0.38983	0.89631	FALSE	60S ribosomal protein L27a-3-like
103926971	NW_008988408.1	+	375714	378377	1650	1092	1042	1024	1102	683	875	19.747	14.9607	15.0064	16.2179	11.8409	17.1059	16.5713	15.0549	1010.92	914.575	0.1445	0.64713	1	FALSE	heterogeneous nuclear ribonucleoprotein 1%2C transcript variant X2||heterogeneous nuclear ribonucleoprotein 1%2C transcript variant X1
103926972	NW_008988408.1	-	432944	434356	258	0	0	0	0	0	0	0	0	0	0	0	0	0	0	0	0	NA	NA	NA	NA	uncharacterized LOC103926972
103926973	NW_008988408.1	+	428105	436640	4336	3060	3855	3834	1857	1592	1532	20.8016	20.8069	21.1216	10.2736	10.3754	11.2589	20.91	10.636	3389.38	1723.11	0.97601	4.5811e-05	0.00079184	UP	TMV resistance protein N-like
103926976	NW_008988408.1	-	393606	394620	1015	3	5	1	5	0	1	0.0871205	0.115286	0.0235341	0.118169	0	0.0313949	0.0753134	0.0498548	2.89986	1.90121	0.60907	0.91013	1	FALSE	-
103926977	NW_008988408.1	+	390494	426570	1348	1459	1872	1779	1535	1526	1319	37.6907	38.3965	37.2438	32.2718	37.7937	36.837	37.777	35.6342	1612.2	1520.51	0.084475	0.71306	1	FALSE	altered inheritance of mitochondria protein 32-like%2C transcript variant X2||altered inheritance of mitochondria protein 32-like%2C transcript variant X4||altered inheritance of mitochondria protein 32-like%2C transcript variant X1||altered inheritance of mitochondria protein 32-like%2C transcript variant X3
103926978	NW_008988408.1	+	385569	389021	2687	328	421	303	347	320	249	3.60614	3.67499	2.69966	3.1048	3.3729	2.95957	3.32693	3.14576	334.752	316.068	0.08286	0.81946	1	FALSE	protein kinase PVPK-1-like%2C transcript variant X2||protein kinase PVPK-1-like%2C transcript variant X1
103926979	NW_008988408.1	+	6064	7386	1052	89	101	133	101	57	68	2.49367	2.24687	3.01995	2.30307	1.53112	2.05977	2.58683	1.96465	101.391	77.1784	0.39365	0.34977	0.85771	FALSE	-
103926980	NW_008988408.1	+	27893	29811	1186	15	10	10	92	29	69	0.372796	0.197327	0.201409	1.86082	0.690977	1.85392	0.257177	1.46857	11.4287	64.6455	-2.4999	0.00025473	0.0036561	DOWN	-
103926981	NW_008988408.1	+	34169	36073	730	55	73	44	66	56	62	2.22078	2.3403	1.43977	2.16881	2.16778	2.70642	2.00028	2.34767	54.9062	63.8848	-0.2185	0.63369	1	FALSE	-
103926982	NW_008988408.1	-	193838	196223	1538	13	14	11	9	11	2	0.249145	0.213031	0.170844	0.140374	0.202109	0.041438	0.211007	0.127974	12.1729	7.49289	0.70008	0.56329	0.98859	FALSE	polygalacturonase At1g48100-like
103926983	NW_008988408.1	+	223646	227012	1617	0	0	0	0	0	0	0	0	0	0	0	0	0	0	0	0	NA	NA	NA	NA	transcription factor MYB98-like
103926984	NW_008988408.1	+	278317	280200	1360	7	8	5	16	32	17	0.152161	0.138071	0.0880793	0.283049	0.666869	0.399498	0.126104	0.449805	6.42902	22.9234	-1.8342	0.045129	0.25586	FALSE	toll/interleukin-1 receptor-like protein%2C transcript variant X2||toll/interleukin-1 receptor-like protein%2C transcript variant X1
103926987	NW_008988409.1	-	12118	15281	1699	4	21	13	0	10	0	0.0693955	0.289266	0.182774	0	0.166325	0	0.180478	0.0554416	11.5056	3.63191	1.6635	0.16766	0.60141	FALSE	endoglucanase 11-like
103926988	NW_008988409.1	-	17625	18817	685	3981	4488	5681	4715	4592	4115	171.304	153.332	198.106	165.117	189.436	191.428	174.247	181.993	4449.58	4659.87	-0.066621	0.80767	1	FALSE	small ubiquitin-related modifier 1
103926989	NW_008988409.1	+	36761	38809	1601	33	10	11	26	1	25	0.607558	0.146177	0.164121	0.389568	0.0176506	0.497593	0.305952	0.301604	18.3949	17.7354	0.052676	0.96327	1	FALSE	glucan endo-1%2C3-beta-glucosidase 7-like
103926990	NW_008988409.1	+	45302	46366	1065	630	808	670	908	598	640	17.4364	17.7555	15.0276	20.4521	15.8673	19.1494	16.7398	18.4896	667.964	735.758	-0.13946	0.53755	0.97935	FALSE	ethylene-responsive transcription factor 3-like
103926991	NW_008988409.1	+	57407	60914	926	13	33	19	18	19	25	0.413807	0.834016	0.490124	0.466297	0.579819	0.860309	0.579316	0.635475	20.1633	21.8358	-0.11497	0.95347	1	FALSE	nascent polypeptide-associated complex subunit alpha-like protein 1
103926992	NW_008988409.1	+	62098	65065	1442	0	0	0	0	0	0	0	0	0	0	0	0	0	0	0	0	NA	NA	NA	NA	uncharacterized LOC103926992
103926993	NW_008988409.1	+	72562	77939	2147	8	9	2	2	6	3	0.10983	0.0981029	0.0222516	0.022346	0.0789713	0.0445261	0.0767283	0.0486145	6.24188	3.92263	0.67016	0.70523	1	FALSE	EH domain-containing protein 1
103926994	NW_008988409.1	+	84801	86412	725	0	1	0	0	0	1	0	0.03228	0	0	0	0.0439529	0.01076	0.014651	0.300078	0.378077	-0.33334	1	1	FALSE	upstream activation factor subunit UAF30-like
103926995	NW_008988409.1	+	113192	116353	1604	3	0	8	7	0	5	0.0551292	0	0.119138	0.104687	0	0.0993325	0.058089	0.0680066	3.40226	4.02277	-0.2417	0.93751	1	FALSE	uncharacterized LOC103926995
103926997	NW_008988409.1	+	126289	129704	1426	0	1	5	0	1	0	0	0.0169341	0.0864223	0	0.0204476	0	0.0344521	0.00681586	1.73064	0.363191	2.2525	0.65826	1	FALSE	protein GrpE-like%2C transcript variant X1||protein GrpE-like%2C transcript variant X2
103926998	NW_008988409.1	-	130235	132523	940	11	23	19	9	14	12	0.344929	0.572626	0.482825	0.229676	0.420872	0.406798	0.466793	0.352449	16.4203	12.3632	0.40942	0.61812	1	FALSE	uncharacterized LOC103926998
103926999	NW_008988409.1	+	133536	138185	1999	1	10	0	12	3	3	0.0147453	0.117074	0	0.144002	0.0424091	0.0478227	0.0439396	0.078078	3.3719	5.87932	-0.80209	0.62959	1	FALSE	trigger factor-like protein TIG%2C Chloroplastic
103927000	NW_008988409.1	+	165653	170420	2197	5686	6850	7778	6485	5660	4942	76.2855	72.9679	84.5671	70.8078	72.8009	71.68	77.9402	71.7629	6391.11	5899.62	0.11544	0.61817	1	FALSE	65-kDa microtubule-associated protein 1-like
103927001	NW_008988409.1	-	212264	216193	1461	60	15	82	0	5	8	1.2105	0.240277	1.34069	0	0.0967097	0.174488	0.930489	0.0903992	50.2296	4.84057	3.3753	0.002547	0.026407	UP	indole-3-acetate O-methyltransferase 1-like
103927002	NW_008988409.1	-	264147	268966	1539	79	103	126	85	63	70	1.6182	1.67513	2.09158	1.41697	1.23717	1.55011	1.79497	1.40142	96.2767	75.2397	0.35569	0.37796	0.88544	FALSE	serine/threonine-protein phosphatase PP-X isozyme 2%2C transcript variant X1||serine/threonine-protein phosphatase PP-X isozyme 2%2C transcript variant X2
103927003	NW_008988409.1	+	269193	271613	536	8	3	9	6	11	5	0.439937	0.130987	0.40109	0.268527	0.579933	0.297256	0.324004	0.381905	6.4442	7.71324	-0.25934	0.87105	1	FALSE	NADH dehydrogenase [ubiquinone] 1 alpha subcomplex subunit 2-like
103927004	NW_008988409.1	+	272906	276523	1243	2	2	13	3	2	0	0.0535923	0.0425509	0.282302	0.0654229	0.0513792	0	0.126148	0.038934	5.06186	1.64026	1.6257	0.44264	0.93351	FALSE	syntaxin-52-like%2C transcript variant X1||syntaxin-52-like%2C transcript variant X2
103927005	NW_008988409.1	-	286414	289515	1494	5	0	33	4	4	5	0.100258	0	0.536241	0.0652745	0.0768941	0.108387	0.212166	0.0835186	11.2973	4.56166	1.3084	0.44161	0.93282	FALSE	cell division protein FtsZ homolog 1%2C chloroplastic-like%2C transcript variant X2||cell division protein FtsZ homolog 1%2C chloroplastic-like%2C transcript variant X1
103927006	NW_008988050.1	-	3046	6043	2436	197	137	264	179	144	196	2.69704	1.48918	2.92903	1.99439	1.89003	2.90093	2.37175	2.26178	189.755	180.931	0.0687	0.83003	1	FALSE	U-box domain-containing protein 15%2C transcript variant X1||U-box domain-containing protein 15%2C transcript variant X2
103927007	NW_008988409.1	-	290454	292720	637	1	1	3	1	2	0	0.0489631	0.0388754	0.119039	0.0398478	0.0938823	0	0.0689591	0.0445767	1.52954	1.03101	0.56904	0.94514	1	FALSE	V-type proton ATPase subunit e1-like%2C transcript variant X4||V-type proton ATPase subunit e1-like%2C transcript variant X1||V-type proton ATPase subunit e1-like%2C transcript variant X2||V-type proton ATPase subunit e1-like%2C transcript variant X3
103927008	NW_008988409.1	+	19802	20374	372	0	0	0	0	0	0	0	0	0	0	0	0	0	0	0	0	NA	NA	NA	NA	putative EG45-like domain containing protein 1
103927009	NW_008988409.1	+	67848	70899	1419	0	0	0	0	0	0	0	0	0	0	0	0	0	0	0	0	NA	NA	NA	NA	uncharacterized LOC103927009
103927010	NW_008988409.1	-	86405	87972	1164	3	1	0	0	1	0	0.0759685	0.0201057	0	0	0.0242771	0	0.0320247	0.00809237	1.41343	0.363191	1.9604	0.80134	1	FALSE	GDSL esterase/lipase At4g26790-like
103927011	NW_008988409.1	-	243834	249476	3490	448	675	610	617	444	462	3.78371	4.52637	4.17511	4.24093	3.59507	4.21835	4.16173	4.01812	543.343	523.883	0.052619	0.84644	1	FALSE	uncharacterized LOC103927011
103927012	NW_008988409.1	-	280719	281804	583	0	0	0	0	0	0	0	0	0	0	0	0	0	0	0	0	NA	NA	NA	NA	ent-copalyl diphosphate synthase%2C chloroplastic-like
103927013	NW_008988409.1	-	294135	303793	5311	83	125	197	130	27	158	0.460645	0.550814	0.886041	0.587176	0.143661	0.947996	0.6325	0.559611	124.677	109.144	0.19196	0.71724	1	FALSE	TMV resistance protein N-like
103927014	NW_008988410.1	+	12296	12485	124	0	0	0	0	0	0	0	0	0	0	0	0	0	0	0	0	NA	NA	NA	NA	uncharacterized LOC103927014
103927015	NW_008988410.1	+	17628	19778	1971	527	674	570	745	495	544	9.26281	9.40585	8.11906	10.6567	8.34108	10.3369	8.92924	9.77825	560.917	612.4	-0.12669	0.5853	0.99469	FALSE	UPF0496 protein At4g34320-like%2C transcript variant X1||UPF0496 protein At4g34320-like%2C transcript variant X2
103927016	NW_008988410.1	+	28325	30321	839	0	0	0	0	1	1	0	0	0	0	0.0336813	0.0379808	0	0.0238873	0	0.741268	#NAME?	0.85249	1	FALSE	peroxygenase-like
103927017	NW_008988410.1	-	39719	42196	711	6012	6024	7639	8150	10612	6339	249.238	198.284	256.644	274.972	421.772	284.104	234.722	326.949	6224.46	8733.52	-0.48862	0.092039	0.41571	FALSE	60S ribosomal protein L23
103927018	NW_008988050.1	-	7075	8875	758	1943	1921	2331	2167	2019	2043	75.5559	59.3102	73.4576	68.5789	75.2692	85.8865	69.4413	76.5782	1964.46	2165.82	-0.14078	0.5577	0.98623	FALSE	small nuclear ribonucleoprotein SmD3b
103927019	NW_008988410.1	-	43723	46862	2419	109	136	188	108	133	115	1.32818	1.31575	1.85646	1.071	1.5537	1.51491	1.50013	1.37987	135.052	124.683	0.11525	0.68285	1	FALSE	-
103927020	NW_008988410.1	-	67484	72047	1944	0	0	4	0	1	1	0	0	0.0509049	0	0.0150552	0.016977	0.0169683	0.0106774	1.14445	0.741268	0.62659	0.93187	1	FALSE	serine/threonine-protein kinase phg2-like%2C transcript variant X2||serine/threonine-protein kinase phg2-like%2C transcript variant X1
103927021	NW_008988410.1	+	81689	88425	1935	52	890	52	51	35	1543	0.792113	10.7642	0.641928	0.632252	0.511137	25.4103	4.06607	8.85124	301.246	611.621	-1.0217	0.707	1	FALSE	pre-mRNA-processing factor 19-like
103927022	NW_008988410.1	-	88476	91563	1546	136	181	43	104	35	37	2.7233	2.87768	0.697789	1.69483	0.671909	0.800976	2.09959	1.05591	117.089	58.3817	1.004	0.23295	0.71537	FALSE	TLD domain-containing protein 2-like%2C transcript variant X4||TLD domain-containing protein 2-like%2C transcript variant X3||TLD domain-containing protein 2-like%2C transcript variant X1||TLD domain-containing protein 2-like%2C transcript variant X2
103927023	NW_008988410.1	+	97906	99600	1273	0	0	0	0	0	0	0	0	0	0	0	0	0	0	0	0	NA	NA	NA	NA	-
103927024	NW_008988410.1	-	101525	103246	1722	1	0	0	4	0	0	0.0171172	0	0	0.0557222	0	0	0.00570572	0.0185741	0.371119	1.21851	-1.7152	0.7719	1	FALSE	putative pentatricopeptide repeat-containing protein At5g52630
103927025	NW_008988410.1	+	140834	143165	2332	0	4	5	0	2	2	0	0.0401424	0.0512159	0	0.0242355	0.0273292	0.0304528	0.0171882	2.63088	1.48254	0.82748	0.75072	1	FALSE	putative pentatricopeptide repeat-containing protein At5g52630
103927026	NW_008988410.1	-	143449	144061	613	2	10	4	11	17	10	0.0961689	0.381778	0.15587	0.43046	0.78368	0.519835	0.211272	0.577992	4.88747	13.3059	-1.4449	0.23311	0.71539	FALSE	mitochondrial import receptor subunit TOM9-2-like
103927027	NW_008988050.1	-	11152	13352	1404	145	273	526	123	166	257	3.04415	4.55058	8.94916	2.10155	3.34111	5.83299	5.51463	3.75855	286.229	194.925	0.55425	0.2898	0.79125	FALSE	protein DOWNY MILDEW RESISTANCE 6-like
103927028	NW_008988410.1	+	152665	155739	1565	221	20	103	26	95	216	4.38368	0.31498	1.6557	0.419716	1.80657	4.63191	2.11812	2.28607	117.488	124.088	-0.078846	0.93866	1	FALSE	TLD domain-containing protein 2-like%2C transcript variant X2||TLD domain-containing protein 2-like%2C transcript variant X4||TLD domain-containing protein 2-like%2C transcript variant X1||TLD domain-containing protein 2-like%2C transcript variant X3
103927029	NW_008988410.1	-	155803	162519	1935	24	220	1042	50	344	27	0.365591	2.66081	12.8632	0.619855	5.02375	0.44464	5.29655	2.02941	373.054	150.377	1.3108	0.40288	0.90831	FALSE	pre-mRNA-processing factor 19-like
103927030	NW_008988410.1	+	171986	176569	1945	0	0	0	0	0	0	0	0	0	0	0	0	0	0	0	0	NA	NA	NA	NA	serine/threonine-protein kinase phg2-like%2C transcript variant X1||serine/threonine-protein kinase phg2-like%2C transcript variant X2
103927032	NW_008988410.1	+	201519	203957	676	22	31	32	26	39	18	0.95927	1.07321	1.13075	0.92263	1.6303	0.848499	1.05441	1.13381	26.6227	28.8901	-0.11792	0.89787	1	FALSE	60S ribosomal protein L23-like
103927033	NW_008988410.1	-	235994	237097	671	1889	2129	1376	2138	1138	728	82.9802	74.2548	48.9846	76.4339	47.9259	34.5728	68.7399	52.9775	1733.6	1339.84	0.37171	0.47255	0.95091	FALSE	protein PROTON GRADIENT REGULATION 5%2C chloroplastic-like
103927034	NW_008988410.1	+	233593	235807	898	1592	1712	2066	2142	2063	1932	52.2555	44.6168	54.9563	57.2195	64.9192	68.5577	50.6095	63.5655	1695.66	2132.22	-0.3305	0.17566	0.61959	FALSE	eukaryotic translation initiation factor-like
103927035	NW_008988410.1	-	213228	215646	742	0	0	0	0	0	0	0	0	0	0	0	0	0	0	0	0	NA	NA	NA	NA	peroxygenase-like
103927036	NW_008988050.1	+	10384	11177	594	1	1	9	7	0	10	0.0496225	0.039399	0.361926	0.282691	0	0.536462	0.150316	0.273051	3.24621	5.91316	-0.86517	0.67246	1	FALSE	uncharacterized LOC103927036
103927037	NW_008988410.1	-	268895	271596	1225	42	8	37	46	53	33	1.0106	0.152836	0.721488	0.900788	1.22262	0.858427	0.628307	0.993944	28.5738	45.7385	-0.67872	0.20322	0.66768	FALSE	uncharacterized LOC103927037
103927038	NW_008988410.1	+	276038	279441	1970	3281	3317	3891	3697	2935	3065	49.0914	39.4049	47.1801	45.0178	42.101	49.5781	45.2255	45.5656	3326.27	3350.98	-0.010678	0.93379	1	FALSE	heterogeneous nuclear ribonucleoprotein 1-like
103927039	NW_008988410.1	+	287862	292280	3556	15	2	6	0	0	1	0.124335	0.0131625	0.0403045	0	0	0.00896115	0.0592674	0.00298705	7.88362	0.378077	4.3821	0.062984	0.32199	FALSE	uncharacterized LOC103927039
103927040	NW_008988410.1	-	292335	300170	2091	1	0	11	8	8	0	0.0140965	0	0.125662	0.0917777	0.108115	0	0.046586	0.0666309	3.51836	5.34254	-0.60262	0.77508	1	FALSE	protein NRT1/ PTR FAMILY 5.2-like
103927041	NW_008988410.1	+	317053	320921	1056	2883	4000	4429	3613	3482	2796	81.7102	90.0115	101.727	83.3366	94.6119	85.6701	91.1496	87.8729	3537.44	3422.35	0.04772	0.7996	1	FALSE	cyanate hydratase%2C transcript variant X3||cyanate hydratase%2C transcript variant X2||cyanate hydratase%2C transcript variant X1
103927042	NW_008988050.1	-	50553	55282	1720	1330	1614	1541	1803	1489	1465	22.7923	21.9607	21.4012	25.146	24.4634	27.1416	22.0514	25.5836	1418.81	1643.92	-0.21245	0.36937	0.87861	FALSE	WD repeat-containing protein DWA2
103927044	NW_008988410.1	+	353942	356555	1006	3629	4712	5197	4662	3685	3735	106.33	109.617	123.401	111.167	103.512	118.309	113.116	110.996	4247.69	4170.65	0.026407	0.89709	1	FALSE	multiple organellar RNA editing factor 2%2C chloroplastic-like
103927045	NW_008988410.1	+	358944	367613	3627	2291	3338	3097	2866	2481	2308	19.4945	22.5517	21.3564	19.8472	20.2395	21.2316	21.1342	20.4394	2737.99	2646.74	0.0489	0.81607	1	FALSE	splicing factor U2af large subunit A%2C transcript variant X1||splicing factor U2af large subunit A%2C transcript variant X2
103927046	NW_008988410.1	+	369112	370879	690	542	567	466	468	402	314	23.1534	19.2312	16.1325	16.2704	16.4637	14.5013	19.5057	15.7451	504.619	407.284	0.30916	0.3058	0.81101	FALSE	50S ribosomal protein L28%2C chloroplastic
103927047	NW_008988410.1	-	401080	403306	879	1119	1264	1416	1577	1426	1172	37.5237	33.6535	38.4803	43.0372	45.8438	42.4878	36.5525	43.7896	1199.72	1441.41	-0.26479	0.27147	0.76814	FALSE	60S ribosomal protein L14-1-like
103927048	NW_008988410.1	-	404075	407968	2315	857	1127	1201	1159	745	921	11.7656	12.2847	13.3621	12.9495	9.80561	13.6695	12.4708	12.1415	999.859	971.849	0.040993	0.87703	1	FALSE	GPI transamidase component PIG-T-like%2C transcript variant X1||GPI transamidase component PIG-T-like%2C transcript variant X2
103927049	NW_008988410.1	-	408661	413516	2706	1162	1258	1337	1331	1190	931	12.6574	10.8799	11.8023	11.7992	12.4271	10.9635	11.7799	11.7299	1191.27	1189.64	0.0019715	0.96563	1	FALSE	uncharacterized LOC103927049
103927050	NW_008988410.1	-	417588	418655	1027	1	1	2	2376	2221	1302	0.0287008	0.0227877	0.0465182	55.498	61.1123	40.3986	0.0326689	52.3363	1.24342	2022.7	-10.668	1.7033e-53	8.1914e-51	DOWN	glycine-rich cell wall structural protein
103927051	NW_008988039.1	+	2168533	2172558	2919	1582	3174	2568	2260	2604	1595	16.1408	25.7117	21.233	18.7656	25.4709	17.593	21.0285	20.6098	2274.3	2237.24	0.023702	0.86992	1	FALSE	uncharacterized LOC103927051%2C transcript variant X1||uncharacterized LOC103927051%2C transcript variant X2
103927052	NW_008988050.1	-	44671	48757	2071	1696	2056	1428	2405	1597	1101	24.1385	23.2335	16.4707	27.8571	21.7909	16.9408	21.2809	22.1963	1654.95	1728.91	-0.063073	0.70862	1	FALSE	uncharacterized LOC103927052
103927053	NW_008988410.1	+	433174	434866	1693	76	106	69	82	94	98	1.32319	1.46528	0.973545	1.16187	1.56899	1.84457	1.254	1.52514	79.7551	96.1709	-0.27002	0.53087	0.97598	FALSE	uncharacterized LOC103927053
103927054	NW_008988410.1	-	37539	39001	1128	0	0	0	0	0	0	0	0	0	0	0	0	0	0	0	0	NA	NA	NA	NA	uncharacterized LOC103927054
103927055	NW_008988410.1	-	144627	146322	1274	0	0	0	0	0	0	0	0	0	0	0	0	0	0	0	0	NA	NA	NA	NA	-
103927056	NW_008988410.1	+	195653	199904	2788	154	167	300	130	126	142	1.74587	1.50319	2.75621	1.19942	1.36945	1.74037	2.00176	1.43641	193.099	139.05	0.47373	0.12998	0.51871	FALSE	uncharacterized LOC103927056%2C transcript variant X1||uncharacterized LOC103927056%2C transcript variant X2
103927058	NW_008988410.1	+	225832	226566	679	7	35	24	35	23	26	0.303874	1.20634	0.844316	1.23651	0.957212	1.22019	0.784843	1.13797	19.9673	28.8453	-0.5307	0.49152	0.96086	FALSE	somatic embryogenesis receptor kinase 4-like
103927059	NW_008988410.1	+	247706	248569	864	0	0	0	0	0	0	0	0	0	0	0	0	0	0	0	0	NA	NA	NA	NA	uncharacterized LOC103927059
103927060	NW_008988410.1	-	249106	252213	923	6	9	2	27	16	21	0.191608	0.228198	0.0517597	0.701719	0.489856	0.725009	0.157189	0.638861	5.49964	21.9756	-1.9985	0.031595	0.19555	FALSE	-
103927061	NW_008988050.1	+	38802	44114	2574	943	1095	1171	1153	985	970	10.7986	9.95582	10.8671	10.7454	10.8138	12.0085	10.5405	11.1892	1013.59	1075.71	-0.085819	0.72763	1	FALSE	uncharacterized protein At1g04910
103927062	NW_008988410.1	-	281685	283151	1467	49	80	52	82	59	71	0.984535	1.27624	0.846714	1.34086	1.13651	1.54225	1.03583	1.33987	57.069	73.2511	-0.36014	0.43049	0.92705	FALSE	-
103927063	NW_008988410.1	+	372269	373489	1221	0	0	0	0	0	0	0	0	0	0	0	0	0	0	0	0	NA	NA	NA	NA	exopolygalacturonase-like
103927064	NW_008988410.1	+	391284	392531	1248	0	0	0	0	0	0	0	0	0	0	0	0	0	0	0	0	NA	NA	NA	NA	exopolygalacturonase-like
103927065	NW_008988410.1	-	393350	396904	1317	25	24	15	14	11	5	0.559525	0.426478	0.272063	0.255002	0.236024	0.120979	0.419355	0.204002	20.7715	10.1503	1.0331	0.27268	0.76962	FALSE	-
103927066	NW_008988411.1	+	2388	3749	1191	1776	1525	1999	1778	1903	1635	43.9538	29.966	40.0926	35.8114	45.152	43.7453	38.0042	41.5696	1688.67	1850.93	-0.13237	0.57156	0.99122	FALSE	uncharacterized LOC103927066
103927067	NW_008988411.1	-	4968	8003	1332	173	161	251	176	152	148	3.82831	2.82874	4.50125	3.16964	3.2247	3.54065	3.71943	3.31166	184.331	164.775	0.1618	0.62296	1	FALSE	protein FAR1-RELATED SEQUENCE 2-like
103927068	NW_008988411.1	-	23235	25386	1093	134	203	250	190	140	130	3.61368	4.34658	5.46366	4.16999	3.61958	3.79008	4.47464	3.85988	182.174	157.876	0.20653	0.51716	0.96922	FALSE	protein FAR-RED ELONGATED HYPOCOTYL 3-like
103927069	NW_008988411.1	-	37051	37856	806	1111	1376	1623	1247	1068	898	40.6297	39.9535	48.1002	37.1135	37.4444	35.5031	42.8945	36.687	1289.58	1107.27	0.2199	0.36944	0.87861	FALSE	putidaredoxin-like
103927070	NW_008988411.1	-	43593	46554	2054	106	64	81	175	131	132	1.52114	0.729207	0.941994	2.0438	1.80227	2.04785	1.06412	1.96464	81.7188	150.794	-0.88384	0.012339	0.095201	FALSE	poly(A)-specific ribonuclease PARN-like
103927071	NW_008988411.1	+	46845	49953	2629	1018	1246	1275	1097	974	891	11.4136	11.0917	11.5847	10.0096	10.4693	10.7997	11.3633	10.4262	1116.49	1024.79	0.12364	0.61972	1	FALSE	dnaJ homolog subfamily C member 2-like
103927072	NW_008988050.1	-	33455	35685	1001	204	241	214	371	276	239	6.00705	5.63449	5.10674	8.8908	7.79157	7.60833	5.58276	8.0969	209.255	303.618	-0.53699	0.06352	0.32407	FALSE	uncharacterized LOC103927072
103927073	NW_008988411.1	-	63487	65366	647	7	11	45	106	57	55	0.318903	0.397887	1.66139	3.93009	2.48955	2.70884	0.792727	3.04283	18.7738	73.7865	-1.9746	0.00034618	0.004751	DOWN	uncharacterized LOC103927073
103927074	NW_008988411.1	-	66631	70213	1645	41	40	72	118	46	46	0.734654	0.56907	1.04552	1.72075	0.790209	0.891082	0.78308	1.13401	47.8191	70.0443	-0.55068	0.24721	0.73557	FALSE	serine carboxypeptidase-like 20
103927075	NW_008988411.1	+	88826	89424	495	380	840	688	696	522	451	22.6279	39.7142	33.2007	33.7291	29.7999	29.0333	31.8476	30.8541	589.937	572.119	0.044246	0.82809	1	FALSE	uncharacterized LOC103927075
103927076	NW_008988411.1	+	91025	93868	1871	1093	1709	1397	1297	687	472	17.2191	21.3767	17.8355	16.629	10.3761	8.03885	18.8104	11.6813	1318.17	823.065	0.67945	0.034289	0.20812	FALSE	probable sodium/metabolite cotransporter BASS3%2C chloroplastic
103927077	NW_008988411.1	-	119153	120059	907	7	6	7	0	0	0	0.227487	0.154816	0.184355	0	0	0	0.188886	0	6.40109	0	Inf	0.044094	0.25191	FALSE	transcription factor IBH1-like
103927078	NW_008988411.1	-	125191	126404	1108	85	42	28	62	44	42	2.26327	0.887918	0.604191	1.34352	1.1232	1.209	1.25179	1.22524	52.1596	50.7465	0.039624	0.93148	1	FALSE	transcription factor IBH1-like%2C transcript variant X1||transcription factor IBH1-like%2C transcript variant X2
103927079	NW_008988411.1	-	130488	135247	2450	298	267	247	635	439	396	3.58521	2.55045	2.40821	6.2174	5.06347	5.15056	2.84796	5.47715	261.384	502.597	-0.94323	0.0004521	0.0059847	DOWN	fimbrin-2-like
103927080	NW_008988411.1	-	137269	142148	1927	741	1208	1101	741	557	627	11.3345	14.6709	13.648	9.22439	8.16815	10.3684	13.2178	9.25364	952.504	665.08	0.5182	0.037602	0.22373	FALSE	uncharacterized LOC103927080
103927081	NW_008988411.1	+	153931	155106	868	9335	9500	10003	11538	6306	5447	317	256.139	275.28	318.869	205.298	199.969	282.806	241.379	9177.13	7864.45	0.2227	0.49261	0.96127	FALSE	uncharacterized protein At5g48480-like
103927082	NW_008988411.1	+	175057	176783	1031	7	9	17	52	35	67	0.200321	0.204492	0.394253	1.21106	0.960243	2.07283	0.266355	1.41471	10.1625	53.8834	-2.4066	0.0002687	0.0038299	DOWN	uncharacterized LOC103927082%2C transcript variant X1||uncharacterized LOC103927082%2C transcript variant X2
103927083	NW_008988050.1	+	25002	28817	1796	1518	2282	2135	2273	1956	1662	24.9133	29.7359	28.3959	30.3595	30.776	29.4883	27.6817	30.2079	1858.99	2031.18	-0.1278	0.60803	1	FALSE	carboxypeptidase A6
103927084	NW_008988411.1	-	210117	211757	897	7	52	15	0	0	0	0.230023	1.3567	0.39945	0	0	0	0.662056	0	22.4936	0	Inf	0.0042553	0.040353	UP	uncharacterized LOC103927084
103927085	NW_008988411.1	-	218894	232262	2205	573	726	802	1356	765	883	7.83377	7.8806	8.88565	15.0873	10.0268	13.0508	8.20001	12.7216	659.971	1024.76	-0.63481	0.0105	0.083525	FALSE	AUGMIN subunit 3-like%2C transcript variant X1||AUGMIN subunit 3-like%2C transcript variant X3||AUGMIN subunit 3-like%2C transcript variant X2
103927086	NW_008988411.1	-	238907	241536	1199	266	349	398	298	259	252	6.53924	6.81205	7.92917	5.96208	6.10423	6.69741	7.09349	6.25457	317.318	280.121	0.17988	0.51603	0.9687	FALSE	uncharacterized LOC103927086
103927087	NW_008988411.1	+	251819	253910	797	73	102	68	34	79	33	2.69979	2.99511	2.03805	1.02334	2.80104	1.31941	2.57765	1.7146	77.1553	51.5259	0.58247	0.19121	0.6476	FALSE	uncharacterized LOC103927087
103927088	NW_008988411.1	-	304146	306426	1467	1186	923	1125	1738	1096	1428	23.8298	14.7246	18.3183	28.4198	21.1121	31.0187	18.9576	26.8502	1039	1467.39	-0.49806	0.031117	0.19324	FALSE	cytochrome b561 and DOMON domain-containing protein At3g25290-like
103927089	NW_008988411.1	+	298081	299375	820	183	254	140	187	198	105	6.57813	7.24922	4.07829	5.47052	6.82341	4.08038	5.96854	5.45811	184.19	168.575	0.12781	0.77805	1	FALSE	uncharacterized LOC103927089
103927090	NW_008988411.1	+	270827	290326	1036	379	447	590	674	714	692	11.1157	10.4091	14.0233	16.0877	20.0762	21.9415	11.8494	19.3685	443.596	726.266	-0.71125	0.0092739	0.075311	FALSE	ras-related protein RABA5c-like%2C transcript variant X2||ras-related protein RABA5c-like%2C transcript variant X1
103927091	NW_008988411.1	-	276164	277097	934	0	1	0	0	0	0	0	0.0250567	0	0	0	0	0.00835225	0	0.300078	0	Inf	1	1	FALSE	cysteine-rich repeat secretory protein 55-like
103927092	NW_008988050.1	+	59025	61856	1837	704	785	971	959	686	891	11.2961	10.0007	12.6262	12.5231	10.5527	15.4559	11.3077	12.8439	774.645	878.153	-0.18094	0.48579	0.95728	FALSE	uncharacterized LOC103927092
103927093	NW_008988411.1	+	273099	276089	2078	6	11	1	8	7	6	0.0851081	0.123885	0.0114952	0.0923518	0.0951925	0.0920092	0.0734961	0.0931845	5.81369	7.24781	-0.31809	0.82721	1	FALSE	asparagine--tRNA ligase%2C cytoplasmic 2-like
103927094	NW_008988411.1	-	269582	270825	626	0	0	0	0	0	0	0	0	0	0	0	0	0	0	0	0	NA	NA	NA	NA	EPIDERMAL PATTERNING FACTOR-like protein 9
103927095	NW_008988411.1	-	261487	263095	854	44	20	38	122	119	126	1.51866	0.548079	1.06289	3.42691	3.93767	4.70152	1.04321	4.02203	33.2031	128.022	-1.947	6.0049e-06	0.0001254	DOWN	dCTP pyrophosphatase 1-like
103927096	NW_008988411.1	-	318231	319297	1067	19	12	24	4	1	4	0.524873	0.263201	0.537292	0.0899284	0.0264841	0.11946	0.441789	0.078624	17.5189	3.09401	2.5014	0.029278	0.18453	FALSE	auxin-induced in root cultures protein 12-like
103927097	NW_008988411.1	+	335036	336766	689	1591	1764	1798	20	23	7	68.0638	59.9171	62.3353	0.696325	0.943319	0.323746	63.4387	0.654463	1634.22	17.0925	6.5791	1.0293e-80	2.0075e-77	UP	60S ribosomal protein L32-1
103927098	NW_008988411.1	-	350065	351654	1494	31	97	30	31	55	35	0.611612	1.51947	0.479661	0.497751	1.04031	0.746523	0.870248	0.761527	49.1957	42.6516	0.20593	0.72385	1	FALSE	serine/threonine-protein kinase OXI1-like
103927099	NW_008988411.1	+	356986	359138	879	276	343	328	123	154	105	9.25519	9.13223	8.91351	3.35674	4.95088	3.8065	9.10031	4.03804	299.201	133.099	1.1686	0.00020981	0.0030703	UP	adenylylsulfatase HINT3-like
103927100	NW_008988411.1	+	360985	364281	1399	246	177	274	90	146	127	5.18301	2.96092	4.67839	1.54321	2.94907	2.89275	4.27411	2.46168	222.804	128.458	0.79448	0.018648	0.13111	FALSE	E3 ubiquitin-protein ligase CHIP-like
103927101	NW_008988411.1	+	365033	367359	1271	1479	1569	1768	765	840	553	37.0703	31.2239	35.9119	15.6047	20.1847	14.9845	34.7354	16.9246	1525.56	747.196	1.0298	4.0417e-05	0.00070908	UP	40S ribosomal protein SA-like%2C transcript variant X1||40S ribosomal protein SA-like%2C transcript variant X2
103927102	NW_008988050.1	-	83748	86682	2357	2659	4020	2957	2831	1827	1645	33.2525	39.9152	29.9678	28.8125	21.9043	22.2399	34.3785	24.3189	3039.16	2147.88	0.50075	0.044254	0.25241	FALSE	ATP-dependent zinc metalloprotease FTSH%2C chloroplastic
103927103	NW_008988411.1	-	372395	374878	1863	378	870	573	349	327	194	5.98059	10.9289	7.34692	4.4938	4.96004	3.31829	8.08548	4.25738	565.294	298.425	0.92163	0.020866	0.14288	FALSE	U-box domain-containing protein 9-like
103927104	NW_008988411.1	-	402828	405054	1077	0	0	0	2	0	0	0	0	0	0.0445467	0	0	0	0.0148489	0	0.609253	#NAME?	0.87081	1	FALSE	-
103927105	NW_008988411.1	+	410418	412084	1156	2	5	1	6	5	0	0.0509961	0.101224	0.0206636	0.124507	0.122226	0	0.0576279	0.0822443	2.52874	3.64371	-0.52699	0.8191	1	FALSE	-
103927106	NW_008988411.1	-	415154	416437	1253	5	35	6	57	66	12	0.117621	0.653715	0.114384	1.09125	1.48848	0.30518	0.29524	0.961637	14.075	45.8712	-1.7045	0.08906	0.40678	FALSE	uncharacterized LOC103927106
103927107	NW_008988411.1	-	25800	28044	1419	6	16	32	20	23	23	0.124633	0.263882	0.538681	0.338103	0.458032	0.516501	0.309065	0.437545	16.1836	23.1417	-0.51596	0.59122	0.99593	FALSE	-
103927109	NW_008988411.1	-	100627	103482	1485	1	0	0	0	1	0	0.019849	0	0	0	0.0190293	0	0.00661633	0.00634311	0.371119	0.363191	0.031154	1	1	FALSE	uncharacterized LOC103927109
103927110	NW_008988411.1	-	142758	143288	390	4990	5336	6164	5719	6217	3572	377.139	320.201	377.539	351.768	450.471	291.859	358.293	364.699	5216.7	5350.61	-0.036565	0.84838	1	FALSE	histone H3.3-like
103927112	NW_008988411.1	-	198478	199956	1479	0	0	0	0	0	0	0	0	0	0	0	0	0	0	0	0	NA	NA	NA	NA	uncharacterized LOC103927112
103927113	NW_008988411.1	+	207590	208509	813	0	0	0	0	0	0	0	0	0	0	0	0	0	0	0	0	NA	NA	NA	NA	uncharacterized LOC103927113
103927114	NW_008988411.1	+	242309	245175	1035	4	5	13	19	26	13	0.113916	0.113058	0.300031	0.440367	0.709877	0.400247	0.175668	0.51683	6.70434	20.1459	-1.5873	0.10471	0.45143	FALSE	-
103927115	NW_008988411.1	-	295193	297940	1810	31	39	49	48	31	19	0.504833	0.504263	0.646668	0.636156	0.483987	0.334503	0.551922	0.484882	37.2273	33.0645	0.17108	0.81881	1	FALSE	uncharacterized LOC103927115
103927116	NW_008988411.1	-	322813	325755	1762	0	0	0	0	0	0	0	0	0	0	0	0	0	0	0	0	NA	NA	NA	NA	protein NRT1/ PTR FAMILY 4.2-like
103927117	NW_008988411.1	-	331479	334941	1647	0	0	0	0	0	0	0	0	0	0	0	0	0	0	0	0	NA	NA	NA	NA	protein NRT1/ PTR FAMILY 4.2-like
103927118	NW_008988411.1	-	383169	389565	650	0	0	1	0	0	0	0	0	0.0367494	0	0	0	0.0122498	0	0.286113	0	Inf	1	1	FALSE	-
103927119	NW_008988050.1	+	80082	83773	1746	959	1125	1211	1073	967	852	16.1897	15.0792	16.5678	14.742	15.6507	15.5497	15.9456	15.3141	1039.97	1000.19	0.056271	0.82664	1	FALSE	probable serine/threonine-protein kinase At4g35230
103927120	NW_008988412.1	-	216	1873	944	161	228	202	197	178	126	5.02712	5.65242	5.11144	5.00605	5.32842	4.25328	5.26366	4.86258	185.963	172.297	0.11012	0.75464	1	FALSE	uncharacterized LOC103927120
103927121	NW_008988412.1	+	39007	39574	480	0	0	0	0	0	0	0	0	0	0	0	0	0	0	0	0	NA	NA	NA	NA	uncharacterized LOC103927121
103927122	NW_008988412.1	-	47416	53342	2780	1265	1882	1870	1848	1695	1317	16.9949	20.0749	20.3596	20.2054	21.8315	19.1282	19.1431	20.3884	1569.24	1676.49	-0.095371	0.71636	1	FALSE	uncharacterized LOC103927122%2C transcript variant X2||uncharacterized LOC103927122%2C transcript variant X1||uncharacterized LOC103927122%2C transcript variant X3
103927123	NW_008988412.1	-	41566	47407	3304	513	934	550	668	566	345	4.57659	6.61574	3.97637	4.84995	4.8409	3.3274	5.05623	4.33942	628.019	539.493	0.2192	0.53857	0.97972	FALSE	putative receptor-like protein kinase At3g47110
103927124	NW_008988412.1	+	62363	62625	150	0	0	0	0	0	0	0	0	0	0	0	0	0	0	0	0	NA	NA	NA	NA	uncharacterized LOC103927124
103927125	NW_008988412.1	-	74205	75923	1154	0	0	0	4	14	6	0	0	0	0.0831487	0.342825	0.16568	0	0.197218	0	8.57164	#NAME?	0.01241	0.095624	FALSE	uncharacterized LOC103927125
103927126	NW_008988412.1	+	82323	89336	3622	1799	1748	2236	2345	1646	2035	14.6402	11.2944	14.7464	15.5309	12.842	17.9036	13.5604	15.4255	1831.93	2081.55	-0.18429	0.42268	0.92053	FALSE	putative calcium-transporting ATPase 11%2C plasma membrane-type
103927127	NW_008988412.1	-	89521	93388	1298	735	823	728	736	561	686	16.6908	14.8387	13.3974	13.602	12.2134	16.8413	14.9756	14.2189	728.027	687.316	0.083018	0.77954	1	FALSE	probable sugar phosphate/phosphate translocator At5g04160
103927128	NW_008988412.1	-	97395	98538	1144	0	19	1	12	0	0	0	0.388686	0.0208803	0.251626	0	0	0.136522	0.0838755	5.9876	3.65552	0.7119	0.82355	1	FALSE	putative CCR4-associated factor 1 homolog 8
103927129	NW_008988050.1	-	89507	91486	525	4332	4316	4828	5067	5329	3687	243.217	192.395	219.67	231.522	286.838	223.789	218.427	247.383	4284.18	4872.96	-0.18578	0.4014	0.90663	FALSE	NADH dehydrogenase [ubiquinone] 1 beta subcomplex subunit 2
103927130	NW_008988412.1	-	100957	104002	1969	173	237	332	270	288	279	3.10744	3.37996	4.83274	3.9469	4.95946	5.41778	3.77338	4.77471	230.312	292.332	-0.34402	0.30732	0.81257	FALSE	increased DNA methylation 2-like%2C transcript variant X2||increased DNA methylation 2-like%2C transcript variant X1||increased DNA methylation 2-like%2C transcript variant X3
103927131	NW_008988412.1	-	105434	108381	630	899	1026	1154	967	1134	783	42.0614	38.1134	43.7551	36.8203	50.8654	39.6047	41.31	42.4301	971.691	1002.47	-0.044985	0.8789	1	FALSE	uncharacterized LOC103927131
103927132	NW_008988412.1	-	110266	114221	2068	748	565	761	703	902	482	10.9419	6.56213	9.02139	8.36915	12.6497	7.6225	8.8418	9.54713	664.873	723.984	-0.12288	0.68002	1	FALSE	glycerol-3-phosphate dehydrogenase [NAD(+)] GPDHC1%2C cytosolic-like%2C transcript variant X2||glycerol-3-phosphate dehydrogenase [NAD(+)] GPDHC1%2C cytosolic-like%2C transcript variant X1
103927133	NW_008988412.1	+	117201	122267	1055	1895	2345	2459	1893	1958	1694	55.4133	54.4445	58.2722	45.0496	54.8911	53.5523	56.0433	51.1644	2110.51	1928.25	0.1303	0.56002	0.98716	FALSE	S-formylglutathione hydrolase-like%2C transcript variant X1||S-formylglutathione hydrolase-like%2C transcript variant X2
103927135	NW_008988412.1	+	215302	223263	1437	363	435	428	1605	1263	1097	7.44586	7.08441	7.1146	26.7929	24.8369	24.3263	7.21496	25.3187	387.707	1362.39	-1.8131	2.3861e-12	1.2018e-10	DOWN	SAL1 phosphatase-like
103927136	NW_008988412.1	+	278488	279885	1398	0	0	0	1	0	0	0	0	0	0.0171591	0	0	0	0.00571969	0	0.304627	#NAME?	0.99443	1	FALSE	U-box domain-containing protein 26-like
103927137	NW_008988050.1	+	94507	97351	2068	1867	2909	2180	2165	2645	3332	26.6109	32.9204	25.1808	25.1136	36.1431	51.3429	28.2373	37.5332	2189.53	2879.91	-0.3954	0.27044	0.76653	FALSE	4-coumarate--CoA ligase-like 5
103927141	NW_008988412.1	-	359607	362799	1553	0	0	5	7	3	4	0	0	0.0769064	0.108125	0.0545883	0.0820756	0.0256355	0.0815964	1.43057	4.73427	-1.7266	0.46693	0.94863	FALSE	serine carboxypeptidase-like 45
103927142	NW_008988412.1	-	367952	374039	2205	393	626	615	1004	1038	1122	5.27023	6.66527	6.68361	10.9574	13.345	16.2664	6.20637	13.5229	509.658	1107.04	-1.1191	2.4009e-05	0.00044198	DOWN	coiled-coil domain-containing protein SCD2-like%2C transcript variant X2||coiled-coil domain-containing protein SCD2-like%2C transcript variant X1
103927143	NW_008988412.1	-	375172	376393	445	0	0	0	0	0	0	0	0	0	0	0	0	0	0	0	0	NA	NA	NA	NA	-
103927144	NW_008988412.1	+	390576	393675	1562	0	0	0	0	0	6	0	0	0	0	0	0.126201	0	0.0420671	0	2.26846	#NAME?	0.39978	0.90453	FALSE	mitochondrial phosphate carrier protein 2%2C mitochondrial-like%2C transcript variant X1||mitochondrial phosphate carrier protein 2%2C mitochondrial-like%2C transcript variant X2
103927145	NW_008988412.1	-	393743	396491	1434	12	21	72	34	18	44	0.246659	0.342722	1.19935	0.568762	0.35471	0.977753	0.596245	0.633742	31.3552	33.5301	-0.096753	1	1	FALSE	-
103927146	NW_008988412.1	+	417081	419770	1375	34	18	10	6	13	0	0.763854	0.321078	0.182066	0.109703	0.280001	0	0.422333	0.129901	20.8806	6.54924	1.6728	0.15987	0.58661	FALSE	transcription factor bHLH137-like%2C transcript variant X2||transcription factor bHLH137-like%2C transcript variant X1
103927147	NW_008988050.1	-	109402	111611	874	236	317	314	254	285	244	7.95913	8.48827	8.58187	6.97145	9.21475	8.89619	8.34309	8.3608	272.548	273.135	-0.0031038	0.96683	1	FALSE	uncharacterized LOC103927147
103927148	NW_008988412.1	-	54766	55908	815	0	0	0	0	0	0	0	0	0	0	0	0	0	0	0	0	NA	NA	NA	NA	uncharacterized LOC103927148%2C transcript variant X2||uncharacterized LOC103927148%2C transcript variant X3||uncharacterized LOC103927148%2C transcript variant X1
103927149	NW_008988412.1	+	155240	164584	1098	2	3	1	2	1	2	0.0536899	0.0639426	0.0217551	0.0436947	0.0257364	0.0580435	0.0464625	0.0424915	1.92859	1.7286	0.15794	1	1	FALSE	probable serine/threonine-protein kinase ifkC
103927150	NW_008988039.1	-	2220164	2221970	615	79	84	87	117	67	94	3.78632	3.19651	3.37915	4.56364	3.07858	4.87055	3.45399	4.17092	79.4168	95.5144	-0.26627	0.48682	0.9574	FALSE	uncharacterized LOC103927150
103927153	NW_008988412.1	+	386517	389279	1019	0	0	0	2	1	10	0	0	0	0.0470822	0.0277317	0.312717	0	0.129177	0	4.75322	#NAME?	0.10278	0.44621	FALSE	mitochondrial phosphate carrier protein 3%2C mitochondrial-like
103927154	NW_008988413.1	+	53369	54189	506	0	0	0	0	0	0	0	0	0	0	0	0	0	0	0	0	NA	NA	NA	NA	uncharacterized LOC103927154
103927155	NW_008988413.1	+	98619	102133	2278	440	614	678	1001	871	706	5.99599	6.64329	7.4875	11.1014	11.3792	10.401	6.70893	10.9605	541.525	888.193	-0.71385	0.0061655	0.054774	FALSE	glutathione S-transferase T3-like%2C transcript variant X1||glutathione S-transferase T3-like%2C transcript variant X3||glutathione S-transferase T3-like%2C transcript variant X2||glutathione S-transferase T3-like%2C transcript variant X4
103927156	NW_008988050.1	+	112114	114866	2753	1024	1174	1238	1074	798	948	10.9637	9.98006	10.7418	9.35835	8.19119	10.9731	10.5619	9.50753	1086.53	975.412	0.15564	0.54255	0.98129	FALSE	lysine-specific histone demethylase 1 homolog 1
103927157	NW_008988413.1	+	79131	102548	1652	2425	2424	2867	2500	2447	2702	48.6912	38.6436	46.6515	40.8522	47.104	58.6523	44.6621	48.8695	2447.64	2671.86	-0.12645	0.61471	1	FALSE	probable protein phosphatase 2C 10%2C transcript variant X2||probable protein phosphatase 2C 10%2C transcript variant X3||probable protein phosphatase 2C 10%2C transcript variant X1
103927158	NW_008988413.1	+	110348	113683	1429	158	110	153	15	14	12	3.25904	1.80149	2.55754	0.251803	0.276851	0.267593	2.53936	0.265415	135.421	14.191	3.2544	5.9398e-11	2.6496e-09	UP	lipase 3-like
103927159	NW_008988413.1	-	113859	116669	1227	0	0	0	0	0	0	0	0	0	0	0	0	0	0	0	0	NA	NA	NA	NA	-
103927160	NW_008988413.1	+	118807	122648	967	61	106	108	99	48	74	1.98896	2.74416	2.85377	2.62705	1.50045	2.60849	2.52896	2.24533	85.3468	75.5689	0.17554	0.6745	1	FALSE	non-structural maintenance of chromosomes element 3 homolog%2C transcript variant X1||non-structural maintenance of chromosomes element 3 homolog%2C transcript variant X2
103927161	NW_008988413.1	-	127644	130567	1645	513	668	782	751	575	623	9.19214	9.50346	11.3555	10.9515	9.87762	12.0683	10.017	10.9658	614.577	673.151	-0.13134	0.63645	1	FALSE	5'-adenylylsulfate reductase-like 4
103927162	NW_008988413.1	-	133244	136884	2748	128	158	131	238	192	199	1.37296	1.34559	1.13872	2.0776	1.9744	2.30761	1.28576	2.11987	132.396	217.471	-0.71596	0.028445	0.18028	FALSE	uncharacterized LOC103927162
103927163	NW_008988413.1	+	158312	161817	2957	440	1081	1072	849	777	671	4.38598	8.55551	8.65979	6.88743	7.4254	7.23097	7.20042	7.18127	794.39	794.517	-0.00023041	0.8908	1	FALSE	uncharacterized LOC103927163
103927164	NW_008988413.1	-	162519	164701	2183	18	30	83	63	52	50	0.243043	0.321617	0.908214	0.69229	0.673131	0.729864	0.490958	0.698428	39.4299	56.9813	-0.5312	0.36323	0.87142	FALSE	protein ROOT PRIMORDIUM DEFECTIVE 1-like
103927165	NW_008988413.1	-	165214	172156	2942	472	811	673	637	674	490	5.10365	6.96252	5.8973	5.6055	6.98689	5.72791	5.98782	6.10677	611.086	624.096	-0.030392	0.95754	1	FALSE	probable pectin methyltransferase QUA2%2C transcript variant X1||probable pectin methyltransferase QUA2%2C transcript variant X3||probable pectin methyltransferase QUA2%2C transcript variant X2
103927167	NW_008988413.1	+	207503	212137	1170	0	0	0	0	0	0	0	0	0	0	0	0	0	0	0	0	NA	NA	NA	NA	RNA-binding protein 38-like
103927168	NW_008988413.1	-	223713	225721	1888	6	4	15	18	12	10	0.093673	0.0495826	0.189781	0.228703	0.17961	0.168781	0.111012	0.192364	7.71872	13.6223	-0.81954	0.44519	0.93412	FALSE	7-deoxyloganetin glucosyltransferase-like
103927169	NW_008988413.1	+	292090	294090	1880	14	12	25	55	50	85	0.2195	0.149381	0.317648	0.701788	0.751558	1.44074	0.228843	0.964696	15.9494	67.0506	-2.0717	0.00035774	0.0048849	DOWN	7-deoxyloganetin glucosyltransferase-like
103927170	NW_008988413.1	-	305592	310322	1170	0	0	0	0	0	0	0	0	0	0	0	0	0	0	0	0	NA	NA	NA	NA	RNA-binding protein 38-like
103927171	NW_008988413.1	+	345446	352517	2877	321	962	493	561	1215	407	3.51606	8.36629	4.3762	5.00092	12.7589	4.81955	5.41952	7.52645	548.858	766.05	-0.481	0.55168	0.984	FALSE	probable pectin methyltransferase QUA2%2C transcript variant X1||probable pectin methyltransferase QUA2%2C transcript variant X3||probable pectin methyltransferase QUA2%2C transcript variant X2
103927172	NW_008988050.1	+	116646	118608	1252	9511	12980	6167	16507	13161	4322	223.917	242.628	117.661	316.275	297.054	110.003	194.736	241.111	9189.19	11442.5	-0.31639	0.4843	0.95679	FALSE	dehydrin COR47
103927173	NW_008988413.1	+	353148	355283	2136	14	19	34	19	48	66	0.193193	0.208173	0.380226	0.21338	0.635024	0.984619	0.260531	0.611008	20.625	48.1742	-1.2239	0.14146	0.54687	FALSE	uncharacterized LOC103927173
103927174	NW_008988413.1	-	355985	359484	2949	861	1626	1425	814	985	863	8.60584	12.9038	11.5426	6.62141	9.43869	9.32527	11.0174	8.46179	1215.17	931.99	0.38277	0.089948	0.40986	FALSE	uncharacterized LOC103927174
103927175	NW_008988413.1	+	375978	376759	417	0	0	0	0	0	0	0	0	0	0	0	0	0	0	0	0	NA	NA	NA	NA	uncharacterized LOC103927175
103927176	NW_008988413.1	+	388235	391163	1650	415	477	515	476	411	385	7.4136	6.76559	7.45568	6.92029	7.03895	7.43537	7.21162	7.13154	444.5	439.833	0.015226	0.96705	1	FALSE	5'-adenylylsulfate reductase-like 4
103927177	NW_008988413.1	+	379084	389608	3448	371	560	639	628	436	362	3.17155	3.80095	4.42688	4.36911	3.5733	3.34555	3.79979	3.76265	488.555	486.521	0.0060205	0.99182	1	FALSE	uncharacterized LOC103927177
103927178	NW_008988413.1	-	405680	409218	995	373	336	414	292	301	203	11.0497	7.90292	9.93896	7.03981	8.54857	6.50128	9.63053	7.36322	357.704	275.021	0.37923	0.20912	0.67712	FALSE	non-structural maintenance of chromosomes element 3 homolog
103927179	NW_008988413.1	+	411345	414232	1190	4	0	0	0	0	0	0.106028	0	0	0	0	0	0.0353426	0	1.48448	0	Inf	0.62504	1	FALSE	14-3-3 protein 7-like%2C transcript variant X2||14-3-3 protein 7-like%2C transcript variant X1
103927180	NW_008988413.1	-	414425	417682	1429	53	49	38	0	0	0	1.09322	0.802482	0.635207	0	0	0	0.843637	0	45.2454	0	Inf	1.7068e-10	7.193e-09	UP	lipase 3-like
103927181	NW_008988413.1	-	425430	429466	3876	105	150	146	8	7	5	0.927744	1.05229	1.04542	0.0575261	0.0592956	0.0477606	1.00849	0.0548607	125.752	6.86973	4.1942	1.479e-14	9.1093e-13	UP	glutathione S-transferase T3-like%2C transcript variant X1||glutathione S-transferase T3-like%2C transcript variant X2
103927182	NW_008988050.1	-	122259	125201	1392	2423	3030	2258	2198	1526	1139	51.3073	50.9419	38.7479	37.8782	30.9789	26.0741	46.999	31.6437	2454.5	1654.43	0.5691	0.026724	0.17182	FALSE	alcohol dehydrogenase-like 7
103927183	NW_008988413.1	+	10	4803	2354	2646	2209	1830	2368	1369	1251	33.1321	21.9614	18.5698	24.1311	16.4341	16.9347	24.5544	19.1666	2168.44	1691.54	0.35832	0.41547	0.91619	FALSE	cryptochrome-1-like
103927184	NW_008988413.1	-	8927	10815	765	0	0	0	0	0	0	0	0	0	0	0	0	0	0	0	0	NA	NA	NA	NA	nodulin-26-like
103927185	NW_008988413.1	-	59054	60970	708	0	0	0	0	0	0	0	0	0	0	0	0	0	0	0	0	NA	NA	NA	NA	-
103927186	NW_008988413.1	-	137857	138887	1031	46	50	51	47	23	27	1.31512	1.13497	1.18161	1.09355	0.630405	0.834508	1.21056	0.852822	46.6671	32.8789	0.50524	0.40666	0.91149	FALSE	methyl-CpG-binding domain-containing protein 8
103927188	NW_008988050.1	+	127400	134337	3379	2806	3966	3572	3695	2475	2449	25.694	28.8339	26.5066	27.5356	21.7272	24.2434	27.0115	24.5021	3253.47	2950.4	0.14107	0.58471	0.99469	FALSE	large proline-rich protein BAG6%2C transcript variant X2||large proline-rich protein BAG6%2C transcript variant X1
103927189	NW_008988414.1	-	141897	145695	2831	82	76	134	8	0	3	0.905587	0.666402	1.19928	0.0719022	0	0.0358177	0.923756	0.0359067	91.5768	3.57125	4.6805	1.1223e-12	5.8198e-11	UP	nephrocystin-3-like%2C transcript variant X1||nephrocystin-3-like%2C transcript variant X2
103927190	NW_008988414.1	+	161383	162146	764	57	89	90	19	23	15	2.19911	2.72626	2.81393	0.59657	0.850716	0.625639	2.57977	0.690975	73.6109	19.8125	1.8935	0.0003802	0.005141	UP	uncharacterized LOC103927190
103927192	NW_008988414.1	+	162467	164170	1385	53	52	76	8	7	14	1.12795	0.878668	1.31077	0.138561	0.142823	0.32211	1.1058	0.201165	57.018	10.2724	2.4726	8.9859e-05	0.0014457	UP	uncharacterized LOC103927192
103927193	NW_008988414.1	+	168159	170956	1869	122	175	242	0	1	1	1.92405	2.19129	3.09293	0	0.0151196	0.0170497	2.40276	0.0107231	167.03	0.741268	7.8159	4.6884e-29	7.9899e-27	UP	laccase-6
103927194	NW_008988414.1	-	206389	207746	1212	8369	3155	2987	6586	6046	2526	203.534	60.9212	58.8703	130.353	140.966	66.4135	107.775	112.578	4907.26	5157.15	-0.071655	0.79198	1	FALSE	myb-related protein 308-like
103927195	NW_008988414.1	+	238049	240098	1425	1	2	0	1	2	1	0.0206847	0.0328463	0	0.016834	0.0396611	0.022362	0.0178437	0.0262857	0.971275	1.40909	-0.53681	0.97039	1	FALSE	dof zinc finger protein DOF2.5-like
103927196	NW_008988414.1	-	263264	266512	972	979	1218	1478	1452	1249	1182	29.688	29.326	36.3222	35.8345	36.3117	38.7505	31.7787	36.9655	1151.7	1342.83	-0.22152	0.38627	0.89218	FALSE	ORM1-like protein 2
103927197	NW_008988414.1	-	273139	275469	1007	934	1018	1111	1011	650	962	27.339	23.6586	26.3541	24.0837	18.2404	30.4419	25.7839	24.2553	969.976	907.762	0.095636	0.71867	1	FALSE	uncharacterized LOC103927197
103927198	NW_008988414.1	-	276526	281739	3583	1468	2065	1812	1850	1571	1352	12.0766	13.4879	12.0802	12.3859	12.3902	12.0242	12.5482	12.2668	1682.9	1645.29	0.032606	0.90311	1	FALSE	bifunctional fucokinase/fucose pyrophosphorylase
103927199	NW_008988414.1	+	289877	290920	321	43	51	22	0	1	0	3.94847	3.71823	1.63712	0	0.0880329	0	3.10127	0.0293443	37.5566	0.363191	6.6922	4.9969e-08	1.5294e-06	UP	protein yippee-like At4g27745
103927200	NW_008988414.1	+	300607	301168	562	33	67	40	37	31	15	1.73078	2.79004	1.70015	1.57931	1.55875	0.850512	2.07366	1.32952	43.7967	28.2013	0.63506	0.28887	0.79003	FALSE	calcium-binding protein KIC
103927201	NW_008988414.1	-	312870	319677	4356	882	1288	1214	1097	810	965	6.05723	7.02308	6.75651	6.13124	5.33305	7.16462	6.61227	6.20963	1061.17	993.204	0.095492	0.68025	1	FALSE	U-box domain-containing protein 44-like%2C transcript variant X4||U-box domain-containing protein 44-like%2C transcript variant X3||U-box domain-containing protein 44-like%2C transcript variant X2||U-box domain-containing protein 44-like%2C transcript variant X1
103927202	NW_008988414.1	+	308083	312828	3612	3611	4156	3652	3783	2568	2713	29.9148	27.3364	24.5182	25.5054	20.3957	24.2979	27.2565	23.3997	3632.12	3110.8	0.22353	0.39571	0.90137	FALSE	calcium-transporting ATPase%2C endoplasmic reticulum-type%2C transcript variant X1||calcium-transporting ATPase%2C endoplasmic reticulum-type%2C transcript variant X3||calcium-transporting ATPase%2C endoplasmic reticulum-type%2C transcript variant X2
103927203	NW_008988050.1	+	134529	137057	1288	546	998	1098	818	514	608	12.4952	18.1337	20.3634	15.2349	11.2771	15.0423	16.9974	13.8514	816.261	665.736	0.29408	0.22669	0.70547	FALSE	cytoplasmic tRNA 2-thiolation protein 1
103927204	NW_008988414.1	-	301990	304565	1221	243	338	440	348	300	312	5.86618	6.47847	8.60797	6.83699	6.94314	8.14263	6.98421	7.30758	317.498	332.927	-0.06846	0.87888	1	FALSE	serine/arginine-rich splicing factor RS31-like
103927205	NW_008988414.1	+	342562	344212	758	0	0	0	0	0	0	0	0	0	0	0	0	0	0	0	0	NA	NA	NA	NA	-
103927206	NW_008988414.1	-	349503	351515	2013	599	1344	803	1108	1031	831	8.77098	15.6252	9.52874	13.2037	14.4732	13.1548	11.3083	13.6106	855.354	1026.16	-0.26266	0.38891	0.89575	FALSE	AAA-ATPase At2g46620-like
103927207	NW_008988414.1	+	374640	376554	1819	118	320	191	235	205	209	1.91212	4.11707	2.50821	3.0991	3.18472	3.66133	2.8458	3.31505	194.465	225.06	-0.2108	0.59614	0.99679	FALSE	pollen-specific leucine-rich repeat extensin-like protein 1
103927208	NW_008988414.1	+	389733	393844	1240	2553	2667	3141	3950	3015	2231	60.6868	50.3353	60.5076	76.4146	68.7093	57.3328	57.1766	67.4856	2646.46	3141.79	-0.24752	0.2516	0.74142	FALSE	uncharacterized LOC103927208
103927209	NW_008988414.1	+	415161	417676	856	2759	3065	3455	3053	2509	2579	95.2267	83.9932	96.6393	85.7571	83.022	96.2319	91.9531	88.337	2932.18	2816.33	0.058155	0.81446	1	FALSE	cytochrome b5-like%2C transcript variant X2||cytochrome b5-like%2C transcript variant X1
103927210	NW_008988414.1	+	270385	273116	1740	0	0	0	0	1	0	0	0	0	0	0.0162406	0	0	0.00541352	0	0.363191	#NAME?	0.99443	1	FALSE	aluminum-activated malate transporter 10
103927211	NW_008988414.1	+	283146	286790	2726	15	20	29	41	39	38	0.162192	0.171702	0.254118	0.360794	0.404286	0.444205	0.196004	0.403095	19.8656	41.0211	-1.0461	0.10642	0.45625	FALSE	serine/threonine-protein kinase WNK8-like
103927212	NW_008988050.1	+	142286	147415	2046	9499	11041	10570	11682	11116	9196	136.848	126.292	123.405	136.966	153.53	143.225	128.848	144.574	9862.64	11072.7	-0.16696	0.45367	0.94034	FALSE	L-ascorbate oxidase homolog
103927213	NW_008988414.1	+	366269	368096	1140	1535	1454	1024	2089	1459	1034	39.6889	29.8491	21.4565	43.9577	36.166	28.9029	30.3315	36.3422	1298.96	1557.19	-0.26159	0.32252	0.83046	FALSE	uncharacterized LOC103927213
103927214	NW_008988415.1	-	75791	78042	2252	0	0	0	0	0	0	0	0	0	0	0	0	0	0	0	0	NA	NA	NA	NA	L-type lectin-domain containing receptor kinase IV.1-like
103927215	NW_008988415.1	+	127603	129854	2252	0	0	0	0	0	0	0	0	0	0	0	0	0	0	0	0	NA	NA	NA	NA	L-type lectin-domain containing receptor kinase IV.1-like
103927216	NW_008988415.1	+	196665	198933	2194	39	10	4	14	7	5	0.523954	0.106668	0.0435499	0.153071	0.0901595	0.0726205	0.224724	0.105284	18.6189	8.69749	1.0981	0.5479	0.98276	FALSE	L-type lectin-domain containing receptor kinase IV.1-like
103927217	NW_008988415.1	+	202115	204907	2130	0	0	0	0	0	0	0	0	0	0	0	0	0	0	0	0	NA	NA	NA	NA	-
103927218	NW_008988415.1	-	205440	206687	908	92	121	164	112	96	69	2.98653	3.11868	4.31441	2.95892	2.98769	2.42152	3.47321	2.78938	117.375	95.0718	0.30403	0.42014	0.91942	FALSE	uncharacterized LOC103927218
103927219	NW_008988415.1	+	225948	227167	880	36	57	49	65	47	25	1.20583	1.51588	1.33008	1.77187	1.50926	0.90528	1.35059	1.39547	44.4843	46.3226	-0.058421	0.88746	1	FALSE	uncharacterized LOC103927219
103927220	NW_008988415.1	-	227700	230438	2130	1	0	0	7	1	3	0.0138384	0	0	0.0788351	0.0132669	0.0448815	0.00461279	0.0456612	0.371119	3.62981	-3.2899	0.28439	0.78463	FALSE	-
103927221	NW_008988050.1	+	148353	152618	2005	4271	5089	5622	5151	4666	4805	62.9455	59.5489	67.1467	61.7821	65.9272	76.5577	63.2137	68.089	4720.67	5080.44	-0.10596	0.67516	1	FALSE	T-complex protein 1 subunit beta%2C transcript variant X1||T-complex protein 1 subunit beta%2C transcript variant X2
103927222	NW_008988415.1	+	423653	425899	2172	1	1	0	2	0	2	0.0135708	0.0107749	0	0.0220888	0	0.0293424	0.00811522	0.0171437	0.671197	1.36541	-1.0245	0.87415	1	FALSE	L-type lectin-domain containing receptor kinase IV.1-like
103927223	NW_008988415.1	+	429091	431829	2148	0	1	1	0	2	3	0	0.0108952	0.0111206	0	0.0263115	0.0445054	0.00733863	0.0236056	0.586191	1.86061	-1.6663	0.77782	1	FALSE	-
103927225	NW_008988415.1	-	691	3429	2130	4	9	10	9	0	0	0.0553535	0.0988859	0.112146	0.101359	0	0	0.0887952	0.0337865	7.04631	2.74164	1.3618	0.46515	0.94834	FALSE	-
103927226	NW_008988415.1	-	4581	5889	1309	0	0	0	0	0	0	0	0	0	0	0	0	0	0	0	0	NA	NA	NA	NA	-
103927227	NW_008988415.1	-	6619	27501	3512	27	17	15	34	12	22	0.226607	0.113283	0.102024	0.232234	0.0965555	0.199615	0.147305	0.176135	19.4132	23.0333	-0.24668	0.66223	1	FALSE	L-type lectin-domain containing receptor kinase IV.1-like
103927228	NW_008988415.1	-	50073	50609	537	0	0	0	0	0	0	0	0	0	0	0	0	0	0	0	0	NA	NA	NA	NA	uncharacterized LOC103927228
103927229	NW_008988415.1	+	155036	155572	537	0	0	0	0	0	0	0	0	0	0	0	0	0	0	0	0	NA	NA	NA	NA	uncharacterized LOC103927229
103927230	NW_008988415.1	+	199821	200963	1143	0	0	0	0	0	0	0	0	0	0	0	0	0	0	0	0	NA	NA	NA	NA	-
103927231	NW_008988415.1	-	231590	232898	1309	0	0	0	0	0	0	0	0	0	0	0	0	0	0	0	0	NA	NA	NA	NA	-
103927232	NW_008988415.1	-	233618	235814	2122	0	0	1	0	0	2	0	0	0.0112569	0	0	0.0300338	0.0037523	0.0100113	0.286113	0.756155	-1.4021	0.98438	1	FALSE	L-type lectin-domain containing receptor kinase IV.1-like
103927233	NW_008988050.1	-	162441	167255	2573	2433	3011	3371	3309	2842	2679	27.9045	27.4188	31.3321	30.8862	31.2494	33.2174	28.8851	31.7843	2770.96	3053.07	-0.13988	0.56552	0.98929	FALSE	prolyl endopeptidase-like%2C transcript variant X2||prolyl endopeptidase-like%2C transcript variant X1
103927234	NW_008988415.1	-	277082	277618	537	0	0	0	0	0	0	0	0	0	0	0	0	0	0	0	0	NA	NA	NA	NA	uncharacterized LOC103927234
103927235	NW_008988415.1	+	382045	382581	537	0	0	0	0	0	0	0	0	0	0	0	0	0	0	0	0	NA	NA	NA	NA	uncharacterized LOC103927235
103927236	NW_008988039.1	-	2222465	2224401	1937	57627	73996	37390	239977	129464	119547	876.923	894.026	461.094	2971.95	1888.73	1966.68	744.014	2275.79	54288.8	165322	-1.6065	2.8725e-05	0.00052089	DOWN	polyphenol oxidase%2C chloroplastic-like
103927237	NW_008988415.1	+	426797	427939	1143	0	0	0	0	0	0	0	0	0	0	0	0	0	0	0	0	NA	NA	NA	NA	-
103927238	NW_008988416.1	-	3464	4701	1238	0	0	0	0	0	0	0	0	0	0	0	0	0	0	0	0	NA	NA	NA	NA	F-box/kelch-repeat protein At3g06240-like
103927239	NW_008988416.1	+	8273	8902	517	10	0	3	1	0	0	0.570131	0	0.13861	0.0463992	0	0	0.236247	0.0154664	4.56953	0.304627	3.9069	0.24241	0.72939	FALSE	uncharacterized LOC103927239
103927240	NW_008988416.1	-	52281	53780	1500	0	1	0	2	1	2	0	0.015602	0	0.0319845	0.018839	0.0424878	0.00520067	0.0311038	0.300078	1.7286	-2.5262	0.66885	1	FALSE	F-box/kelch-repeat protein At3g06240-like
103927241	NW_008988416.1	-	64510	80492	4303	1337	1781	1586	1716	1257	1227	9.2185	9.74988	8.86198	9.62902	8.30901	9.14606	9.27679	9.02803	1484.4	1443.17	0.040638	0.90341	1	FALSE	phosphatidylinositol 4-kinase beta 1-like%2C transcript variant X3||phosphatidylinositol 4-kinase beta 1-like%2C transcript variant X1||phosphatidylinositol 4-kinase beta 1-like%2C transcript variant X2
103927242	NW_008988416.1	+	84285	100348	3859	3243	4115	3969	3973	2839	3292	24.7706	24.9555	24.568	24.697	20.7893	27.1838	24.7647	24.2234	3573.94	3486.01	0.03594	0.89409	1	FALSE	protease Do-like 7
103927243	NW_008988416.1	+	101304	110129	4384	612	1057	1041	102	144	97	4.11477	5.64256	5.6721	0.558124	0.928201	0.705061	5.14314	0.730462	842.151	120.045	2.8105	1.8226e-22	2.0377e-20	UP	-
103927244	NW_008988416.1	-	115614	117038	852	4	4	0	0	0	0	0.138384	0.109873	0	0	0	0	0.0827524	0	2.68479	0	Inf	0.32812	0.83671	FALSE	putative transcription factor bHLH086
103927245	NW_008988416.1	-	125270	128224	1376	190	264	278	189	162	149	4.07895	4.49992	4.83658	3.30212	3.33422	3.45813	4.47181	3.36482	229.273	172.745	0.40842	0.19275	0.6502	FALSE	double-stranded RNA-binding protein 4-like%2C transcript variant X2||double-stranded RNA-binding protein 4-like%2C transcript variant X1
103927246	NW_008988416.1	-	131592	132603	784	1049	1453	1466	977	657	801	39.4389	43.3731	44.6665	29.8937	23.681	32.5568	42.4928	28.7105	1244.76	839.076	0.56899	0.022224	0.14989	FALSE	-
103927247	NW_008988416.1	+	137875	140672	1927	257	315	291	107	35	45	3.93112	3.82561	3.60724	1.332	0.513259	0.744143	3.78799	0.863133	273.161	62.3202	2.132	2.9762e-09	1.0575e-07	UP	serine/threonine-protein kinase CDL1-like
103927248	NW_008988416.1	-	145204	150717	1569	2307	2914	2702	2779	2725	1945	43.3401	43.4648	41.1364	42.488	49.0788	39.5023	42.6471	43.6897	2503.68	2571.61	-0.038625	0.85262	1	FALSE	probable fructokinase-6%2C chloroplastic
103927249	NW_008988050.1	+	168373	169213	601	11	2	10	10	7	6	0.53949	0.0778802	0.397456	0.399141	0.329135	0.318128	0.338275	0.348801	7.54359	7.85706	-0.058738	0.9534	1	FALSE	rop guanine nucleotide exchange factor 7-like
103927250	NW_008988416.1	+	156806	157560	755	1053	3610	403	2000	2382	562	41.1099	111.9	12.7503	63.5454	89.1548	23.72	55.2535	58.8068	1589.37	1686.85	-0.085875	0.91624	1	FALSE	probable calcium-binding protein CML23
103927251	NW_008988416.1	-	164551	167100	1098	727	942	331	799	746	260	20.2733	20.8568	7.48026	18.1331	19.9441	7.83834	16.2034	15.3052	647.181	612.637	0.079136	0.97945	1	FALSE	protein OPI10 homolog%2C transcript variant X1||protein OPI10 homolog%2C transcript variant X3||protein OPI10 homolog%2C transcript variant X2
103927252	NW_008988416.1	-	169378	175296	1421	2748	4321	4250	2871	2759	2963	59.1236	73.8134	74.1024	50.2706	56.909	68.9186	69.0131	58.6994	3532.45	2996.87	0.23721	0.26294	0.75661	FALSE	THO complex subunit 4D%2C transcript variant X2||THO complex subunit 4D%2C transcript variant X1
103927253	NW_008988416.1	+	177193	184404	3153	552	618	766	660	535	621	5.16036	4.58708	5.80321	5.02136	4.7949	6.27615	5.18355	5.36414	609.469	630.147	-0.048136	0.87785	1	FALSE	DNA repair protein RAD4
103927254	NW_008988416.1	-	187047	188846	1005	685	644	746	907	540	695	20.0904	14.9965	17.7311	21.6492	15.1837	22.0366	17.606	19.6232	660.907	735.183	-0.15366	0.48864	0.95828	FALSE	HMG-Y-related protein A-like
103927255	NW_008988416.1	-	217148	221496	2284	275	411	509	608	786	838	3.54896	4.21131	5.32335	6.3857	9.72471	11.6916	4.36121	9.26733	371.021	787.51	-1.0858	0.0011423	0.013336	DOWN	uncharacterized LOC103927255
103927256	NW_008988416.1	-	211278	212356	564	8170	4486	6844	4523	3264	6775	426.98	186.145	289.864	192.375	163.539	382.786	300.997	246.233	6336.35	5124.75	0.30617	0.56124	0.98793	FALSE	protein RSI-1-like
103927257	NW_008988416.1	-	198299	206775	2181	2097	2592	2248	3106	2287	1511	31.6329	31.0443	27.4812	38.131	33.0744	24.6414	30.0528	31.9489	2199.22	2348.06	-0.094478	0.5939	0.99618	FALSE	uncharacterized LOC103927257%2C transcript variant X2||uncharacterized LOC103927257%2C transcript variant X1
103927258	NW_008988050.1	-	192852	197140	1805	497	645	632	690	458	538	8.11604	8.36284	8.3638	9.17008	7.17032	9.49797	8.28089	8.61279	558.82	579.939	-0.053518	0.82136	1	FALSE	probable alpha-amylase 2
103927259	NW_008988416.1	-	194130	197102	2762	91	206	232	82	42	103	0.971142	1.74548	2.00645	0.712182	0.42971	1.18834	1.57436	0.776743	161.966	79.1754	1.0326	0.01689	0.12147	FALSE	myosin-binding protein 2-like
103927260	NW_008988416.1	-	225740	230619	1820	536	477	488	474	393	290	8.68077	6.13364	6.4049	6.24753	6.10199	5.07753	7.0731	5.80901	481.68	396.769	0.27977	0.37566	0.88327	FALSE	uncharacterized protein slr0889-like
103927261	NW_008988416.1	+	234315	236463	1859	0	0	0	7	0	0	0	0	0	0.0903274	0	0	0	0.0301091	0	2.13239	#NAME?	0.38051	0.88753	FALSE	cytochrome P450 71A4-like
103927262	NW_008988416.1	-	250181	253125	1825	1188	1363	1409	1297	1362	1109	19.1875	17.4785	18.4422	17.0482	21.0894	19.364	18.3694	19.1672	1253.03	1309.05	-0.063105	0.8044	1	FALSE	uncharacterized LOC103927262
103927263	NW_008988416.1	-	254519	272636	3277	857	1249	1368	1159	942	973	7.79893	9.02449	10.0888	8.58368	8.21845	9.57255	8.97074	8.79156	1084.25	1063.06	0.028477	0.86535	1	FALSE	valine--tRNA ligase%2C chloroplastic/mitochondrial 2%2C transcript variant X1||valine--tRNA ligase%2C chloroplastic/mitochondrial 2%2C transcript variant X3||valine--tRNA ligase%2C chloroplastic/mitochondrial 2%2C transcript variant X2
103927264	NW_008988416.1	-	275296	278086	1481	182	253	350	139	126	126	3.62227	3.99795	5.64517	2.25144	2.40417	2.71107	4.4218	2.45556	243.603	135.743	0.84366	0.0074217	0.063657	FALSE	rRNA-processing protein UTP23-like
103927266	NW_008988416.1	-	313821	317921	1406	469	779	689	630	624	507	10.4019	13.7178	12.3839	11.3715	13.2681	12.1565	12.1679	12.2654	604.948	610.231	-0.012545	0.99131	1	FALSE	glutathione S-transferase DHAR3%2C chloroplastic-like%2C transcript variant X2||glutathione S-transferase DHAR3%2C chloroplastic-like%2C transcript variant X1||glutathione S-transferase DHAR3%2C chloroplastic-like%2C transcript variant X3||glutathione S-transferase DHAR3%2C chloroplastic-like%2C transcript variant X4
103927267	NW_008988050.1	+	197475	199577	2012	701	834	922	876	676	719	10.2696	9.70084	10.9463	10.4442	9.49443	11.3875	10.3056	10.442	774.216	784.207	-0.018499	0.93972	1	FALSE	tRNA pseudouridine synthase A%2C mitochondrial
103927268	NW_008988416.1	+	312639	313981	1343	26	57	38	46	22	20	0.57064	0.993277	0.675883	0.821642	0.46291	0.474547	0.7466	0.586367	37.6258	29.5646	0.34786	0.59718	0.99696	FALSE	geranylgeranyl pyrophosphate synthase 7%2C chloroplastic-like
103927269	NW_008988416.1	-	305774	307375	907	90	142	136	59	47	74	4.79714	6.00945	5.87459	2.55934	2.40172	4.26415	5.56039	3.07507	114.923	63.0207	0.86677	0.027837	0.17749	FALSE	glutathione S-transferase DHAR3%2C chloroplastic-like%2C transcript variant X1||glutathione S-transferase DHAR3%2C chloroplastic-like%2C transcript variant X3||glutathione S-transferase DHAR3%2C chloroplastic-like%2C transcript variant X2
103927270	NW_008988416.1	-	293094	308954	1438	78	99	139	91	92	95	1.86163	1.87603	2.68851	1.76757	2.10509	2.45122	2.14206	2.10796	98.4247	97.0519	0.020264	0.90492	1	FALSE	rRNA-processing protein UTP23 homolog%2C transcript variant X2||rRNA-processing protein UTP23 homolog%2C transcript variant X3||rRNA-processing protein UTP23 homolog%2C transcript variant X1||rRNA-processing protein UTP23 homolog%2C transcript variant X4
103927271	NW_008988416.1	+	325023	327524	2502	4172	4647	5343	5511	4000	3978	49.1498	43.4667	51.0107	52.8377	45.1776	50.6644	47.8758	49.5599	4471.47	4635.55	-0.051991	0.78653	1	FALSE	DELLA protein GAI-like
103927272	NW_008988416.1	-	342283	343681	1024	65	182	161	37	51	91	1.87102	4.15952	3.75569	0.866768	1.40741	2.83183	3.26208	1.702	124.801	64.1989	0.95901	0.049657	0.2729	FALSE	uncharacterized protein At4g22758-like
103927273	NW_008988416.1	+	351700	352825	811	30	55	52	140	160	62	1.09035	1.58713	1.5316	4.14103	5.57506	2.43611	1.40303	4.05073	42.5158	124.199	-1.5466	0.0052768	0.048084	DOWN	protein C2-DOMAIN ABA-RELATED 4-like
103927274	NW_008988416.1	-	367119	369074	841	0	5	10	11	4	8	0	0.139138	0.284032	0.31376	0.134405	0.303123	0.141057	0.250429	4.36152	7.82827	-0.84386	0.61194	1	FALSE	-
103927275	NW_008988050.1	+	200060	201540	1481	1648	2289	2420	2408	2087	1756	32.7995	36.1711	39.0323	39.0034	39.8215	37.7829	36.001	38.8693	1990.88	2155.42	-0.11457	0.6471	1	FALSE	F-box protein SKIP23-like
103927276	NW_008988416.1	-	354603	357462	555	512	733	438	720	646	311	38.0141	43.2101	26.354	43.5054	45.9825	24.9629	35.8594	38.1503	535.288	571.534	-0.094526	0.72605	1	FALSE	uncharacterized LOC103927276%2C transcript variant X1||uncharacterized LOC103927276%2C transcript variant X2
103927277	NW_008988416.1	-	372656	375410	1058	0	3	0	1	1	0	0	0.0663601	0	0.0226733	0.0267094	0	0.02212	0.0164609	0.900235	0.667817	0.43085	1	1	FALSE	transcription factor MYB113-like
103927279	NW_008988416.1	+	403584	407482	1208	2918	3413	3183	2725	2063	1721	71.2006	66.1212	62.941	54.1129	48.2595	45.3983	66.7542	49.2569	3017.79	2230.04	0.43642	0.08119	0.38248	FALSE	uncharacterized LOC103927279
103927280	NW_008988416.1	-	426109	431423	927	463	363	362	590	512	299	14.722	9.16428	9.32809	15.2677	15.6078	10.2782	11.0714	13.7179	384.329	478.728	-0.31686	0.25482	0.74573	FALSE	transcription repressor KAN1-like
103927281	NW_008988416.1	-	18142	19278	833	0	1	0	0	0	0	0	0.0280948	0	0	0	0	0.00936494	0	0.300078	0	Inf	1	1	FALSE	-
103927282	NW_008988416.1	+	130429	131801	1275	3	20	6	30	10	25	0.0693547	0.367106	0.11241	0.564433	0.221636	0.624821	0.182957	0.470296	8.8316	22.2226	-1.3313	0.13584	0.53344	FALSE	pentatricopeptide repeat-containing protein At1g71060%2C mitochondrial-like
103927283	NW_008988050.1	-	218901	224813	2358	1452	2316	2405	3857	2648	1609	19.2874	24.426	25.8894	41.6959	33.7218	23.106	23.2009	32.8412	1921.95	2745	-0.51424	0.10253	0.44582	FALSE	serine/threonine-protein kinase STY46-like%2C transcript variant X2||serine/threonine-protein kinase STY46-like%2C transcript variant X3||serine/threonine-protein kinase STY46-like%2C transcript variant X1
103927284	NW_008988416.1	-	133341	135520	1281	1284	1786	1916	1124	1005	1025	29.5448	32.629	35.7281	21.0484	22.1701	25.4977	32.634	22.9054	1560.65	1094.94	0.5113	0.031697	0.19601	FALSE	-
103927285	NW_008988416.1	+	244646	245597	952	243	246	186	249	98	142	7.52375	6.04741	4.66702	6.27427	2.90897	4.7531	6.07939	4.64545	217.218	165.132	0.39553	0.36262	0.87081	FALSE	uncharacterized LOC103927285
103927286	NW_008988416.1	+	273959	274949	991	1	1	1	0	0	0	0.0297435	0.0236155	0.0241041	0	0	0	0.025821	0	0.95731	0	Inf	0.76858	1	FALSE	-
103927287	NW_008988416.1	+	292386	292934	549	10	14	1	5	2	2	0.536899	0.596798	0.0435102	0.218473	0.102946	0.116087	0.392402	0.145835	8.1984	3.00567	1.4477	0.38416	0.89021	FALSE	geranylgeranyl pyrophosphate synthase%2C chloroplastic/chromoplastic-like
103927288	NW_008988417.1	+	1507	8341	4876	50	130	136	73	59	110	0.302999	0.625491	0.667896	0.360023	0.342775	0.720651	0.532129	0.474483	96.4775	85.2545	0.17842	0.59104	0.99578	FALSE	ABC transporter C family member 10-like%2C transcript variant X1||ABC transporter C family member 10-like%2C transcript variant X2
103927289	NW_008988417.1	+	28071	29998	1928	2298	2197	3056	2193	1841	2061	35.1324	26.6682	37.8626	27.2855	26.9834	34.0641	33.2211	29.4443	2386.46	2115.9	0.17361	0.46049	0.94539	FALSE	6-phosphogluconate dehydrogenase%2C decarboxylating 2%2C chloroplastic
103927290	NW_008988417.1	+	33741	37286	1661	662	707	769	823	505	639	11.7477	9.96142	11.0591	11.8859	8.59156	12.259	10.9227	10.9122	677.857	675.71	0.0045758	0.96169	1	FALSE	BTB/POZ domain-containing protein POB1-like
103927291	NW_008988417.1	-	91933	95907	2614	104	198	173	106	101	132	1.17272	1.77268	1.5809	0.97275	1.09186	1.60914	1.50877	1.22458	147.509	118.879	0.31131	0.32366	0.83157	FALSE	uncharacterized protein At5g41620%2C transcript variant X1||uncharacterized protein At5g41620%2C transcript variant X2
103927292	NW_008988417.1	+	142203	150578	3085	76	104	278	87	55	206	0.738595	0.802477	2.18946	0.688094	0.512437	2.16431	1.24351	1.12162	138.953	124.362	0.16005	0.75673	1	FALSE	cation/H(+) antiporter 18%2C transcript variant X2||cation/H(+) antiporter 18%2C transcript variant X1
103927293	NW_008988050.1	-	216072	217729	962	534	726	813	649	612	565	16.3618	17.6617	20.1873	16.1834	17.9774	18.7154	18.0703	17.6254	648.644	633.589	0.03388	0.85136	1	FALSE	mediator of RNA polymerase II transcription subunit 30
103927295	NW_008988417.1	+	159686	160815	562	0	0	0	0	0	0	0	0	0	0	0	0	0	0	0	0	NA	NA	NA	NA	cation/H(+) antiporter 18
103927296	NW_008988417.1	+	182836	183686	851	3758	3899	4742	2077	1948	2771	130.164	107.225	133.105	58.5475	64.6859	103.761	123.498	75.6647	3921.42	2387.86	0.71566	0.0019256	0.020819	UP	disease resistance response protein 206-like
103927297	NW_008988417.1	+	190189	193562	2997	3	10	20	42	60	39	0.0295053	0.0780881	0.159407	0.336174	0.565737	0.414671	0.0890001	0.438861	9.8364	49.3308	-2.3263	0.00080274	0.0098707	DOWN	putative disease resistance protein RGA3
103927298	NW_008988417.1	-	193631	198185	1821	862	1150	1235	1184	1037	1002	14.1392	14.9769	16.4166	15.8054	16.3073	17.7683	15.1775	16.627	1018.34	1116.14	-0.13229	0.62176	1	FALSE	ubiquinone biosynthesis monooxygenase COQ6%2C mitochondrial%2C transcript variant X2||ubiquinone biosynthesis monooxygenase COQ6%2C mitochondrial%2C transcript variant X1
103927299	NW_008988417.1	+	199174	205731	1916	208	353	351	364	251	170	4.01503	5.41012	5.49075	5.71825	4.64499	3.54761	4.97197	4.63695	283.546	266.318	0.090433	0.78892	1	FALSE	GDT1-like protein 1%2C chloroplastic%2C transcript variant X3||GDT1-like protein 1%2C chloroplastic%2C transcript variant X1||GDT1-like protein 1%2C chloroplastic%2C transcript variant X4||GDT1-like protein 1%2C chloroplastic%2C transcript variant X2
103927300	NW_008988417.1	+	216849	221202	3004	8000	8934	9645	7772	5526	6090	78.4974	69.6013	76.6948	62.0632	51.983	64.6016	74.9312	59.5492	8409.41	6677.04	0.3328	0.16578	0.59794	FALSE	uncharacterized LOC103927300
103927301	NW_008988050.1	+	208360	211541	1306	25	49	56	20	25	12	0.587635	0.914471	1.06673	0.38259	0.563369	0.304936	0.856278	0.416965	40.0041	19.7092	1.0213	0.097344	0.43121	FALSE	high mobility group B protein 9%2C transcript variant X3||high mobility group B protein 9%2C transcript variant X4||high mobility group B protein 9%2C transcript variant X1||high mobility group B protein 9%2C transcript variant X2
103927302	NW_008988417.1	-	221877	226155	2101	21	90	46	12	12	23	0.294617	1.00251	0.522993	0.137011	0.161401	0.348841	0.606706	0.215751	47.9617	16.7096	1.5212	0.058309	0.305	FALSE	aluminum-activated malate transporter 9-like
103927303	NW_008988417.1	+	238201	243799	2269	1731	1884	2305	1910	1539	1763	22.4868	19.432	24.2661	20.193	19.167	24.7596	22.0616	21.3732	1867.24	1807.34	0.047045	0.83389	1	FALSE	calcium-dependent protein kinase 3
103927304	NW_008988417.1	+	244706	249642	3043	630	666	743	991	707	702	6.12862	5.14402	5.85747	7.84571	6.59367	7.38278	5.71004	7.27405	646.239	824.071	-0.3507	0.1513	0.56814	FALSE	potassium transporter 3%2C transcript variant X1||potassium transporter 3%2C transcript variant X2
103927305	NW_008988417.1	+	250576	253832	1909	1023	1233	1180	1193	823	736	15.7955	15.1157	14.7652	14.9912	12.1827	12.2856	15.2255	13.1532	1087.26	940.59	0.20906	0.45524	0.9412	FALSE	uncharacterized LOC103927305
103927306	NW_008988417.1	+	261222	267380	3575	0	8	10	104	60	144	0	0.0523703	0.0668171	0.697844	0.47427	1.28355	0.0397291	0.818554	5.26176	107.916	-4.3582	2.3685e-06	5.3991e-05	DOWN	uncharacterized LOC103927306
103927307	NW_008988417.1	+	270281	271177	897	0	0	0	0	0	0	0	0	0	0	0	0	0	0	0	0	NA	NA	NA	NA	putative nuclease HARBI1
103927308	NW_008988417.1	-	288870	291037	1134	394	486	430	598	593	505	10.2411	10.0299	9.05772	12.65	14.7772	14.1907	9.77624	13.8726	415.087	588.468	-0.50355	0.06032	0.31251	FALSE	reticulon-like protein B2
103927309	NW_008988417.1	+	299564	302325	1156	101	134	116	47	42	28	2.5753	2.7128	2.39698	0.975306	1.0267	0.771837	2.56169	0.924613	110.883	40.1576	1.4653	0.00094649	0.011376	UP	uncharacterized LOC103927309
103927310	NW_008988417.1	+	341670	343600	1826	201	142	303	233	190	487	3.24459	1.81995	3.96374	3.06095	2.94038	8.49872	3.00943	4.83335	203.898	324.108	-0.66862	0.35631	0.86496	FALSE	probable membrane-associated kinase regulator 2
103927311	NW_008988417.1	-	350681	351589	909	200	871	235	316	489	310	6.48532	22.4246	6.17544	8.3392	15.2018	10.8673	11.6951	11.4694	402.829	391.066	0.042753	0.90243	1	FALSE	late embryogenesis abundant protein At1g64065
103927312	NW_008988417.1	-	422425	423202	778	1	4	1	6	15	19	0.0378866	0.120324	0.0307032	0.185	0.544831	0.778215	0.0629712	0.502682	1.85755	14.4591	-2.9605	0.029651	0.18625	FALSE	uncharacterized LOC103927312
103927313	NW_008988417.1	-	404265	405017	753	15	83	8	17	31	1	0.587167	2.57961	0.253781	0.541571	1.16337	0.0423185	1.14019	0.582419	32.7622	16.8156	0.96223	0.50781	0.9658	FALSE	uncharacterized LOC103927313
103927316	NW_008988417.1	+	173200	173659	459	0	0	0	0	0	0	0	0	0	0	0	0	0	0	0	0	NA	NA	NA	NA	dirigent protein 5-like
103927317	NW_008988417.1	-	232623	234262	492	0	0	0	0	0	1	0	0	0	0	0	0.064768	0	0.0215893	0	0.378077	#NAME?	0.99443	1	FALSE	uncharacterized LOC103927317
103927318	NW_008988417.1	-	373469	374399	931	349	484	193	715	559	202	11.0495	12.1665	4.95189	18.4229	16.9673	6.91397	9.3893	14.1014	329.978	497.203	-0.59147	0.24289	0.73006	FALSE	late embryogenesis abundant protein At1g64065-like
103927319	NW_008988417.1	-	407758	408614	857	11	20	12	12	9	20	0.378335	0.546161	0.334475	0.335893	0.296764	0.743661	0.419657	0.458773	13.5172	14.4858	-0.099838	0.9736	1	FALSE	uncharacterized LOC103927319
103927320	NW_008988417.1	-	425862	426756	895	4954	4891	11558	4307	5116	9393	163.154	127.893	308.477	115.439	161.532	334.431	199.841	203.801	6613.1	6721.39	-0.023433	0.92655	1	FALSE	uncharacterized LOC103927320
103927321	NW_008988418.1	-	71805	77366	2525	371	489	504	426	355	402	4.37245	4.5758	4.81372	4.08599	4.01111	5.12198	4.58732	4.40636	428.624	410.691	0.061662	0.79613	1	FALSE	protein arginine N-methyltransferase 1.6%2C transcript variant X1||protein arginine N-methyltransferase 1.6%2C transcript variant X2
103927322	NW_008988039.1	-	2240848	2272469	2067	11667	16025	20093	12144	12058	10611	175.635	191.539	245.13	148.782	174.025	172.691	204.101	165.166	14887.5	12090.5	0.30022	0.16202	0.59064	FALSE	polyphenol oxidase%2C chloroplastic-like%2C transcript variant X3||polyphenol oxidase%2C chloroplastic-like%2C transcript variant X2||polyphenol oxidase%2C chloroplastic-like%2C transcript variant X1
103927323	NW_008988418.1	+	83418	85299	850	296	345	516	409	386	362	10.2645	9.49886	14.5009	11.5426	12.8327	13.5711	11.4214	12.6488	361.013	401.648	-0.15388	0.63485	1	FALSE	bifunctional adenosine 5'-phosphosulfate phosphorylase/adenylylsulfatase HINT4
103927324	NW_008988418.1	-	89650	91014	1365	73	46	82	139	154	211	1.57636	0.788672	1.43498	2.44277	3.18815	4.92578	1.26667	3.5189	64.3565	178.049	-1.4681	0.00073934	0.009204	DOWN	zinc finger protein ZAT4
103927325	NW_008988050.1	-	203868	205146	946	60	93	91	36	35	55	1.8695	2.30072	2.29781	0.912877	1.04551	1.85267	2.15601	1.27035	76.2107	44.4725	0.77708	0.081449	0.38319	FALSE	ganglioside-induced differentiation-associated protein 2-like
103927326	NW_008988418.1	-	115180	119305	1604	1794	1376	1708	1950	1255	2369	32.9673	20.0764	25.4359	29.1629	22.11	47.0637	26.1599	32.7789	1567.38	1945.49	-0.31178	0.38657	0.89258	FALSE	WAT1-related protein At5g47470
103927327	NW_008988418.1	-	131333	133521	761	223	285	353	305	217	279	9.69483	9.83754	12.4368	10.7912	9.04441	13.1129	10.6564	10.9829	269.28	277.207	-0.041858	0.92517	1	FALSE	protein NUCLEAR FUSION DEFECTIVE 6%2C chloroplastic/mitochondrial-like%2C transcript variant X15||protein NUCLEAR FUSION DEFECTIVE 6%2C chloroplastic/mitochondrial-like%2C transcript variant X7||protein NUCLEAR FUSION DEFECTIVE 6%2C chloroplastic/mitochondrial-like%2C transcript variant X10||protein NUCLEAR FUSION DEFECTIVE 6%2C chloroplastic/mitochondrial-like%2C transcript variant X9||protein N…
103927328	NW_008988418.1	-	156773	170014	7509	1113	1004	864	646	426	355	4.37712	3.13497	2.75363	2.06758	1.60616	1.50932	3.42191	1.72769	961.536	485.725	0.9852	0.0034325	0.033745	UP	uncharacterized LOC103927328%2C transcript variant X1||uncharacterized LOC103927328%2C transcript variant X4||uncharacterized LOC103927328%2C transcript variant X3||uncharacterized LOC103927328%2C transcript variant X2
103927329	NW_008988418.1	-	178534	181919	1438	20	3	30	2	4	5	0.409955	0.048824	0.49834	0.0333635	0.0786052	0.110799	0.31904	0.074256	16.906	3.9524	2.0967	0.06078	0.31416	FALSE	methyltransferase-like protein 2
103927330	NW_008988418.1	+	183255	187984	990	166	563	365	214	213	78	4.98774	13.4311	8.88766	5.23294	6.13565	2.53368	9.10216	4.63409	334.981	172.04	0.96134	0.10459	0.45119	FALSE	UMP-CMP kinase 3-like%2C transcript variant X3||UMP-CMP kinase 3-like%2C transcript variant X1||UMP-CMP kinase 3-like%2C transcript variant X2
103927331	NW_008988050.1	+	229793	230629	837	21713	29158	24316	20231	13030	9927	764.644	815.274	693.954	579.82	439.915	377.936	757.957	465.89	23764.9	14648.4	0.69809	0.003993	0.0383	UP	plastocyanin
103927332	NW_008988418.1	+	201301	202186	633	181	30	30	27	47	219	8.45501	1.11266	1.13568	1.02644	2.10484	11.0596	3.56778	4.7303	84.7582	108.094	-0.35086	0.78525	1	FALSE	uncharacterized LOC103927332%2C transcript variant X1||uncharacterized LOC103927332%2C transcript variant X2
103927333	NW_008988418.1	+	206929	211921	1362	21	51	675	277	306	27	0.454472	0.876324	11.8383	4.8787	6.34884	0.631702	4.38971	3.95308	216.224	205.726	0.071801	0.9196	1	FALSE	inositol 2-dehydrogenase 2-like
103927334	NW_008988418.1	+	212408	221947	2746	14	21	51	87	64	29	0.150277	0.178974	0.443643	0.760011	0.658612	0.336529	0.257631	0.585051	26.0891	60.711	-1.2185	0.037907	0.22509	FALSE	DNA mismatch repair protein MSH4-like
103927335	NW_008988418.1	+	222678	223629	952	1574	1566	1827	1542	1247	1457	48.7341	38.4969	45.8422	38.8551	37.0152	48.7695	44.3577	41.5466	1576.79	1473.49	0.097754	0.70035	1	FALSE	3-isopropylmalate dehydratase small subunit 3-like
103927336	NW_008988418.1	-	228315	235673	3873	161	125	164	741	617	578	1.23039	0.758458	1.01568	4.60861	4.52049	4.77533	1.00151	4.63481	144.182	668.346	-2.2127	1.4303e-14	8.8402e-13	DOWN	uncharacterized LOC103927336%2C transcript variant X1||uncharacterized LOC103927336%2C transcript variant X3||uncharacterized LOC103927336%2C transcript variant X2
103927337	NW_008988418.1	+	236212	237370	1159	0	0	0	0	0	0	0	0	0	0	0	0	0	0	0	0	NA	NA	NA	NA	cyclin-dependent kinase F-4-like
103927338	NW_008988050.1	-	231471	235933	3102	374	422	320	382	396	232	3.56185	3.19097	2.46975	2.96076	3.61564	2.38865	3.07419	2.98835	356.988	347.905	0.037182	0.97175	1	FALSE	phospholipase D delta-like%2C transcript variant X1||phospholipase D delta-like%2C transcript variant X2
103927339	NW_008988418.1	+	253602	258873	1466	35	40	37	44	41	11	0.703719	0.638554	0.602881	0.719979	0.790315	0.239103	0.648384	0.583132	35.5785	32.4532	0.13264	0.89846	1	FALSE	palmitoyl-protein thioesterase 1-like
103927340	NW_008988418.1	-	261083	264676	1770	25	39	20	12	17	18	0.416324	0.515659	0.269911	0.162633	0.27141	0.32406	0.400631	0.252701	26.7033	16.6352	0.68278	0.34137	0.84992	FALSE	putative dual specificity protein phosphatase DSP8
103927341	NW_008988418.1	-	271913	274846	2143	2	1	4	0	0	0	0.0275089	0.0109207	0.0445863	0	0	0	0.027672	0	2.18677	0	Inf	0.40952	0.91292	FALSE	pentatricopeptide repeat-containing protein At5g47360-like
103927342	NW_008988418.1	+	278165	280285	2121	4	2	4	0	0	0	0.0555884	0.0220679	0.0450488	0	0	0	0.0409017	0	3.22908	0	Inf	0.2408	0.72716	FALSE	serine/arginine repetitive matrix protein 1-like
103927343	NW_008988418.1	+	310456	313389	2143	29	9	28	5	18	12	0.398879	0.098286	0.312104	0.0559692	0.237356	0.178437	0.269756	0.157254	21.4743	12.5975	0.76948	0.34823	0.85608	FALSE	pentatricopeptide repeat-containing protein At5g47360-like
103927344	NW_008988418.1	+	320620	324169	1776	198	226	226	655	894	354	3.28615	2.97808	3.03969	8.84707	14.2248	6.35164	3.10131	9.80782	205.961	658.062	-1.6759	0.0041197	0.039278	DOWN	putative dual specificity protein phosphatase DSP8
103927345	NW_008988418.1	-	326379	331652	1468	458	522	623	676	744	726	9.19612	8.32177	10.1374	11.0464	14.3218	15.7593	9.21842	13.7092	504.862	750.626	-0.57221	0.034488	0.20907	FALSE	palmitoyl-protein thioesterase 1-like
103927346	NW_008988418.1	-	347843	349019	1177	0	0	1	0	0	0	0	0	0.0202949	0	0	0	0.00676497	0	0.286113	0	Inf	1	1	FALSE	cyclin-dependent kinase F-4-like
103927347	NW_008988418.1	-	363405	372888	2746	16	3	6	1	2	14	0.171745	0.0255677	0.0521933	0.00873576	0.0205816	0.162462	0.0831687	0.0639266	8.55481	6.32409	0.43588	0.79276	1	FALSE	DNA mismatch repair protein MSH4-like
103927348	NW_008988050.1	-	238055	245173	1801	257	204	163	139	96	116	4.20615	2.65087	2.16191	1.85141	1.50629	2.05244	3.00631	1.80338	203.23	121.066	0.74731	0.081177	0.38247	FALSE	uncharacterized LOC103927348
103927349	NW_008988418.1	-	373406	378365	1329	46	59	44	49	25	23	1.02023	1.03896	0.790845	0.884448	0.531576	0.551478	0.950011	0.655834	47.3651	32.7023	0.53443	0.38567	0.89187	FALSE	inositol 2-dehydrogenase 2-like
103927350	NW_008988418.1	-	382904	383787	631	14	59	8	31	74	6	0.657103	2.19869	0.304294	1.18414	3.32983	0.304451	1.05336	1.60614	25.1892	38.588	-0.61535	0.64496	1	FALSE	uncharacterized LOC103927350%2C transcript variant X1||uncharacterized LOC103927350%2C transcript variant X2
103927351	NW_008988418.1	-	397047	402336	993	253	196	203	185	159	135	7.59406	4.67107	4.93797	4.5192	4.57547	4.38074	5.73436	4.4918	210.789	165.144	0.35208	0.33592	0.84462	FALSE	UMP-CMP kinase 3-like%2C transcript variant X2||UMP-CMP kinase 3-like%2C transcript variant X1||UMP-CMP kinase 3-like%2C transcript variant X3
103927352	NW_008988418.1	+	403675	407304	1438	3	53	61	3	29	82	0.0614932	0.862558	1.01329	0.0500453	0.569888	1.81711	0.645781	0.812347	34.4704	42.4487	-0.30036	0.94612	1	FALSE	methyltransferase-like protein 2
103927353	NW_008988418.1	+	111767	113338	1572	2	2	0	0	1	1	0.037501	0.0297748	0	0	0.0179762	0.0202709	0.0224253	0.012749	1.34239	0.741268	0.85674	0.92519	1	FALSE	serine/threonine-protein kinase BLUS1-like
103927354	NW_008988418.1	-	137393	138628	1236	124	120	182	4	3	1	2.95711	2.27214	3.51736	0.0776323	0.0685888	0.0257814	2.91554	0.0573342	134.101	2.68616	5.6416	5.1968e-20	4.9043e-18	UP	metalloendoproteinase 1-MMP
103927355	NW_008988418.1	+	149087	155755	2662	1727	2190	1984	1644	1445	1209	19.1227	19.2534	17.8032	14.8148	15.3395	14.4725	18.7264	14.8756	1865.74	1482.71	0.33151	0.18029	0.62865	FALSE	uncharacterized protein At1g04910
103927356	NW_008988418.1	-	224457	226568	869	1126	928	2054	1109	836	1021	38.193	24.9919	56.4605	30.6135	27.1855	37.4396	39.8818	31.7462	1284.03	1027.48	0.32157	0.33805	0.84654	FALSE	60S ribosomal protein L15-1
103927357	NW_008988418.1	+	240873	241827	955	0	0	0	0	0	0	0	0	0	0	0	0	0	0	0	0	NA	NA	NA	NA	-
103927358	NW_008988050.1	+	244815	251458	1314	22823	21950	30427	22365	17687	20506	511.967	390.94	553.13	408.295	380.372	497.292	485.346	428.653	23762.3	20989.6	0.179	0.43577	0.92994	FALSE	24-methylenesterol C-methyltransferase 2
103927359	NW_008988418.1	-	281237	285705	3813	0	0	0	6	0	1	0	0	0	0.0377473	0	0.00835716	0	0.0153681	0	2.20584	#NAME?	0.37207	0.88058	FALSE	uncharacterized LOC103927359
103927360	NW_008988418.1	+	299531	303999	3813	0	0	4	1	1	0	0	0	0.0250586	0.00629121	0.00741111	0	0.00835287	0.00456744	1.14445	0.667817	0.77713	0.93448	1	FALSE	uncharacterized LOC103927360
103927361	NW_008988418.1	-	305080	306822	1743	28	47	34	3	2	5	0.473506	0.631062	0.465956	0.0412881	0.0324252	0.0914109	0.523508	0.0550414	34.2229	3.53065	3.277	0.00018139	0.0026994	UP	serine/arginine repetitive matrix protein 1-like
103927362	NW_008988418.1	-	343403	344357	955	0	0	0	0	0	0	0	0	0	0	0	0	0	0	0	0	NA	NA	NA	NA	-
103927363	NW_008988418.1	+	349556	356332	3288	665	809	819	540	543	538	5.96149	5.75822	5.94998	3.9397	4.66679	5.21406	5.8899	4.60685	723.884	565.116	0.35721	0.15843	0.58354	FALSE	uncharacterized LOC103927363
103927364	NW_008988418.1	+	356521	360812	1019	439	657	435	406	1492	322	12.6986	15.0891	10.1971	9.55769	41.3756	10.0695	12.6616	20.3343	484.532	787.3	-0.70032	0.50522	0.96514	FALSE	60S ribosomal protein L15-1
103927365	NW_008988418.1	-	361637	362073	437	158	152	186	133	46	77	10.6571	8.14017	10.1671	7.30081	2.97459	5.61481	9.65479	5.29674	157.466	86.3341	0.86704	0.025746	0.16741	FALSE	3-isopropylmalate dehydratase small subunit 3-like
103927366	NW_008988418.1	+	415733	429080	7482	270	675	646	187	132	174	1.06368	2.11134	2.06243	0.599549	0.498547	0.741066	1.74581	0.613054	487.584	170.692	1.5143	0.0003705	0.0050258	UP	uncharacterized LOC103927366
103927367	NW_008988419.1	-	397030	400841	1023	1	0	3	1	1	1	0.0341155	0	0.0829414	0.0277643	0.0327067	0.0368818	0.0390189	0.0324509	1.22946	1.04589	0.23329	1	1	FALSE	uncharacterized LOC103927367%2C transcript variant X1||uncharacterized LOC103927367%2C transcript variant X3||uncharacterized LOC103927367%2C transcript variant X2
103927368	NW_008988419.1	-	406484	409262	2352	38	54	51	104	37	29	0.476224	0.537314	0.51796	1.06071	0.444544	0.392904	0.510499	0.63272	44.8985	56.0835	-0.32091	0.50894	0.9662	FALSE	uncharacterized LOC103927368
103927369	NW_008988419.1	-	275406	276143	336	0	4	2	0	1	1	0	0.278607	0.142185	0	0.0841029	0.0948389	0.140264	0.0596472	1.77254	0.741268	1.2578	0.76722	1	FALSE	uncharacterized LOC103927369
103927370	NW_008988050.1	+	254423	255546	1124	1636	2525	2270	1324	1225	1307	42.9024	52.5734	48.2418	28.2568	30.7978	37.054	47.9059	32.0362	2014.32	1342.38	0.5855	0.012633	0.096895	FALSE	thioredoxin-like protein CDSP32%2C chloroplastic
103927371	NW_008988419.1	+	403236	405008	1542	0	0	0	0	0	0	0	0	0	0	0	0	0	0	0	0	NA	NA	NA	NA	cytochrome P450 76A2-like
103927372	NW_008988420.1	-	18494	22474	1914	229	375	483	433	354	442	3.61346	4.69814	6.17638	5.56048	5.35521	7.53999	4.82933	6.15189	335.708	427.583	-0.349	0.26669	0.76226	FALSE	transcription factor bHLH63-like%2C transcript variant X1||transcription factor bHLH63-like%2C transcript variant X2||transcription factor bHLH63-like%2C transcript variant X3
103927373	NW_008988420.1	+	24348	24839	283	121	46	65	51	52	75	12.6027	3.80402	5.48644	4.323	5.19239	8.44501	7.29772	5.9868	77.3063	62.7777	0.30034	0.70643	1	FALSE	uncharacterized LOC103927373
103927374	NW_008988420.1	+	107940	109743	1109	0	0	0	0	0	0	0	0	0	0	0	0	0	0	0	0	NA	NA	NA	NA	uncharacterized LOC103927374%2C transcript variant X2||uncharacterized LOC103927374%2C transcript variant X1
103927375	NW_008988420.1	+	290603	297290	2165	62	51	43	54	56	56	0.84411	0.551295	0.474432	0.598325	0.730938	0.824244	0.623279	0.717835	50.6162	57.9608	-0.19548	0.66014	1	FALSE	4-coumarate--CoA ligase 2-like
103927377	NW_008988420.1	-	204535	205101	567	0	0	0	0	0	0	0	0	0	0	0	0	0	0	0	0	NA	NA	NA	NA	uncharacterized LOC103927377
103927378	NW_008988050.1	-	257998	259330	1333	153	264	133	66	72	20	3.38319	4.63495	2.38334	1.18772	1.52634	0.478107	3.46716	1.06406	174.055	53.8166	1.6934	0.0013962	0.015857	UP	uncharacterized protein At1g76070
103927379	NW_008988421.1	-	62479	63808	650	0	0	0	0	0	0	0	0	0	0	0	0	0	0	0	0	NA	NA	NA	NA	uncharacterized LOC103927379%2C transcript variant X2||uncharacterized LOC103927379%2C transcript variant X1
103927380	NW_008988421.1	-	67567	72672	1364	700	693	812	842	654	625	15.1269	11.8902	14.2202	14.8081	13.5492	14.6013	13.7458	14.3195	700.061	730.321	-0.061049	0.76599	1	FALSE	probable 18S rRNA (guanine-N(7))-methyltransferase
103927381	NW_008988421.1	-	75658	83189	3535	2621	3336	3340	3089	2013	2357	21.8546	22.0855	22.5694	20.9618	16.0918	21.2469	22.1699	19.4335	2929.38	2563.22	0.19264	0.43743	0.93046	FALSE	pumilio homolog 6%2C chloroplastic-like
103927382	NW_008988421.1	+	91020	97566	1348	333	450	481	471	471	377	7.28147	7.81257	8.52352	8.3817	9.87373	8.91204	7.87252	9.05582	396.238	457.077	-0.20607	0.47942	0.95355	FALSE	mitochondrial outer membrane import complex protein METAXIN-like
103927383	NW_008988421.1	-	101448	104301	2518	1101	987	1572	1423	826	1261	12.8883	9.17345	14.9128	13.5566	9.26989	15.9582	12.3249	12.9282	1154.55	1210.23	-0.067958	0.77919	1	FALSE	uncharacterized LOC103927383
103927384	NW_008988421.1	+	190793	194955	2403	47	84	80	90	47	82	0.595342	0.844801	0.821216	0.927785	0.570758	1.12291	0.753786	0.873816	65.5382	75.4887	-0.20392	0.67717	1	FALSE	pentatricopeptide repeat-containing protein At1g80270%2C mitochondrial%2C transcript variant X3||pentatricopeptide repeat-containing protein At1g80270%2C mitochondrial%2C transcript variant X1||pentatricopeptide repeat-containing protein At1g80270%2C mitochondrial%2C transcript variant X2
103927385	NW_008988422.1	+	714	3090	1265	97	132	161	252	270	277	2.2602	2.44205	3.04018	4.77871	6.03147	6.97774	2.58081	5.92931	121.673	279.555	-1.2001	0.00029889	0.004182	DOWN	vesicle-associated protein 4-1-like
103927386	NW_008988050.1	+	262144	263001	483	33	30	37	36	24	30	2.01387	1.4536	1.82986	1.78795	1.40415	1.97925	1.76578	1.72378	31.8355	31.0255	0.037182	0.99487	1	FALSE	uncharacterized LOC103927386
103927387	NW_008988422.1	-	3208	5721	1315	169	137	175	389	138	363	3.78814	2.43818	3.17889	7.09618	2.96554	8.79643	3.13507	6.28605	153.9	305.862	-0.99089	0.052356	0.28334	FALSE	uncharacterized LOC103927387
103927388	NW_008988422.1	+	9159	10054	537	0	0	0	0	0	0	0	0	0	0	0	0	0	0	0	0	NA	NA	NA	NA	dynein light chain LC6%2C flagellar outer arm-like
103927389	NW_008988422.1	-	15998	24089	2323	701	1349	1688	611	810	773	8.89475	13.5905	17.3575	6.30947	9.8534	10.6037	13.2809	8.92218	1147.92	772.565	0.57129	0.062262	0.31942	FALSE	cyclic nucleotide-gated ion channel 4
103927390	NW_008988422.1	+	36568	49795	2600	142	197	271	204	142	153	1.60983	1.77323	2.48977	1.88217	1.54335	1.87518	1.95761	1.7669	189.351	171.563	0.14233	0.6395	1	FALSE	double-strand break repair protein MRE11
103927391	NW_008988422.1	-	50446	54462	1768	65	58	96	111	59	64	1.08367	0.767745	1.29704	1.50606	0.943018	1.15352	1.04948	1.20086	68.9941	79.4388	-0.20337	0.60079	0.99862	FALSE	mediator of RNA polymerase II transcription subunit 1-like
103927392	NW_008988422.1	-	126075	136628	4629	954	1107	1407	1064	711	1022	6.34188	5.84283	7.57988	5.75635	4.53131	7.34481	6.58819	5.87749	1088.8	968.746	0.16854	0.47872	0.95331	FALSE	myosin-2%2C transcript variant X3||myosin-2%2C transcript variant X1||myosin-2%2C transcript variant X2||myosin-2%2C transcript variant X4
103927393	NW_008988422.1	+	124117	125654	1104	9751	12318	8099	8973	6155	3840	260.343	261.121	175.237	194.971	157.547	110.838	232.234	154.452	9632.37	6420.67	0.58517	0.091806	0.4151	FALSE	chlorophyll a-b binding protein 13%2C chloroplastic
103927394	NW_008988050.1	-	262978	264977	2000	139	173	192	126	98	137	2.04857	2.02436	2.29316	1.51127	1.38467	2.18281	2.12203	1.69292	158.433	125.772	0.33306	0.32102	0.82908	FALSE	pentatricopeptide repeat-containing protein At1g20300%2C mitochondrial
103927395	NW_008988422.1	+	172854	178091	1319	0	0	0	0	0	0	0	0	0	0	0	0	0	0	0	0	NA	NA	NA	NA	-
103927396	NW_008988422.1	-	180192	181964	1304	3040	2446	1694	1030	694	318	68.7165	43.8986	31.0313	18.9479	15.0395	7.77097	47.8821	13.9194	2346.87	686.048	1.7744	0.0038892	0.037437	UP	uncharacterized LOC103927396
103927397	NW_008988422.1	-	194191	200617	1951	2080	2820	3421	2427	2284	2785	31.4247	33.827	41.8851	29.841	33.0818	45.4877	35.7123	36.1368	2596.94	2621.8	-0.013745	0.94209	1	FALSE	probable ADP-ribosylation factor GTPase-activating protein AGD5
103927398	NW_008988422.1	+	212911	214867	921	483	511	552	447	504	454	17.6198	14.8007	16.3189	13.2708	17.6266	17.9048	16.2465	16.2674	490.525	490.863	-0.00099516	0.98585	1	FALSE	uncharacterized LOC103927398%2C transcript variant X1||uncharacterized LOC103927398%2C transcript variant X3||uncharacterized LOC103927398%2C transcript variant X2
103927399	NW_008988422.1	+	215126	216741	1077	353	380	614	453	347	367	9.66104	8.25732	13.6181	10.0898	9.10466	10.8587	10.5122	10.0177	420.708	402.777	0.062837	0.79457	1	FALSE	uncharacterized LOC103927399
103927400	NW_008988422.1	+	218319	220601	1841	16	18	47	25	21	18	0.256172	0.228818	0.609829	0.325752	0.322341	0.311562	0.364939	0.319885	24.7866	22.0481	0.16891	0.78836	1	FALSE	monodehydroascorbate reductase%2C seedling isozyme-like
103927401	NW_008988422.1	+	221752	223451	711	620	626	684	694	544	438	25.7032	20.6052	22.98	23.4148	21.6212	19.6304	23.0961	21.5555	613.644	574.584	0.094883	0.79097	1	FALSE	uncharacterized LOC103927401
103927402	NW_008988422.1	-	225558	228333	1088	1235	1523	1363	1109	1426	930	33.4582	32.7599	29.9248	24.4514	37.0374	27.2383	32.0476	29.5757	1305.32	1207.35	0.11256	0.63271	1	FALSE	uncharacterized LOC103927402
103927403	NW_008988050.1	+	267874	269761	1265	37	23	37	23	24	20	0.868315	0.428558	0.703681	0.439278	0.539973	0.507418	0.666851	0.495556	31.2194	23.2845	0.42307	0.55074	0.9834	FALSE	probable prolyl 4-hydroxylase 3%2C transcript variant X3||probable prolyl 4-hydroxylase 3%2C transcript variant X4||probable prolyl 4-hydroxylase 3%2C transcript variant X1||probable prolyl 4-hydroxylase 3%2C transcript variant X2
103927404	NW_008988422.1	-	229182	231881	1277	651	592	785	709	640	546	15.0264	10.8493	14.6839	13.3185	14.1625	13.6247	13.5199	13.7019	643.843	654.853	-0.02446	0.89483	1	FALSE	transmembrane protein 184C-like
103927405	NW_008988422.1	-	232859	238112	1863	167	215	262	201	188	200	2.64222	2.70083	3.35933	2.58812	2.85164	3.42092	2.90079	2.95356	201.455	205.125	-0.026045	0.99442	1	FALSE	uncharacterized protein YnbB-like
103927406	NW_008988422.1	+	240917	247531	880	0	0	0	0	0	0	0	0	0	0	0	0	0	0	0	0	NA	NA	NA	NA	protein ULTRAPETALA 2-like
103927407	NW_008988422.1	-	248159	251472	3167	30	45	29	65	60	68	0.279215	0.332534	0.218733	0.492341	0.535369	0.684205	0.276827	0.570639	32.9344	67.3014	-1.031	0.043712	0.25042	FALSE	lysine-specific histone demethylase 1 homolog 2
103927408	NW_008988422.1	-	257419	258265	528	0	0	0	8	0	1	0	0	0	0.36346	0	0.060352	0	0.141271	0	2.81509	#NAME?	0.26158	0.75477	FALSE	phytohormone-binding protein-like
103927409	NW_008988422.1	-	262225	262981	468	0	0	0	0	0	0	0	0	0	0	0	0	0	0	0	0	NA	NA	NA	NA	phytohormone-binding protein-like
103927411	NW_008988422.1	-	275836	279670	3562	15	17	26	22	19	88	0.124126	0.111693	0.174359	0.14816	0.150734	0.787253	0.136726	0.362049	18.1071	46.8732	-1.3722	0.31448	0.82094	FALSE	receptor-like protein kinase THESEUS 1
103927412	NW_008988422.1	-	297962	298955	471	24	26	50	304	319	181	1.58259	1.36125	2.67194	16.3143	20.1666	12.9032	1.87193	16.4614	31.0145	276.896	-3.1583	5.1313e-13	2.7566e-11	DOWN	uncharacterized LOC103927412%2C transcript variant X2||uncharacterized LOC103927412%2C transcript variant X1
103927413	NW_008988422.1	+	309087	314139	2554	169	188	151	192	138	112	1.95196	1.72404	1.41338	1.80477	1.52809	1.3985	1.69646	1.57712	162.337	150.953	0.10489	0.84848	1	FALSE	PAP-specific phosphatase HAL2-like%2C transcript variant X2||PAP-specific phosphatase HAL2-like%2C transcript variant X1
103927414	NW_008988050.1	-	269903	272964	2615	399	414	525	384	255	355	4.55317	3.751	4.8551	3.56622	2.78975	4.37955	4.38642	3.57851	422.518	343.808	0.29741	0.29135	0.79258	FALSE	pentatricopeptide repeat-containing protein At1g20230%2C transcript variant X1||pentatricopeptide repeat-containing protein At1g20230%2C transcript variant X2
103927415	NW_008988422.1	-	303949	307355	827	24	23	29	8	11	14	0.87769	0.667827	0.859462	0.238098	0.385663	0.553501	0.80166	0.392421	24.1059	11.7252	1.0398	0.18771	0.64237	FALSE	uncharacterized LOC103927415%2C transcript variant X1||uncharacterized LOC103927415%2C transcript variant X2
103927416	NW_008988422.1	+	322752	324287	1536	2163	2607	2806	3936	2679	2553	41.5079	39.7211	43.6375	61.4702	49.2869	52.9645	41.6222	54.5739	2387.87	3137.23	-0.39377	0.084355	0.39229	FALSE	uncharacterized LOC103927416
103927417	NW_008988422.1	+	340281	341323	1012	0	0	0	0	0	0	0	0	0	0	0	0	0	0	0	0	NA	NA	NA	NA	uncharacterized LOC103927417
103927418	NW_008988422.1	-	346923	359049	4342	2091	2612	2905	2866	2082	2243	14.1948	14.0784	15.9816	15.8339	13.5501	16.4613	14.7516	15.2818	2390.97	2477.25	-0.051142	0.82592	1	FALSE	trafficking protein particle complex II-specific subunit 130 homolog
103927419	NW_008988422.1	+	370167	374565	1731	16813	27014	25086	15895	15244	12121	286.295	365.227	346.177	220.275	248.858	223.135	332.566	230.756	21523.4	14961.2	0.52468	0.019921	0.13805	FALSE	uncharacterized LOC103927419
103927421	NW_008988422.1	+	361355	368371	1699	328	637	559	429	446	366	5.99755	9.24796	8.28344	6.38401	7.81844	7.23505	7.84298	7.14583	472.814	431.044	0.13344	0.55313	0.98475	FALSE	peptidyl-prolyl cis-trans isomerase CYP37%2C chloroplastic%2C transcript variant X2||peptidyl-prolyl cis-trans isomerase CYP37%2C chloroplastic%2C transcript variant X1
103927422	NW_008988422.1	-	376528	376892	365	2	0	0	0	0	0	0.161511	0	0	0	0	0	0.053837	0	0.742238	0	Inf	0.8734	1	FALSE	uncharacterized LOC103927422
103927423	NW_008988050.1	-	273380	276770	2119	145	251	198	170	76	142	2.01698	2.77213	2.23202	1.9245	1.01352	2.13542	2.34038	1.69115	185.782	133.076	0.48136	0.15698	0.58045	FALSE	calcium-dependent protein kinase 29
103927424	NW_008988422.1	-	392955	395009	1733	2357	4551	5255	3344	3353	2485	40.0891	61.4582	72.4332	46.288	54.6745	45.6934	57.9935	48.8853	3743.91	3175.97	0.23735	0.30303	0.80781	FALSE	NAC transcription factor 56
103927425	NW_008988422.1	-	71053	75452	1848	2	1	1	1	0	2	0.0319002	0.012664	0.0129259	0.0129807	0	0.0344869	0.0191634	0.0158225	1.32843	1.06078	0.32459	1	1	FALSE	-
103927426	NW_008988422.1	-	88158	92685	2001	15	24	20	2	13	12	0.220958	0.280696	0.238752	0.0239764	0.183589	0.1911	0.246802	0.132888	18.4909	9.86766	0.90604	0.27708	0.77518	FALSE	(-)-germacrene D synthase-like
103927427	NW_008988422.1	-	95386	98009	1679	3	0	2	0	0	0	0.0526666	0	0.028454	0	0	0	0.0270402	0	1.68558	0	Inf	0.54738	0.98275	FALSE	-
103927428	NW_008988422.1	-	99927	107795	1857	5	1	1	96	100	46	0.0793639	0.0126026	0.0128633	1.24011	1.52173	0.789353	0.0349433	1.18373	2.44179	82.9548	-5.0863	4.5867e-12	2.2395e-10	DOWN	-
103927429	NW_008988422.1	+	268246	269420	1088	0	0	0	0	0	1	0	0	0	0	0	0.0292885	0	0.00976282	0	0.378077	#NAME?	0.99443	1	FALSE	uncharacterized LOC103927429
103927430	NW_008988422.1	+	273375	275012	1517	0	10	8	17	4	10	0	0.154272	0.12597	0.268822	0.0745117	0.210058	0.0934139	0.184464	5.28969	10.4122	-0.97702	0.46324	0.9473	FALSE	uncharacterized LOC103927430
103927431	NW_008988422.1	-	425765	427348	1367	529	642	448	268	185	115	11.4065	10.991	7.8284	4.70292	3.82431	2.68074	10.0753	3.73599	517.151	192.309	1.4272	9.7088e-06	0.00019399	UP	NAC domain-containing protein 72
103927432	NW_008988050.1	+	293384	296431	1204	9696	12087	11889	12036	10210	10148	237.373	234.943	235.875	239.804	239.635	268.584	236.064	249.341	10627	11211.4	-0.077229	0.73796	1	FALSE	ribonuclease P protein subunit p25-like protein
103927433	NW_008988423.1	-	8022	12077	2250	656	560	665	436	480	328	8.59382	5.82474	7.05997	4.64842	6.02849	4.64533	7.15951	5.10741	601.763	431.158	0.48098	0.083082	0.38853	FALSE	glycerol kinase-like
103927434	NW_008988423.1	-	1117	4279	2558	472	520	615	526	393	384	5.43884	4.75745	5.74299	4.93272	4.34152	4.78362	5.3131	4.68595	507.168	448.149	0.17849	0.53336	0.9776	FALSE	disease resistance RPP13-like protein 4
103927435	NW_008988423.1	+	75725	81898	2767	7176	9030	9225	7815	5407	6306	76.4431	76.3748	79.6381	67.7518	55.2201	72.6224	77.4853	65.1981	8012.25	6728.58	0.2519	0.28656	0.78709	FALSE	pyrophosphate-energized vacuolar membrane proton pump-like
103927436	NW_008988423.1	-	120083	123087	2149	898	898	1141	910	865	910	12.4561	9.88983	12.826	10.2727	11.5029	13.6461	11.724	11.8072	929.19	935.421	-0.0096414	0.99158	1	FALSE	DEAD-box ATP-dependent RNA helicase 35%2C transcript variant X3||DEAD-box ATP-dependent RNA helicase 35%2C transcript variant X1||DEAD-box ATP-dependent RNA helicase 35%2C transcript variant X2
103927437	NW_008988423.1	-	205321	210680	1483	104	101	107	121	116	69	2.11412	1.63014	1.7627	2.00179	2.26069	1.51638	1.83566	1.92628	99.5184	105.077	-0.078416	0.79348	1	FALSE	uncharacterized LOC103927437%2C transcript variant X1||uncharacterized LOC103927437%2C transcript variant X2
103927438	NW_008988423.1	+	212658	216656	1107	107	179	192	172	143	184	2.84906	3.78422	4.14302	3.72719	3.65038	5.29658	3.5921	4.22472	148.357	173.898	-0.22917	0.5653	0.98922	FALSE	30S ribosomal protein S15-like
103927439	NW_008988423.1	+	229224	233995	3071	0	0	0	0	0	0	0	0	0	0	0	0	0	0	0	0	NA	NA	NA	NA	ATPase 9%2C plasma membrane-type
103927440	NW_008988050.1	+	290852	292518	967	222	241	310	256	260	208	6.76693	5.8326	7.65771	6.3506	7.59796	6.85429	6.75241	6.93428	243.402	251.054	-0.044655	0.90316	1	FALSE	uncharacterized LOC103927440
103927441	NW_008988423.1	-	299986	308051	1988	1209	1451	1382	1465	917	1074	17.9257	17.0814	16.6056	17.6776	13.0348	17.2153	17.2042	15.9759	1279.5	1185.38	0.11024	0.70794	1	FALSE	chaperone protein DnaJ
103927442	NW_008988423.1	-	357097	359374	1243	0	0	0	1	1	0	0	0	0	0.0192988	0.0227342	0	0	0.014011	0	0.667817	#NAME?	0.86245	1	FALSE	RHOMBOID-like protein 5
103927443	NW_008988423.1	-	360839	362477	641	8	7	16	40	44	29	0.375487	0.260861	0.608589	1.52792	1.9799	1.47151	0.414979	1.65978	9.64731	39.1297	-2.0201	0.0053721	0.048808	DOWN	uncharacterized LOC103927443%2C transcript variant X2||uncharacterized LOC103927443%2C transcript variant X1
103927444	NW_008988423.1	-	401069	407675	1988	1278	1407	1422	1266	1152	1233	20.2309	17.6842	18.2425	16.31	17.4833	21.1013	18.7192	18.2982	1303.35	1270.22	0.037147	0.88008	1	FALSE	DEAD-box ATP-dependent RNA helicase 56-like%2C transcript variant X1||DEAD-box ATP-dependent RNA helicase 56-like%2C transcript variant X3||DEAD-box ATP-dependent RNA helicase 56-like%2C transcript variant X2
103927445	NW_008988423.1	-	5327	6462	1048	0	0	0	1	0	0	0	0	0	0.0228897	0	0	0	0.00762989	0	0.304627	#NAME?	0.99443	1	FALSE	uncharacterized LOC103927445
103927446	NW_008988423.1	-	22756	25161	2406	0	1	0	0	1	0	0	0.00972693	0	0	0.011745	0	0.00324231	0.00391501	0.300078	0.363191	-0.27539	1	1	FALSE	uncharacterized LOC103927446
103927447	NW_008988423.1	+	113638	115987	481	0	0	0	0	0	0	0	0	0	0	0	0	0	0	0	0	NA	NA	NA	NA	-
103927448	NW_008988423.1	+	212321	213230	621	0	0	0	0	0	0	0	0	0	0	0	0	0	0	0	0	NA	NA	NA	NA	uncharacterized LOC103927448
103927449	NW_008988050.1	+	288081	288818	657	1	0	0	2	10	8	0.0448642	0	0	0.073024	0.430115	0.388017	0.0149547	0.297052	0.371119	7.26578	-4.2912	0.060774	0.31416	FALSE	E3 ubiquitin-protein ligase ATL23
103927450	NW_008988423.1	-	346202	348088	942	0	0	0	0	0	0	0	0	0	0	0	0	0	0	0	0	NA	NA	NA	NA	RHOMBOID-like protein 5
103927451	NW_008988423.1	-	379308	382631	1032	0	0	0	0	0	0	0	0	0	0	0	0	0	0	0	0	NA	NA	NA	NA	probable polygalacturonase At3g15720
103927452	NW_008988424.1	+	38	2624	1039	111	134	136	71	38	71	3.149	3.01829	3.12671	1.63924	1.03352	2.17755	3.098	1.61677	120.316	62.2732	0.95015	0.019213	0.13423	FALSE	lipase 3-like
103927453	NW_008988424.1	-	33864	35916	1290	10	35	35	4	7	8	0.228494	0.634965	0.6481	0.0743826	0.153341	0.197618	0.503853	0.14178	24.2279	6.78546	1.8362	0.030039	0.18811	FALSE	wall-associated receptor kinase-like 20
103927454	NW_008988424.1	-	236643	241365	2735	2505	2489	2571	2317	2178	2078	26.997	21.298	22.4548	20.3222	22.5035	24.2111	23.5833	22.3456	2412.14	2282.49	0.079705	0.76758	1	FALSE	cell division control protein 48 homolog D
103927455	NW_008988424.1	-	244388	244993	530	0	1	1	4	2	0	0	0.0441566	0.04507	0.181044	0.106636	0	0.0297422	0.0958935	0.586191	1.94489	-1.7302	0.70522	1	FALSE	L10-interacting MYB domain-containing protein-like
103927456	NW_008988424.1	+	262700	264467	1560	80	71	68	8	6	6	1.51158	1.06514	1.04123	0.123017	0.108687	0.122561	1.20598	0.118088	70.4508	6.88462	3.3552	1.8712e-07	5.2219e-06	UP	UDP-glycosyltransferase 86A1-like
103927458	NW_008988424.1	-	285487	288751	1138	197	197	248	242	189	160	6.0361	4.7925	6.15801	6.0345	5.55184	5.29993	5.6622	5.62876	203.182	202.855	0.0023225	0.97028	1	FALSE	uncharacterized LOC103927458%2C transcript variant X4||uncharacterized LOC103927458%2C transcript variant X3||uncharacterized LOC103927458%2C transcript variant X1||uncharacterized LOC103927458%2C transcript variant X2
103927460	NW_008988424.1	-	309202	316265	3140	707	673	750	703	461	611	6.63674	5.01599	5.70552	5.37065	4.14879	6.20065	5.78608	5.24003	678.919	612.589	0.14832	0.61775	1	FALSE	TSL-kinase interacting protein 1-like
103927461	NW_008988424.1	+	338567	341747	709	841	946	986	905	725	707	35.0129	31.2701	33.2665	30.6631	28.9371	31.8208	33.1832	30.4737	878.092	806.301	0.12305	0.65482	1	FALSE	membrane magnesium transporter%2C transcript variant X2||membrane magnesium transporter%2C transcript variant X1
103927462	NW_008988424.1	-	342170	344169	1967	157	231	173	173	127	130	2.35267	2.74839	2.1009	2.10981	1.82452	2.10603	2.40065	2.01345	177.081	147.976	0.25905	0.46014	0.94483	FALSE	transcription initiation factor TFIID subunit 8-like%2C transcript variant X1||transcription initiation factor TFIID subunit 8-like%2C transcript variant X2
103927463	NW_008988424.1	+	349186	349984	518	0	2	0	1	0	0	0	0.090359	0	0.0463096	0	0	0.0301197	0.0154365	0.600157	0.304627	0.9783	1	1	FALSE	uncharacterized LOC103927463
103927464	NW_008988050.1	-	277931	282899	1658	8603	10538	6765	6091	4010	2482	157.601	153.276	100.433	90.81	70.4269	49.1554	137.103	70.1308	8290.52	4250.26	0.96391	0.008556	0.070824	FALSE	probable nucleoredoxin 2%2C transcript variant X1||probable nucleoredoxin 2%2C transcript variant X2
103927465	NW_008988424.1	+	352604	355008	1006	20	6	6	0	1	5	0.587167	0.139859	0.142752	0	0.028146	0.158694	0.289926	0.0622802	10.9395	2.25358	2.2793	0.13886	0.54096	FALSE	thylakoid lumenal 15.0 kDa protein 2%2C chloroplastic-like%2C transcript variant X2||thylakoid lumenal 15.0 kDa protein 2%2C chloroplastic-like%2C transcript variant X1
103927466	NW_008988424.1	-	368328	369042	715	1	40	4	15	4	5	0.0412248	1.30926	0.133634	0.503253	0.15809	0.222838	0.494706	0.294727	13.5187	7.91255	0.77274	0.67074	1	FALSE	auxin-responsive protein SAUR40-like
103927468	NW_008988424.1	+	421185	426771	2828	147	255	283	319	229	233	1.53216	2.11024	2.3904	2.7059	2.28826	2.62544	2.01093	2.53987	212.044	268.439	-0.34023	0.2903	0.79174	FALSE	GBF-interacting protein 1-like
103927469	NW_008988424.1	-	412281	415224	1879	4	7	3	2	1	9	0.0627478	0.0871852	0.038138	0.0255331	0.0150392	0.15263	0.0626903	0.0644009	4.44336	4.37514	0.022323	1	1	FALSE	pentatricopeptide repeat-containing protein At3g61360-like
103927470	NW_008988424.1	-	408524	411346	1711	1228	1910	1177	1086	827	623	21.3547	26.3715	16.5871	15.3696	13.7875	11.7123	21.4378	13.6231	1365.64	866.725	0.65593	0.029018	0.18315	FALSE	heterogeneous nuclear ribonucleoprotein 1-like%2C transcript variant X1||heterogeneous nuclear ribonucleoprotein 1-like%2C transcript variant X2
103927471	NW_008988039.1	-	2270684	2272802	1897	6294	9460	11868	6881	8490	6334	97.7967	116.707	149.442	87.0132	126.471	106.399	121.315	106.628	8570.15	7574.37	0.1782	0.3564	0.86496	FALSE	polyphenol oxidase%2C chloroplastic-like
103927472	NW_008988424.1	-	404316	406669	834	555	660	723	744	669	555	19.6152	18.5204	20.7079	21.3997	22.6678	21.2057	19.6145	21.7578	610.882	679.45	-0.15347	0.55102	0.98363	FALSE	ER membrane protein complex subunit 8/9 homolog
103927473	NW_008988424.1	-	396682	403339	1998	4	13	1	3	13	8	0.0590105	0.152272	0.0119555	0.0360186	0.183865	0.127591	0.0744126	0.115825	5.67161	8.65998	-0.61061	0.69829	1	FALSE	pentatricopeptide repeat-containing protein At5g66520-like
103927474	NW_008988424.1	+	397105	400495	2422	474	358	466	1522	1058	762	5.76858	3.45924	4.59595	15.0745	12.3442	10.0255	4.60792	12.4814	416.667	1135.99	-1.447	1.7991e-06	4.1771e-05	DOWN	oligopeptide transporter 1-like
103927475	NW_008988424.1	+	255128	260017	1815	32	4	34	4	4	5	0.519683	0.0515768	0.447472	0.052867	0.0622778	0.0877847	0.339577	0.0676432	22.804	4.56166	2.3217	0.04945	0.27227	FALSE	UDP-glycosyltransferase 86A1-like
103927476	NW_008988425.1	+	17743	18499	757	20	55	45	21	13	3	0.778752	1.70035	1.41997	0.665464	0.485286	0.126285	1.29969	0.425678	36.8018	12.2529	1.5867	0.026775	0.17197	FALSE	uncharacterized LOC103927476
103927478	NW_008988425.1	-	23669	30251	3762	2095	2774	2968	2863	2136	2288	16.4146	17.2568	18.8456	18.2559	16.0447	19.3804	17.5056	17.8937	2459.09	2512.96	-0.031262	0.90396	1	FALSE	F-box/LRR-repeat protein 15-like
103927479	NW_008988425.1	-	45730	47182	1021	0	0	0	0	0	0	0	0	0	0	0	0	0	0	0	0	NA	NA	NA	NA	uncharacterized LOC103927479
103927480	NW_008988425.1	-	35110	39436	1965	157	405	472	461	668	437	2.35506	4.82352	5.73777	5.62781	9.60648	7.08671	4.30545	7.44033	314.843	548.264	-0.80024	0.06442	0.32752	FALSE	cytokinin dehydrogenase 7-like
103927481	NW_008988050.1	-	301443	304288	1510	0	0	0	0	0	0	0	0	0	0	0	0	0	0	0	0	NA	NA	NA	NA	UPF0496 protein At1g20180
103927482	NW_008988425.1	+	66378	68540	2001	19	48	99	65	44	83	0.27988	0.561391	1.18182	0.779233	0.621378	1.32177	0.674364	0.907461	49.7802	67.1615	-0.43206	0.56396	0.98892	FALSE	trihelix transcription factor GT-2-like
103927483	NW_008988425.1	-	87961	89385	1005	39	32	41	42	64	41	1.14384	0.74517	0.974499	1.0025	1.79955	1.3	0.954502	1.36735	35.8068	51.5397	-0.52545	0.33029	0.83908	FALSE	transcription repressor MYB6-like
103927484	NW_008988425.1	+	121521	127564	3873	1624	1897	2209	2586	2457	2441	13.3227	12.3561	14.686	17.2652	19.324	21.6489	13.4549	19.4127	1803.97	2603.01	-0.52901	0.03033	0.18943	FALSE	uncharacterized LOC103927484%2C transcript variant X1||uncharacterized LOC103927484%2C transcript variant X5||uncharacterized LOC103927484%2C transcript variant X3||uncharacterized LOC103927484%2C transcript variant X4||uncharacterized LOC103927484%2C transcript variant X2||uncharacterized LOC103927484%2C transcript variant X6
103927485	NW_008988425.1	+	109917	111312	1085	29	41	30	6	4	15	0.787831	0.884353	0.660473	0.132655	0.104179	0.440542	0.777552	0.225792	31.649	8.95168	1.8219	0.01702	0.12208	FALSE	myb-related protein 308-like
103927486	NW_008988425.1	+	131632	135166	1856	426	457	520	863	658	628	6.77275	5.7687	6.69973	11.1661	10.0292	10.7938	6.41373	10.663	444.011	739.305	-0.73557	0.0045859	0.042954	DOWN	peroxisome biogenesis factor 10-like%2C transcript variant X2||peroxisome biogenesis factor 10-like%2C transcript variant X1
103927487	NW_008988425.1	+	135696	137711	1034	7434	7819	8623	9922	8608	7999	211.918	176.971	199.206	230.186	235.251	246.514	196.031	237.317	7572.36	9173.09	-0.27666	0.21917	0.69428	FALSE	40S ribosomal protein S3-3-like
103927488	NW_008988425.1	+	143822	147479	1686	43	128	178	65	24	101	0.751754	1.77674	2.52189	0.924819	0.402257	1.90893	1.68346	1.07867	105.296	66.7031	0.65863	0.28607	0.78626	FALSE	thermospermine synthase ACAULIS5-like
103927489	NW_008988050.1	-	330551	331786	797	5667	5933	7044	6191	5812	4896	209.585	174.216	211.118	186.339	206.071	195.753	198.306	196.054	5898.88	5847.87	0.012528	0.97028	1	FALSE	SKP1-like protein 1B
103927490	NW_008988425.1	-	147642	148252	611	2244	3261	2442	1606	1268	810	108.255	124.905	95.4703	63.0529	58.6446	42.2444	109.543	54.6473	2510.03	1256	0.99887	5.7412e-05	0.000969	UP	uncharacterized LOC103927490
103927491	NW_008988425.1	-	148684	152786	2810	436	510	849	854	904	966	4.57346	4.24752	7.21714	7.29042	9.09101	10.9546	5.34604	9.11201	557.758	953.698	-0.77389	0.0042706	0.040476	DOWN	mechanosensitive ion channel protein 10-like
103927492	NW_008988425.1	-	166859	168721	1863	10	27	15	23	34	10	0.158217	0.339174	0.192328	0.296153	0.515723	0.171046	0.229906	0.327641	16.105	23.1357	-0.52261	0.52435	0.97231	FALSE	protein BIG GRAIN 1-like A
103927493	NW_008988425.1	-	177745	181024	1429	2306	2884	3305	2880	2403	2455	47.5655	47.2318	55.2463	48.3461	47.5195	54.745	50.0145	50.2035	2666.83	2678.25	-0.0061659	0.99686	1	FALSE	omega-amidase%2C chloroplastic-like
103927495	NW_008988425.1	+	195585	199017	1163	1636	2185	1871	1884	1702	1226	41.4638	43.9686	38.4289	38.86	41.3552	33.592	41.2871	37.9357	1798.14	1655.59	0.11916	0.65255	1	FALSE	PHD finger protein ALFIN-LIKE 4
103927496	NW_008988425.1	+	209117	211486	1702	1021	1098	1148	1204	796	865	17.682	15.0978	16.1119	16.9695	13.2161	16.195	16.2972	15.4602	1036.86	982.907	0.077089	0.82343	1	FALSE	ankyrin repeat-containing protein ITN1-like
103927497	NW_008988425.1	-	201289	203310	2022	1712	2225	2616	2007	1370	1325	24.9567	25.7526	30.9044	23.8104	19.1465	20.8814	27.2046	21.2795	2051.5	1609.91	0.3497	0.15263	0.5715	FALSE	solute carrier family 25 member 44-like
103927498	NW_008988425.1	+	215880	216578	699	308	817	49	400	943	846	12.9879	27.3537	1.67449	13.7273	38.1228	38.5673	14.0054	30.1391	373.488	784.193	-1.0701	0.16986	0.60639	FALSE	17.1 kDa class II heat shock protein-like
103927499	NW_008988425.1	+	218195	219191	934	0	0	0	0	0	0	0	0	0	0	0	0	0	0	0	0	NA	NA	NA	NA	17.1 kDa class II heat shock protein-like
103927501	NW_008988425.1	-	229923	233667	1255	23	36	55	109	72	71	0.540193	0.671321	1.04685	2.08345	1.62121	1.80277	0.752787	1.83581	35.0748	86.1975	-1.2972	0.0068181	0.059542	FALSE	-
103927502	NW_008988425.1	+	228105	228966	862	1718	4020	2627	2672	3886	9967	58.7464	109.142	72.7975	74.3584	127.393	368.454	80.2285	190.068	2595.52	5993.62	-1.2074	0.25063	0.74024	FALSE	17.1 kDa class II heat shock protein-like
103927503	NW_008988425.1	+	224859	225671	813	3812	7951	3302	3642	6241	8783	138.206	228.877	97.0175	107.461	216.927	344.253	154.7	222.88	4745.37	6696.78	-0.49695	0.45695	0.94216	FALSE	17.1 kDa class II heat shock protein-like
103927504	NW_008988425.1	+	222973	223735	763	2744	6486	2227	2470	5139	7806	106.005	198.941	69.7203	77.6557	190.329	326.009	124.889	197.998	3601.83	5570.14	-0.62898	0.43845	0.93118	FALSE	17.9 kDa class II heat shock protein-like
103927505	NW_008988425.1	+	236980	238097	769	0	0	0	0	0	0	0	0	0	0	0	0	0	0	0	0	NA	NA	NA	NA	probable WRKY transcription factor 50
103927507	NW_008988425.1	-	238825	242846	3931	768	756	945	879	547	535	5.75868	4.5008	5.74239	5.36398	3.93219	4.33687	5.33396	4.54435	782.255	668.703	0.22627	0.44062	0.93265	FALSE	protein PLASTID MOVEMENT IMPAIRED 1-RELATED 2-like
103927508	NW_008988425.1	-	244622	245513	628	29	49	61	115	80	66	1.36114	1.82603	2.32025	4.39278	3.59982	3.34896	1.83581	3.78052	42.9192	89.0404	-1.0528	0.021821	0.14773	FALSE	uncharacterized protein At4g33100
103927509	NW_008988425.1	-	257657	264122	2909	3791	5315	5703	3873	3755	3712	38.4789	42.833	46.9105	31.9928	36.5396	40.7321	42.7408	36.4215	4633.53	3947.02	0.23135	0.28284	0.7823	FALSE	aminopeptidase M1-like%2C transcript variant X1||aminopeptidase M1-like%2C transcript variant X2
103927510	NW_008988425.1	-	247297	254749	3111	6445	10405	10980	8199	7759	6765	61.0644	78.2733	84.3075	63.2211	70.4784	69.2936	74.5484	67.6644	8655.7	7873.32	0.13668	0.49465	0.96199	FALSE	aminopeptidase M1-like
103927511	NW_008988050.1	+	314664	319042	2763	1527	1985	2246	1859	1922	1700	16.2901	16.8132	19.4175	16.1399	19.6572	19.6062	17.5069	18.4678	1804.96	1907.08	-0.079399	0.79673	1	FALSE	la-related protein 1C-like
103927512	NW_008988425.1	+	276059	281447	2936	2217	3163	3010	1254	868	963	22.464	25.4464	24.7165	10.3408	8.43191	10.5489	24.209	9.77389	2633.12	1061.34	1.3109	8.4683e-08	2.5109e-06	UP	aminopeptidase M1-like%2C transcript variant X2||aminopeptidase M1-like%2C transcript variant X1||aminopeptidase M1-like%2C transcript variant X3
103927513	NW_008988425.1	-	283699	287195	2637	2434	2522	2780	3008	2230	1745	28.9057	23.7802	26.7551	29.0721	25.3894	22.4037	26.4803	25.6218	2455.5	2385.98	0.041434	0.9534	1	FALSE	probable protein phosphatase 2C 50%2C transcript variant X1||probable protein phosphatase 2C 50%2C transcript variant X2||probable protein phosphatase 2C 50%2C transcript variant X3||probable protein phosphatase 2C 50%2C transcript variant X5||probable protein phosphatase 2C 50%2C transcript variant X4
103927514	NW_008988425.1	-	290744	295366	2098	2573	2437	2797	2549	1811	1987	36.1493	27.1845	31.8457	29.1451	24.3929	30.1799	31.7265	27.906	2486.44	2185.47	0.18614	0.48657	0.95728	FALSE	serine/threonine-protein kinase tricorner
103927515	NW_008988425.1	-	309809	311765	1927	491	474	550	292	181	198	7.51043	5.75663	6.81781	3.63498	2.65428	3.27423	6.69495	3.18783	481.819	229.548	1.0697	0.00026989	0.0038452	UP	uncharacterized LOC103927515
103927516	NW_008988425.1	+	305910	308583	1236	285	394	538	287	286	304	7.08911	7.78125	10.845	5.80985	6.82021	8.17487	8.57177	6.93498	377.929	306.236	0.30347	0.23538	0.7188	FALSE	RNA-binding protein 1-like%2C transcript variant X2||RNA-binding protein 1-like%2C transcript variant X1
103927517	NW_008988425.1	-	319129	323545	2136	391	529	489	1447	1419	1196	5.39561	5.79597	5.46854	16.2506	18.7729	17.8425	5.55337	17.622	443.758	1408.34	-1.6662	1.2209e-10	5.2268e-09	DOWN	peptidyl-prolyl cis-trans isomerase CYP57
103927518	NW_008988050.1	-	310543	313154	1515	3	50	48	2	0	1	0.0583678	0.772376	0.75682	0.0316678	0	0.0210336	0.529188	0.0175671	29.8507	0.987331	4.9181	0.0031695	0.031539	UP	probable cinnamyl alcohol dehydrogenase 6
103927519	NW_008988425.1	+	325225	328844	2710	9	6	2	0	0	0	0.09789	0.0518147	0.0176289	0	0	0	0.0557779	0	5.71277	0	Inf	0.067485	0.33749	FALSE	U-box domain-containing protein 35-like
103927520	NW_008988425.1	+	330878	334907	2144	1141	1210	1436	1451	1086	1278	15.6865	13.2078	15.999	16.2347	14.3138	18.9947	14.9645	16.5144	1197.4	1319.62	-0.14022	0.559	0.98671	FALSE	conserved oligomeric Golgi complex subunit 8-like
103927521	NW_008988425.1	+	335966	340435	2107	1092	1410	1385	1295	1319	1137	15.5121	15.9028	15.9439	14.9711	17.9629	17.461	15.7862	16.7983	1224.64	1303.41	-0.089939	0.74037	1	FALSE	uncharacterized LOC103927521%2C transcript variant X1||uncharacterized LOC103927521%2C transcript variant X4||uncharacterized LOC103927521%2C transcript variant X2||uncharacterized LOC103927521%2C transcript variant X3||uncharacterized LOC103927521%2C transcript variant X5
103927522	NW_008988425.1	+	371379	373476	1489	0	0	1	0	0	0	0	0	0.0160424	0	0	0	0.00534746	0	0.286113	0	Inf	1	1	FALSE	eukaryotic initiation factor 4A-6-like
103927523	NW_008988425.1	+	375152	375905	754	244	220	308	219	221	358	9.53857	6.82846	9.7576	6.96745	8.28268	15.1299	8.70821	10.1267	244.693	282.33	-0.20641	0.6333	1	FALSE	uncharacterized LOC103927523
103927524	NW_008988425.1	+	383106	403601	1447	343	395	460	521	411	417	7.30505	6.67932	7.93936	9.03031	8.39181	9.6012	7.30791	9.00778	377.437	465.64	-0.30298	0.26914	0.76573	FALSE	probable magnesium transporter NIPA9%2C transcript variant X2||probable magnesium transporter NIPA9%2C transcript variant X1
103927525	NW_008988425.1	-	405890	408179	960	19	2	14	17	9	1	0.583374	0.0487562	0.348354	0.424794	0.264924	0.0331936	0.326828	0.240971	11.657	8.82545	0.40145	0.84868	1	FALSE	cytokinin riboside 5'-monophosphate phosphoribohydrolase LOG8-like
103927526	NW_008988425.1	+	412901	416337	2263	475	544	707	634	629	703	6.42542	5.84269	7.75043	6.97964	8.15725	10.2807	6.67285	8.47254	541.806	687.369	-0.34331	0.22116	0.69769	FALSE	graves disease carrier protein-like%2C transcript variant X1||graves disease carrier protein-like%2C transcript variant X3||graves disease carrier protein-like%2C transcript variant X2
103927527	NW_008988425.1	+	15216	16667	1124	73	101	124	66	25	48	1.91435	2.10294	2.63523	1.40857	0.628527	1.36082	2.21751	1.13264	92.8776	47.3328	0.97249	0.030118	0.18844	FALSE	-
103927528	NW_008988425.1	-	18414	21775	1012	418	530	531	698	512	465	12.1748	12.2565	12.5337	16.5454	14.2968	14.6419	12.3216	15.1614	466.095	574.389	-0.3014	0.24125	0.72804	FALSE	uncharacterized LOC103927528
103927529	NW_008988050.1	-	364598	367958	1325	16	9	7	347	565	746	0.355934	0.158964	0.126196	6.28224	12.0499	17.9411	0.213698	12.0911	10.6414	592.954	-5.8002	4.972e-10	1.9926e-08	DOWN	GDSL esterase/lipase EXL3-like
103927530	NW_008988425.1	-	68941	69874	771	0	0	0	1	2	0	0	0	0	0.0311133	0.0733037	0	0	0.0348057	0	1.03101	#NAME?	0.72806	1	FALSE	transcription factor WER-like
103927531	NW_008988425.1	-	158450	161645	1379	0	0	0	0	0	0	0	0	0	0	0	0	0	0	0	0	NA	NA	NA	NA	-
103927532	NW_008988425.1	+	184753	186501	1233	0	0	0	0	0	0	0	0	0	0	0	0	0	0	0	0	NA	NA	NA	NA	uncharacterized LOC103927532
103927533	NW_008988425.1	+	187261	189070	1810	65	111	130	89	116	71	1.05852	1.43521	1.71565	1.17954	1.81105	1.24999	1.40313	1.41352	94.6261	96.0854	-0.022078	0.98007	1	FALSE	pentatricopeptide repeat-containing protein At1g05670%2C mitochondrial-like
103927534	NW_008988425.1	+	221265	222240	976	0	0	0	0	0	0	0	0	0	0	0	0	0	0	0	0	NA	NA	NA	NA	-
103927535	NW_008988425.1	+	282502	283140	639	10	15	11	23	5	3	0.461279	0.549366	0.411202	0.863432	0.221116	0.149605	0.473949	0.411384	11.3596	9.9566	0.19019	0.97197	1	FALSE	metal tolerance protein C4-like
103927536	NW_008988425.1	+	329661	330230	570	26	51	21	22	17	20	1.34451	2.09395	0.880052	0.925868	0.842799	1.1181	1.4395	0.962256	30.9615	20.4376	0.59925	0.38135	0.88826	FALSE	leucine-rich repeat extensin-like protein 1
103927537	NW_008988425.1	+	417214	423857	1308	7	6	8	7	1	3	0.157745	0.107353	0.146099	0.128378	0.0216044	0.0730868	0.137066	0.0743565	6.68721	3.62981	0.88151	0.63171	1	FALSE	-
103927538	NW_008988050.1	-	358031	361172	1292	0	0	0	8	8	1	0	0	0	0.148535	0.174976	0.024664	0	0.116058	0	5.72062	#NAME?	0.054099	0.28982	FALSE	GDSL esterase/lipase EXL3-like
103927539	NW_008988425.1	-	420523	423148	731	0	0	0	0	0	0	0	0	0	0	0	0	0	0	0	0	NA	NA	NA	NA	-
103927540	NW_008988426.1	+	22700	25192	1178	260	384	418	261	228	262	6.50569	7.62882	8.47607	5.31491	5.4694	7.08731	7.53686	5.95721	331.316	261.371	0.34211	0.21187	0.6809	FALSE	putative disease resistance RPP13-like protein 1
103927541	NW_008988426.1	-	15009	28428	981	0	1	10	27	35	55	0	0.0241268	0.246259	0.667718	1.01964	1.80683	0.0901286	1.16473	3.16121	41.7308	-3.7226	5.0037e-05	0.00085479	DOWN	uncharacterized LOC103927541%2C transcript variant X2||uncharacterized LOC103927541%2C transcript variant X1
103927543	NW_008988426.1	+	9681	27528	2809	620	756	777	535	400	478	6.69904	6.48558	6.80363	4.70447	4.14349	5.58353	6.66275	4.8105	679.263	488.972	0.47422	0.072128	0.35394	FALSE	putative disease resistance protein At3g14460%2C transcript variant X2||putative disease resistance protein At3g14460%2C transcript variant X1||putative disease resistance protein At3g14460%2C transcript variant X3||putative disease resistance protein At3g14460%2C transcript variant X4
103927545	NW_008988050.1	+	400419	402739	1104	2015	2222	2207	2248	1602	1302	53.7986	47.1028	47.7526	48.8459	41.0056	37.5809	49.5513	42.4775	2046.03	1758.89	0.21816	0.43113	0.92723	FALSE	rac-like GTP-binding protein RAC1
103927546	NW_008988426.1	+	76903	86289	4219	453	658	612	861	599	526	3.19744	3.68754	3.5007	4.94588	4.05337	4.01375	3.46189	4.33767	540.67	678.703	-0.32803	0.19554	0.65495	FALSE	tetratricopeptide repeat protein SKI3-like%2C transcript variant X3||tetratricopeptide repeat protein SKI3-like%2C transcript variant X1||tetratricopeptide repeat protein SKI3-like%2C transcript variant X2
103927547	NW_008988426.1	-	422380	423822	1443	73	87	155	120	104	154	1.49115	1.41099	2.56584	1.99488	2.03665	3.40079	1.82266	2.47744	97.546	132.551	-0.44239	0.28923	0.79047	FALSE	U-box domain-containing protein 28-like
103927548	NW_008988427.1	-	7736	11372	1461	17	25	38	68	32	22	0.342976	0.400462	0.621294	1.1165	0.618942	0.479842	0.454911	0.738429	24.6833	40.6544	-0.71988	0.2195	0.69486	FALSE	BEL1-like homeodomain protein 9
103927549	NW_008988427.1	-	31296	36360	2156	21	27	73	9	24	20	0.287102	0.29308	0.808794	0.100137	0.314567	0.295602	0.462992	0.236768	36.7819	19.0198	0.9515	0.16772	0.60149	FALSE	protein NRT1/ PTR FAMILY 5.6-like
103927550	NW_008988427.1	-	57353	59143	1045	2	5	1	1	2	0	0.0581376	0.115399	0.0235573	0.0236572	0.0557368	0	0.0656981	0.0264647	2.52874	1.03101	1.2944	0.72094	1	FALSE	uncharacterized LOC103927550%2C transcript variant X1||uncharacterized LOC103927550%2C transcript variant X2
103927551	NW_008988427.1	-	127450	130042	2593	84	65	69	12	25	13	0.954865	0.586654	0.635639	0.111015	0.272451	0.159759	0.725719	0.181075	70.4209	17.6503	1.9963	0.00033385	0.0046016	UP	G-type lectin S-receptor-like serine/threonine-protein kinase SD2-5
103927552	NW_008988427.1	-	151046	152683	927	20	26	18	13	3	4	0.642173	0.66283	0.468375	0.339705	0.0923483	0.138849	0.591126	0.190301	20.3744	6.56203	1.6345	0.10293	0.4468	FALSE	transcription initiation factor TFIID subunit 15-like%2C transcript variant X1||transcription initiation factor TFIID subunit 15-like%2C transcript variant X2
103927553	NW_008988427.1	+	168365	173257	3129	155	227	234	234	253	204	1.46013	1.69782	1.78638	1.79395	2.28489	2.07754	1.64811	2.05213	192.592	240.298	-0.31928	0.34089	0.84929	FALSE	protein tesmin/TSO1-like CXC 2
103927554	NW_008988427.1	-	173726	178332	1461	65	80	67	81	74	68	1.31138	1.28148	1.09544	1.32995	1.4313	1.48315	1.22943	1.4148	67.2986	77.2601	-0.19915	0.64484	1	FALSE	acyl-protein thioesterase 2-like
103927555	NW_008988050.1	+	393720	400073	2918	1381	1635	1582	1535	1509	1380	14.9106	14.0161	13.8423	13.488	15.6198	16.108	14.2563	15.0719	1455.77	1537.4	-0.078709	0.75203	1	FALSE	vacuolar protein sorting-associated protein 35B%2C transcript variant X2||vacuolar protein sorting-associated protein 35B%2C transcript variant X1
103927556	NW_008988427.1	-	188912	191017	870	230	192	254	244	356	235	7.79244	5.1648	6.97394	6.72778	11.5633	8.60744	6.64373	8.96617	215.645	292.473	-0.43964	0.1679	0.60187	FALSE	cytochrome c oxidase subunit 5b-1%2C mitochondrial-like
103927557	NW_008988427.1	-	191601	198738	2921	4897	5781	5188	5687	4267	3757	49.9111	46.7817	42.8514	47.1722	41.6941	41.397	46.5147	43.4211	5036.48	4702.58	0.098961	0.7411	1	FALSE	peptidyl-prolyl cis-trans isomerase CYP95-like%2C transcript variant X4||peptidyl-prolyl cis-trans isomerase CYP95-like%2C transcript variant X3||peptidyl-prolyl cis-trans isomerase CYP95-like%2C transcript variant X2||peptidyl-prolyl cis-trans isomerase CYP95-like%2C transcript variant X1
103927558	NW_008988427.1	+	199683	203626	1799	479	639	777	649	586	670	7.84819	8.31268	10.317	8.65395	9.20485	11.8678	8.82596	9.90886	591.826	663.844	-0.16567	0.59045	0.99535	FALSE	tRNA (cytosine(38)-C(5))-methyltransferase-like
103927560	NW_008988427.1	+	204619	212408	988	40	48	36	44	55	32	1.19335	1.13699	0.870381	1.06831	1.5731	1.03209	1.06691	1.2245	39.5486	45.4775	-0.20153	0.7059	1	FALSE	G-type lectin S-receptor-like serine/threonine-protein kinase RKS1
103927561	NW_008988427.1	-	225567	228109	876	168	362	611	202	249	272	5.65289	9.6711	16.661	5.53157	8.0324	9.89442	10.6617	7.81946	345.791	254.806	0.4405	0.3073	0.81257	FALSE	GTP-binding nuclear protein Ran1A-like
103927562	NW_008988427.1	-	237042	239845	999	2041	1443	1282	2500	1662	1614	60.2202	33.8043	30.6539	60.031	47.0128	51.483	41.5595	52.8422	1557.26	1975.41	-0.34314	0.20851	0.67613	FALSE	GTP-binding nuclear protein Ran-3-like
103927564	NW_008988427.1	-	234607	235535	508	15	35	67	37	91	45	0.870347	1.61241	3.15047	1.74719	5.06207	2.82276	1.87774	3.21067	35.2391	61.335	-0.79953	0.32689	0.83539	FALSE	GTP-binding nuclear protein Ran1B-like
103927565	NW_008988427.1	-	240767	245284	1497	30696	35516	32942	22387	34983	12175	604.401	555.231	525.644	358.736	660.367	259.163	561.759	426.089	31474.6	24128.3	0.38346	0.33293	0.84213	FALSE	uncharacterized LOC103927565
103927566	NW_008988427.1	-	254000	255685	681	3454	4021	4032	4173	4339	3498	149.5	138.184	141.429	146.995	180.05	163.681	143.037	163.575	3642.07	4169.61	-0.19515	0.40732	0.91211	FALSE	cytochrome b-c1 complex subunit 7-2
103927567	NW_008988427.1	-	269893	271349	1457	0	0	0	0	0	0	0	0	0	0	0	0	0	0	0	0	NA	NA	NA	NA	UPF0481 protein At3g47200-like
103927568	NW_008988427.1	+	306026	310781	2915	4	3	4	9	16	5	0.040447	0.0240854	0.0327782	0.0740636	0.155107	0.0546584	0.0324369	0.0946097	3.52916	10.4431	-1.5651	0.24146	0.72844	FALSE	-
103927569	NW_008988427.1	-	311212	314955	2195	98	100	148	27	24	11	1.33178	1.07898	1.62992	0.298611	0.312681	0.161606	1.34689	0.257633	108.722	21.1003	2.3653	1.2038e-06	2.881e-05	UP	probable boron transporter 6%2C transcript variant X2||probable boron transporter 6%2C transcript variant X3||probable boron transporter 6%2C transcript variant X1
103927570	NW_008988427.1	-	324481	329598	2728	2140	3127	2541	2263	2089	1722	23.1225	26.8259	22.2497	19.8995	21.6394	20.1147	24.066	20.5512	2459.55	2099.12	0.22861	0.33728	0.84579	FALSE	probable 1-deoxy-D-xylulose-5-phosphate synthase%2C chloroplastic
103927571	NW_008988427.1	+	331888	335277	748	387	239	138	66	34	29	16.9749	8.32339	4.90539	2.356	1.42975	1.37516	10.0679	1.7203	254.825	43.4181	2.5531	0.012674	0.097126	FALSE	EG45-like domain containing protein%2C transcript variant X2||EG45-like domain containing protein%2C transcript variant X3||EG45-like domain containing protein%2C transcript variant X1
103927572	NW_008988050.1	-	388669	390773	1712	3	1	1	6	13	15	0.0516514	0.01367	0.0139528	0.0840715	0.21458	0.279198	0.0264247	0.192617	1.69955	12.2204	-2.8461	0.044978	0.25521	FALSE	pto-interacting protein 1-like
103927573	NW_008988427.1	+	336069	338477	1010	74	103	72	44	91	88	2.15961	2.38664	1.70284	1.04504	2.54607	2.77643	2.08303	2.12251	78.971	79.7247	-0.013704	0.95794	1	FALSE	probable histone H2A variant 3
103927574	NW_008988427.1	-	338846	341202	2202	828	600	826	287	324	340	11.0835	6.37684	8.96038	3.12655	4.15794	4.92025	8.80692	4.06825	723.663	333.648	1.117	0.00061485	0.0078605	UP	3-ketoacyl-CoA synthase 11-like
103927575	NW_008988427.1	-	342787	348396	2994	736	945	987	970	644	793	7.24588	7.38672	7.87461	7.77179	6.07833	8.44009	7.5024	7.43007	839.111	829.198	0.017145	0.95518	1	FALSE	carbon catabolite repressor protein 4 homolog 6
103927576	NW_008988427.1	-	353124	355743	776	796	995	1215	1099	1115	972	30.2354	30.0077	37.4006	33.9732	40.6035	39.9144	32.5479	38.1637	941.616	1107.23	-0.23375	0.38383	0.89019	FALSE	N-alpha-acetyltransferase 50
103927577	NW_008988427.1	-	358324	360185	926	1719	1836	1974	1831	1798	1386	54.718	46.4016	50.9213	47.4328	54.8692	47.6955	50.6803	49.9992	1753.68	1734.8	0.015617	0.97479	1	FALSE	V-type proton ATPase subunit c''2
103927578	NW_008988427.1	+	356616	358314	1455	0	2	2	6	1	5	0	0.0321691	0.0328345	0.0989212	0.0194217	0.109505	0.0216679	0.0759492	1.17238	4.08134	-1.7996	0.49162	0.96088	FALSE	6-hydroxynicotinate 3-monooxygenase
103927579	NW_008988427.1	+	389371	396711	4257	0	0	1	0	0	0	0	0	0.00561126	0	0	0	0.00187042	0	0.286113	0	Inf	1	1	FALSE	pleiotropic drug resistance protein 1-like
103927580	NW_008988427.1	+	376796	383973	4392	0	0	0	57	18	20	0	0	0	0.311325	0.115814	0.145109	0	0.190749	0	31.4627	#NAME?	1.6036e-06	3.7632e-05	DOWN	pleiotropic drug resistance protein 1-like
103927581	NW_008988427.1	-	397926	400874	1872	333	433	496	276	285	377	5.24328	5.41319	6.32907	3.53675	4.30219	6.41743	5.66185	4.75212	395.429	330.121	0.26042	0.29627	0.79919	FALSE	probable protein phosphatase 2C 22
103927582	NW_008988050.1	+	386514	388589	1064	592	710	895	687	612	644	16.4	15.6167	20.093	15.4887	16.254	19.2872	17.3699	17.01	688.829	675.033	0.029188	0.86718	1	FALSE	uncharacterized LOC103927582
103927583	NW_008988427.1	+	402851	403585	623	7	38	52	11	11	20	0.331188	1.42747	1.99379	0.423551	0.498947	1.02298	1.25082	0.648493	28.8787	14.9075	0.95396	0.18778	0.64237	FALSE	uncharacterized LOC103927583
103927584	NW_008988427.1	+	415931	422906	2155	6	52	97	0	36	23	0.0820671	0.564713	1.0752	0	0.472069	0.3401	0.573992	0.270723	45.5838	21.7706	1.0661	0.27202	0.7688	FALSE	-
103927586	NW_008988427.1	-	17	1348	892	142	153	223	165	130	139	5.06726	4.33494	6.44894	4.79187	4.44747	5.36241	5.28371	4.86725	162.414	150.031	0.11442	0.72589	1	FALSE	mitochondrial substrate carrier family protein B-like%2C transcript variant X2||mitochondrial substrate carrier family protein B-like%2C transcript variant X1
103927587	NW_008988427.1	-	59550	60410	708	0	0	1	0	0	0	0	0	0.0337389	0	0	0	0.0112463	0	0.286113	0	Inf	1	1	FALSE	uncharacterized LOC103927587
103927588	NW_008988427.1	+	66414	67755	1342	0	0	0	0	0	0	0	0	0	0	0	0	0	0	0	0	NA	NA	NA	NA	UPF0481 protein At3g47200-like
103927589	NW_008988427.1	+	85046	91092	1347	177	113	191	89	106	184	3.87321	1.96328	3.38711	1.58498	2.22376	4.35287	3.07453	2.72054	154.244	135.176	0.19038	0.65951	1	FALSE	putative UPF0481 protein At3g02645
103927590	NW_008988427.1	+	101243	102577	1335	28	24	25	10	11	26	0.618218	0.420728	0.447324	0.179688	0.232842	0.620608	0.495423	0.34438	24.746	16.8714	0.55262	0.44486	0.93412	FALSE	putative UPF0481 protein At3g02645
103927591	NW_008988427.1	+	110695	111942	1160	12	8	9	7	4	5	0.304922	0.1614	0.185331	0.144758	0.0974433	0.137353	0.217218	0.126518	9.42907	5.47554	0.78412	0.58558	0.99469	FALSE	uncharacterized LOC103927591
103927592	NW_008988427.1	+	125017	126551	1424	0	0	0	0	0	0	0	0	0	0	0	0	0	0	0	0	NA	NA	NA	NA	-
103927593	NW_008988427.1	+	135787	137069	1251	0	0	0	0	0	0	0	0	0	0	0	0	0	0	0	0	NA	NA	NA	NA	-
103927594	NW_008988427.1	-	162279	166870	2418	0	0	0	0	0	0	0	0	0	0	0	0	0	0	0	0	NA	NA	NA	NA	receptor-like serine/threonine-protein kinase SD1-6
103927595	NW_008988427.1	-	182282	184362	1455	0	0	0	0	0	0	0	0	0	0	0	0	0	0	0	0	NA	NA	NA	NA	ammonium transporter 3 member 1-like
103927596	NW_008988427.1	-	187387	188343	957	1	19	55	34	107	76	0.0308002	0.464636	1.37282	0.852252	3.15953	2.53062	0.622753	2.1808	21.8088	77.9526	-1.8377	0.0572	0.30151	FALSE	U-box domain-containing protein 14-like
103927597	NW_008988427.1	+	214547	219222	2095	320	404	500	361	446	349	5.0359	5.04795	6.3767	4.6235	6.72895	5.93763	5.48685	5.76336	383.046	403.902	-0.076488	0.85864	1	FALSE	uncharacterized LOC103927597%2C transcript variant X3||uncharacterized LOC103927597%2C transcript variant X2||uncharacterized LOC103927597%2C transcript variant X1||uncharacterized LOC103927597%2C transcript variant X4
103927598	NW_008988427.1	-	219991	224485	2866	9	3	4	29	42	38	0.0925617	0.0244972	0.0333386	0.24273	0.414117	0.422506	0.0501325	0.359784	5.38476	38.4551	-2.8362	0.00027453	0.0038914	DOWN	-
103927599	NW_008988050.1	-	383575	385756	1197	39	32	72	66	65	57	0.960363	0.625644	1.43682	1.32267	1.53451	1.51742	1.00761	1.4582	44.6763	65.2632	-0.54676	0.27924	0.77844	FALSE	prostaglandin E synthase 2-like
103927600	NW_008988427.1	-	295980	296894	915	0	0	6	0	0	0	0	0	0.156637	0	0	0	0.0522123	0	1.71668	0	Inf	0.50582	0.96514	FALSE	UPF0481 protein At3g47200-like
103927601	NW_008988427.1	+	360843	362403	1244	0	0	0	0	0	0	0	0	0	0	0	0	0	0	0	0	NA	NA	NA	NA	-
103927602	NW_008988428.1	+	661	3269	779	4	21	2	5	6	10	0.163527	0.681641	0.0662611	0.166355	0.235161	0.441967	0.30381	0.281161	8.35835	7.48305	0.15959	0.88426	1	FALSE	uncharacterized LOC103927602%2C transcript variant X1||uncharacterized LOC103927602%2C transcript variant X2
103927603	NW_008988428.1	+	23116	24468	243	40	42	97	115	105	71	4.85198	4.04496	9.53519	11.3525	12.2105	9.3106	6.14404	10.9579	55.201	100.011	-0.85739	0.050519	0.27638	FALSE	uncharacterized LOC103927603
103927604	NW_008988428.1	+	83627	85975	701	109	115	110	111	17	27	4.58325	3.83929	3.74833	3.79845	0.685301	1.22736	4.05696	1.9037	106.433	50.1959	1.0843	0.058306	0.305	FALSE	uncharacterized LOC103927604
103927605	NW_008988428.1	+	90046	90429	384	11	29	11	41	15	11	0.844358	1.76741	0.684266	2.56126	1.10385	0.912824	1.09868	1.52598	15.9318	22.0964	-0.4719	0.50376	0.96502	FALSE	classical arabinogalactan protein 1-like
103927606	NW_008988428.1	+	87456	88083	565	0	14	0	17	0	6	0	0.579897	0	0.721774	0	0.338398	0.193299	0.353391	4.2011	7.44712	-0.82592	0.63663	1	FALSE	classical arabinogalactan protein 1-like
103927607	NW_008988428.1	+	92705	96452	1879	120	44	60	28	31	23	1.88243	0.548021	0.762761	0.357464	0.466214	0.390056	1.0644	0.404578	74.9045	28.4842	1.3949	0.13042	0.51968	FALSE	probable folate-biopterin transporter 4
103927608	NW_008988050.1	-	380748	382207	1184	0	0	0	0	0	0	0	0	0	0	0	0	0	0	0	0	NA	NA	NA	NA	probable BOI-related E3 ubiquitin-protein ligase 2
103927609	NW_008988428.1	+	98092	100327	992	128	162	189	136	378	232	3.80332	3.82186	4.55107	3.28873	10.7679	7.4525	4.05875	7.1697	150.191	266.429	-0.82695	0.19303	0.6505	FALSE	vacuolar protein sorting-associated protein 22 homolog 1-like
103927610	NW_008988428.1	-	100355	101691	1306	10	31	2	10	6	0	0.225695	0.555507	0.0365806	0.183678	0.129825	0	0.272594	0.104501	13.5858	5.22541	1.3785	0.35583	0.86442	FALSE	fatty acid desaturase 4%2C chloroplastic-like
103927611	NW_008988428.1	+	107409	111326	2061	1257	799	834	799	1350	477	17.9772	9.07278	9.66611	9.29972	18.51	7.37507	12.2387	11.7283	944.877	914.047	0.047859	0.98978	1	FALSE	uncharacterized LOC103927611
103927612	NW_008988428.1	-	121482	123676	1652	0	0	0	0	0	0	0	0	0	0	0	0	0	0	0	0	NA	NA	NA	NA	-
103927613	NW_008988428.1	-	166055	178956	2038	92	404	185	111	123	165	1.39279	4.85609	2.26971	1.3676	1.78521	2.7005	2.83953	1.9511	208.305	140.869	0.56435	0.36834	0.87727	FALSE	EH domain-containing protein 1-like%2C transcript variant X1||EH domain-containing protein 1-like%2C transcript variant X2||EH domain-containing protein 1-like%2C transcript variant X4||EH domain-containing protein 1-like%2C transcript variant X3
103927614	NW_008988428.1	-	155363	159110	1610	101	150	115	326	107	184	1.8491	2.1804	1.70622	4.85728	1.87805	3.64181	1.91191	3.45905	115.398	207.736	-0.84814	0.068842	0.34217	FALSE	purple acid phosphatase 18-like
103927615	NW_008988428.1	+	151390	155120	1849	36	47	39	44	55	27	0.754714	0.782319	0.662587	0.750703	1.10542	0.611933	0.733207	0.822686	38.6224	43.5871	-0.17447	0.75492	1	FALSE	CRS2-associated factor 2%2C mitochondrial-like%2C transcript variant X3||CRS2-associated factor 2%2C mitochondrial-like%2C transcript variant X4||CRS2-associated factor 2%2C mitochondrial-like%2C transcript variant X1||CRS2-associated factor 2%2C mitochondrial-like%2C transcript variant X2
103927616	NW_008988050.1	-	374088	378643	2345	3481	4127	4385	4400	3063	3521	43.7548	41.1873	44.6674	45.0102	36.9109	47.8463	43.2032	43.2558	3784.89	3784.02	0.00033287	0.97761	1	FALSE	protein FREE1
103927617	NW_008988428.1	-	144590	147182	758	76	50	98	74	32	26	2.95535	1.54373	3.08831	2.34187	1.19297	1.09302	2.52913	1.54262	71.248	43.9945	0.69553	0.1892	0.64461	FALSE	protein FATTY ACID EXPORT 5-like
103927618	NW_008988428.1	-	140372	142508	1677	0	0	0	0	0	0	0	0	0	0	0	0	0	0	0	0	NA	NA	NA	NA	cytochrome P450 716B1-like
103927619	NW_008988428.1	+	124365	129891	1515	14	2	2	11	3	2	0.273285	0.0309973	0.0316386	0.17475	0.0561429	0.0422064	0.111974	0.091033	6.36805	5.19662	0.29328	1	1	FALSE	uncharacterized LOC103927619%2C transcript variant X1||uncharacterized LOC103927619%2C transcript variant X2
103927620	NW_008988428.1	-	311037	316651	1603	37	18	10	44	44	24	0.68248	0.263613	0.149481	0.660506	0.778083	0.478586	0.365192	0.639059	21.9939	38.4578	-0.80617	0.14734	0.55961	FALSE	uncharacterized LOC103927620%2C transcript variant X2||uncharacterized LOC103927620%2C transcript variant X1
103927621	NW_008988428.1	+	298417	300553	1677	0	0	0	0	0	0	0	0	0	0	0	0	0	0	0	0	NA	NA	NA	NA	cytochrome P450 716B1-like
103927622	NW_008988039.1	-	2283519	2286470	1848	199	249	252	167	168	105	3.17407	3.15333	3.25733	2.16778	2.56896	1.81056	3.19491	2.18243	220.673	151.587	0.54176	0.099623	0.43815	FALSE	uncharacterized LOC103927622
103927623	NW_008988428.1	+	293742	296335	759	10	4	16	11	20	7	0.38835	0.123336	0.503549	0.347658	0.744626	0.293888	0.338412	0.462057	9.48931	13.2612	-0.48284	0.65705	1	FALSE	protein FATTY ACID EXPORT 5-like
103927624	NW_008988428.1	-	285805	289534	1848	1	12	0	4	6	3	0.0209792	0.199883	0	0.0682943	0.120677	0.068041	0.0736208	0.0856708	3.97206	4.53188	-0.19022	0.98858	1	FALSE	CRS2-associated factor 2%2C mitochondrial-like%2C transcript variant X4||CRS2-associated factor 2%2C mitochondrial-like%2C transcript variant X3||CRS2-associated factor 2%2C mitochondrial-like%2C transcript variant X2||CRS2-associated factor 2%2C mitochondrial-like%2C transcript variant X1
103927625	NW_008988050.1	-	402762	407500	3944	1	1	1	385	415	442	0.00747357	0.00593382	0.00605657	2.34167	2.97345	3.57117	0.00648799	2.9621	0.95731	435.116	-8.8282	1.3548e-57	8.2004e-55	DOWN	ABC transporter B family member 13-like
103927626	NW_008988428.1	+	281812	285562	1613	0	4	3	2	3	5	0	0.0580359	0.0444274	0.0297438	0.0525578	0.0987782	0.0341544	0.0603599	2.05865	3.58921	-0.80197	0.81542	1	FALSE	purple acid phosphatase 18-like
103927627	NW_008988428.1	+	261935	274870	2038	20	6	25	0	4	6	0.302781	0.0721202	0.306717	0	0.0580556	0.0981999	0.227206	0.0520852	16.3757	3.72123	2.1377	0.051219	0.27897	FALSE	EH domain-containing protein 1-like%2C transcript variant X1||EH domain-containing protein 1-like%2C transcript variant X2||EH domain-containing protein 1-like%2C transcript variant X3||EH domain-containing protein 1-like%2C transcript variant X4
103927628	NW_008988428.1	+	317252	319446	1652	0	0	0	0	0	0	0	0	0	0	0	0	0	0	0	0	NA	NA	NA	NA	-
103927629	NW_008988428.1	-	329031	332946	2059	57	69	197	94	49	60	0.815988	0.784267	2.28546	1.09515	0.672496	0.928582	1.29524	0.898742	98.2235	69.1159	0.50705	0.41362	0.91563	FALSE	uncharacterized LOC103927629
103927630	NW_008988428.1	+	338685	339994	1310	75	155	17	58	36	14	1.68754	2.76906	0.309985	1.06208	0.776571	0.340551	1.58886	0.726401	79.21	36.0363	1.1362	0.28691	0.78745	FALSE	fatty acid desaturase 4%2C chloroplastic-like
103927631	NW_008988428.1	-	340022	342249	984	192	139	169	286	214	113	5.75137	3.30591	4.10256	6.97223	6.14566	3.65939	4.38661	5.59243	161.319	207.569	-0.36367	0.26948	0.76614	FALSE	vacuolar protein sorting-associated protein 22 homolog 1-like
103927632	NW_008988428.1	-	343898	347645	1879	24	129	8	48	35	0	0.376487	1.6067	0.101701	0.612795	0.52637	0	0.694962	0.379722	49.9059	27.3338	0.86853	0.57836	0.99296	FALSE	probable folate-biopterin transporter 4
103927633	NW_008988428.1	-	352267	352895	566	98	230	65	121	99	107	5.10358	9.51005	2.74322	5.12826	4.94275	6.02411	5.78562	5.36504	123.985	113.27	0.1304	0.81553	1	FALSE	classical arabinogalactan protein 1-like
103927634	NW_008988050.1	+	409001	410808	644	63	82	106	108	118	100	2.90606	3.0032	3.9625	4.05438	5.21833	4.98683	3.29059	4.75318	78.3149	113.564	-0.53615	0.19794	0.6586	FALSE	DNA-directed RNA polymerase I subunit RPA12%2C transcript variant X1||DNA-directed RNA polymerase I subunit RPA12%2C transcript variant X2
103927635	NW_008988428.1	-	349921	350304	384	70	297	41	149	79	54	5.37319	18.1008	2.55045	9.30799	5.81361	4.48114	8.67479	6.53425	126.832	94.4976	0.42457	0.69729	1	FALSE	classical arabinogalactan protein 1-like
103927636	NW_008988428.1	-	354375	356722	700	279	276	274	228	215	188	11.7482	9.22747	9.3501	7.81336	8.67942	8.55826	10.1086	8.35035	264.759	218.619	0.27626	0.39386	0.89975	FALSE	uncharacterized LOC103927636
103927637	NW_008988428.1	-	415478	417058	471	0	0	0	0	0	0	0	0	0	0	0	0	0	0	0	0	NA	NA	NA	NA	uncharacterized LOC103927637
103927638	NW_008988428.1	-	10358	12969	1706	0	0	0	1	0	1	0	0	0	0.0140612	0	0.0186787	0	0.0109133	0	0.682704	#NAME?	0.86039	1	FALSE	serine/threonine-protein kinase PBS1-like
103927639	NW_008988428.1	-	15047	16492	1308	0	0	0	0	0	0	0	0	0	0	0	0	0	0	0	0	NA	NA	NA	NA	serine/threonine-protein phosphatase 7 long form homolog
103927640	NW_008988428.1	-	30734	31423	690	0	0	0	0	0	0	0	0	0	0	0	0	0	0	0	0	NA	NA	NA	NA	uncharacterized LOC103927640
103927641	NW_008988428.1	+	50137	57325	1595	0	0	0	0	0	0	0	0	0	0	0	0	0	0	0	0	NA	NA	NA	NA	-
103927642	NW_008988428.1	-	65309	66126	753	0	0	0	0	0	0	0	0	0	0	0	0	0	0	0	0	NA	NA	NA	NA	uncharacterized LOC103927642
103927643	NW_008988428.1	+	70262	72175	1914	0	0	0	0	0	0	0	0	0	0	0	0	0	0	0	0	NA	NA	NA	NA	uncharacterized LOC103927643
103927644	NW_008988050.1	-	411152	412451	1300	979	865	1227	723	595	445	22.1975	15.572	22.5458	13.3412	12.9337	10.9079	20.1051	12.3943	973.954	604.588	0.6879	0.0090868	0.074169	FALSE	uncharacterized LOC103927644
103927645	NW_008988428.1	+	75954	77414	1461	0	0	0	0	0	0	0	0	0	0	0	0	0	0	0	0	NA	NA	NA	NA	serine/threonine-protein phosphatase 7 long form homolog
103927647	NW_008988428.1	+	185723	187463	498	0	0	1	0	0	0	0	0	0.0479661	0	0	0	0.0159887	0	0.286113	0	Inf	1	1	FALSE	bromodomain-containing protein DDB_G0278469-like
103927648	NW_008988428.1	-	189571	191693	1694	4	0	0	0	6	0	0.0696004	0	0	0	0.100089	0	0.0232001	0.0333631	1.48448	2.17914	-0.55381	0.87666	1	FALSE	-
103927651	NW_008988428.1	+	249198	251320	1694	0	0	0	0	0	0	0	0	0	0	0	0	0	0	0	0	NA	NA	NA	NA	-
103927652	NW_008988428.1	-	253428	255168	498	0	0	0	0	0	0	0	0	0	0	0	0	0	0	0	0	NA	NA	NA	NA	bromodomain-containing protein DDB_G0278469-like
103927653	NW_008988050.1	+	435222	438687	3167	55	57	91	47	51	67	0.511894	0.42121	0.686368	0.356001	0.455064	0.674143	0.539824	0.495069	63.5523	58.1714	0.12764	0.73075	1	FALSE	receptor protein kinase CLAVATA1
103927654	NW_008988428.1	-	362936	364396	1461	0	0	0	0	0	0	0	0	0	0	0	0	0	0	0	0	NA	NA	NA	NA	serine/threonine-protein phosphatase 7 long form homolog
103927655	NW_008988428.1	-	368173	370086	1914	0	0	0	0	0	0	0	0	0	0	0	0	0	0	0	0	NA	NA	NA	NA	uncharacterized LOC103927655
103927656	NW_008988428.1	+	374222	375039	753	0	0	0	0	0	0	0	0	0	0	0	0	0	0	0	0	NA	NA	NA	NA	uncharacterized LOC103927656
103927657	NW_008988428.1	+	408831	409520	690	0	0	0	0	0	0	0	0	0	0	0	0	0	0	0	0	NA	NA	NA	NA	uncharacterized LOC103927657
103927658	NW_008988429.1	+	54245	62338	2190	630	1009	1258	883	786	1043	8.47933	10.7825	13.7215	9.67203	10.1421	15.1763	10.9944	11.6635	896.514	948.788	-0.081759	0.88082	1	FALSE	uncharacterized LOC103927658
103927659	NW_008988050.1	+	422492	426855	2245	8362	11398	15970	10019	9335	9700	109.789	118.818	169.923	107.056	117.503	137.683	132.843	120.747	11092.8	10109.8	0.13387	0.47721	0.9528	FALSE	synaptotagmin-2
103927660	NW_008988429.1	+	124031	126831	2423	180	442	313	336	392	286	2.1897	4.26914	3.08571	3.3265	4.57175	3.7613	3.18151	3.88652	288.989	352.855	-0.28806	0.42514	0.92223	FALSE	uncharacterized LOC103927660
103927661	NW_008988429.1	+	261964	264980	2415	247	365	478	218	172	357	3.0147	3.5371	4.72797	2.16541	2.01262	4.7106	3.75992	2.96288	337.957	263.851	0.35712	0.2958	0.79883	FALSE	leucine-rich repeat receptor-like protein kinase PXC1
103927662	NW_008988429.1	+	280151	285962	2038	4981	5608	5669	6261	5033	4798	72.0406	64.3984	66.4456	73.6954	69.7867	75.0208	67.6282	72.8343	5153.36	5549.22	-0.10677	0.61191	1	FALSE	pyruvate kinase 1%2C cytosolic
103927663	NW_008988429.1	-	292953	295070	2118	164	274	277	266	163	251	2.28235	3.02758	3.12405	3.01271	2.17476	3.77636	2.81133	2.98794	222.338	235.128	-0.080691	0.84609	1	FALSE	uncharacterized LOC103927663
103927664	NW_008988429.1	+	306671	311405	1624	2736	3412	3717	3093	2736	2269	54.4535	53.917	59.9517	50.0986	52.2049	48.8208	56.1074	50.3748	3102.73	2793.76	0.15133	0.52281	0.97207	FALSE	F-box protein PP2-A15%2C transcript variant X3||F-box protein PP2-A15%2C transcript variant X2||F-box protein PP2-A15%2C transcript variant X1
103927665	NW_008988429.1	-	330255	344362	3300	51	175	76	113	115	47	0.455534	1.24107	0.550128	0.821421	0.984768	0.453847	0.74891	0.753345	93.1854	93.9594	-0.011934	1	1	FALSE	disease resistance RPP13-like protein 4
103927666	NW_008988429.1	+	325685	330167	1968	6114	16613	12372	7913	8171	3664	92.3232	199.177	151.399	97.2439	118.289	59.8138	147.633	91.7823	10794	6763.42	0.67441	0.12899	0.51654	FALSE	tonoplast dicarboxylate transporter-like%2C transcript variant X2||tonoplast dicarboxylate transporter-like%2C transcript variant X1
103927667	NW_008988429.1	+	320180	322236	1296	24	24	23	10	18	8	0.545847	0.433389	0.423923	0.185096	0.39248	0.196703	0.46772	0.258093	22.6893	12.6083	0.84764	0.30103	0.80562	FALSE	tonoplast dicarboxylate transporter-like
103927668	NW_008988050.1	+	441580	447331	3836	1752	2174	2268	2180	1656	1930	13.5542	13.3538	14.2194	13.7256	12.2825	16.142	13.7092	14.05	1951.47	1995.22	-0.031982	0.9011	1	FALSE	uncharacterized LOC103927668%2C transcript variant X1||uncharacterized LOC103927668%2C transcript variant X2
103927669	NW_008988429.1	-	356445	357528	1084	0	0	0	0	0	0	0	0	0	0	0	0	0	0	0	0	NA	NA	NA	NA	protein MIZU-KUSSEI 1
103927670	NW_008988429.1	+	386215	387687	912	2	0	0	0	0	4	0.0652119	0	0	0	0	0.140999	0.0217373	0.0469998	0.742238	1.51231	-1.0268	0.86864	1	FALSE	putative homeobox-leucine zipper protein ATHB-51%2C transcript variant X1||putative homeobox-leucine zipper protein ATHB-51%2C transcript variant X2
103927671	NW_008988429.1	-	410145	412363	793	590	602	1055	1021	1075	613	21.9303	17.7662	31.7792	30.8854	38.3076	24.6327	23.8252	31.2753	701.457	933.215	-0.41186	0.19469	0.65346	FALSE	60S ribosomal protein L24
103927672	NW_008988429.1	+	36191	41260	3708	0	0	0	0	0	0	0	0	0	0	0	0	0	0	0	0	NA	NA	NA	NA	-
103927673	NW_008988429.1	+	106337	107215	879	0	0	0	0	0	0	0	0	0	0	0	0	0	0	0	0	NA	NA	NA	NA	-
103927674	NW_008988429.1	-	270448	273716	2085	0	0	0	0	0	0	0	0	0	0	0	0	0	0	0	0	NA	NA	NA	NA	uncharacterized LOC103927674
103927675	NW_008988430.1	+	5450	31228	148	0	0	0	0	0	0	0	0	0	0	0	0	0	0	0	0	NA	NA	NA	NA	uncharacterized LOC103927675
103927676	NW_008988430.1	-	3913	6461	1663	6	3	9	44	58	39	0.106347	0.0422183	0.129275	0.63469	0.985566	0.747305	0.0926133	0.789187	5.70197	49.2136	-3.1095	1.9245e-05	0.00035995	DOWN	O-acyltransferase WSD1-like
103927677	NW_008988430.1	-	65585	67019	405	0	2	0	598	690	379	0	0.11557	0	35.4199	48.1442	29.8201	0.0385234	37.7948	0.600157	576.06	-9.9067	7.807e-33	1.6217e-30	DOWN	wound-induced basic protein-like
103927678	NW_008988430.1	+	71748	75918	1232	1074	1213	1266	1360	1257	1222	25.8213	23.1548	24.6665	26.6103	28.9731	31.7619	24.5475	29.1151	1124.8	1332.83	-0.24483	0.32076	0.82877	FALSE	ethylene-responsive transcription factor-like protein At4g13040%2C transcript variant X2||ethylene-responsive transcription factor-like protein At4g13040%2C transcript variant X1||ethylene-responsive transcription factor-like protein At4g13040%2C transcript variant X3
103927679	NW_008988430.1	+	78560	80579	1096	385	361	553	415	381	370	10.3542	7.70847	12.0525	9.08319	9.82346	10.7576	10.0384	9.8881	409.43	404.684	0.016818	0.93772	1	FALSE	uncharacterized LOC103927679
103927680	NW_008988430.1	-	82006	84584	1304	1385	1700	1715	1431	1894	1198	31.3067	30.51	31.416	26.3247	41.0443	29.2755	31.0776	32.2148	1514.82	1576.74	-0.057802	0.84744	1	FALSE	FHA domain-containing protein FHA2-like
103927681	NW_008988430.1	+	84702	87351	877	245	229	343	377	438	271	8.23439	6.11093	9.3424	10.312	14.1132	9.8468	7.89591	11.424	257.779	376.381	-0.54606	0.060493	0.31318	FALSE	dolichol-phosphate mannosyltransferase subunit 3-like
103927682	NW_008988039.1	+	2288099	2289003	674	1714	3592	5317	521	618	416	74.9576	124.723	188.439	18.543	25.9107	19.6679	129.373	21.3739	3235.24	540.442	2.5817	3.3296e-05	0.00059486	UP	uncharacterized LOC103927682
103927683	NW_008988430.1	+	88857	92374	2123	133	139	238	70	72	71	1.84657	1.53227	2.67788	0.79095	0.958369	1.0657	2.01891	0.938339	159.165	74.3171	1.0988	0.0026903	0.027616	UP	uncharacterized LOC103927683
103927684	NW_008988430.1	-	92664	96523	2485	1157	1606	1500	1279	979	1193	13.7237	15.1248	14.4188	12.3465	11.1329	15.2982	14.4224	12.9259	1340.48	1196.23	0.16426	0.48529	0.9571	FALSE	membrane protein of ER body-like protein
103927685	NW_008988050.1	-	449012	450543	1532	192	209	203	212	157	168	3.69409	3.19271	3.1652	3.31954	2.89595	3.49443	3.35066	3.23664	192.052	185.119	0.053047	0.91557	1	FALSE	E3 ubiquitin-protein ligase CIP8
103927686	NW_008988430.1	+	110656	112850	1269	97	134	218	175	102	102	2.93246	3.21641	5.34091	4.30561	2.95628	3.33366	3.82993	3.53185	138.582	128.919	0.10427	0.76538	1	FALSE	oleoyl-acyl carrier protein thioesterase 1%2C chloroplastic-like%2C transcript variant X3||oleoyl-acyl carrier protein thioesterase 1%2C chloroplastic-like%2C transcript variant X2||oleoyl-acyl carrier protein thioesterase 1%2C chloroplastic-like%2C transcript variant X1
103927687	NW_008988430.1	-	123276	125348	2008	12	32	26	31	9	28	0.17615	0.372956	0.309295	0.370339	0.126657	0.444345	0.286134	0.31378	21.4949	23.2983	-0.11623	0.91741	1	FALSE	cell division control protein 45 homolog
103927688	NW_008988430.1	-	126612	130004	1382	807	938	909	856	733	721	17.212	15.8842	15.7116	14.8582	14.9881	16.6247	16.2693	15.4903	841.043	799.573	0.07295	0.79218	1	FALSE	RPM1-interacting protein 4-like
103927689	NW_008988430.1	+	139049	142008	1126	161	202	122	161	288	203	4.21456	4.19841	2.58812	3.42996	7.22777	5.74491	3.66703	5.46754	155.272	230.393	-0.5693	0.17846	0.62475	FALSE	B-cell receptor-associated protein 31-like
103927690	NW_008988430.1	+	148322	153743	2332	328	447	625	378	221	362	4.14582	4.48591	6.40199	3.88834	2.67802	4.94659	5.01124	3.83765	434.683	332.278	0.38757	0.14465	0.55433	FALSE	GPI transamidase component PIG-S-like
103927691	NW_008988430.1	-	162516	166356	1088	508	579	545	224	289	276	13.929	12.605	12.1102	4.99851	7.59695	8.18137	12.8814	6.92561	518.205	277.548	0.90079	0.0010655	0.012594	UP	ankyrin repeat and SAM domain-containing protein 6-like%2C transcript variant X2||ankyrin repeat and SAM domain-containing protein 6-like%2C transcript variant X1
103927692	NW_008988430.1	+	172278	173226	551	22	13	14	8	14	2	1.17689	0.552158	0.606932	0.348289	0.718004	0.115666	0.77866	0.393986	16.0712	8.27784	0.95715	0.36659	0.87482	FALSE	small ubiquitin-related modifier 1-like
103927693	NW_008988430.1	-	173258	176289	1179	71	146	153	117	109	111	2.01616	3.29175	3.52093	2.70389	2.96742	3.40762	2.94295	3.02631	113.936	117.196	-0.040694	1	1	FALSE	ER lumen protein-retaining receptor-like%2C transcript variant X1||ER lumen protein-retaining receptor-like%2C transcript variant X2
103927694	NW_008988430.1	+	177994	181496	1500	192	231	308	479	345	310	3.7729	3.60406	4.90482	7.66029	6.49947	6.58561	4.09393	6.91512	228.696	388.421	-0.76419	0.0084861	0.070395	FALSE	protein XRI1-like
103927696	NW_008988050.1	-	452550	452970	421	0	0	0	0	0	0	0	0	0	0	0	0	0	0	0	0	NA	NA	NA	NA	uncharacterized LOC103927696
103927697	NW_008988430.1	+	183875	206820	1977	182	171	266	174	202	167	2.77383	2.06924	3.2854	2.15821	2.95152	2.7516	2.70949	2.62044	194.963	189.508	0.040939	0.86693	1	FALSE	purple acid phosphatase 15-like%2C transcript variant X2||purple acid phosphatase 15-like%2C transcript variant X1
103927698	NW_008988430.1	-	219730	220495	678	0	0	0	0	0	0	0	0	0	0	0	0	0	0	0	0	NA	NA	NA	NA	-
103927699	NW_008988430.1	-	250227	250768	542	1	2	3	2	1	0	0.0543833	0.0863579	0.132217	0.088518	0.0521376	0	0.0909859	0.0468852	1.82961	0.972444	0.91185	0.86892	1	FALSE	probable E3 ubiquitin-protein ligase LUL4
103927700	NW_008988430.1	+	266404	270105	2310	395	526	684	489	347	368	5.54689	5.86469	7.78408	5.58853	4.67162	5.58677	6.39855	5.28231	500.134	414.122	0.27226	0.30363	0.80833	FALSE	pentatricopeptide repeat-containing protein At5g48730%2C chloroplastic%2C transcript variant X1||pentatricopeptide repeat-containing protein At5g48730%2C chloroplastic%2C transcript variant X2
103927701	NW_008988430.1	+	255188	256569	727	999	1641	798	1828	2074	511	40.5038	52.8257	26.22	60.3174	80.6166	22.3981	39.8498	54.4441	1091.49	1503.31	-0.46184	0.42251	0.92053	FALSE	uncharacterized LOC103927701
103927702	NW_008988430.1	+	280295	293992	7187	3716	4908	4718	4324	2947	3225	15.2403	15.9819	15.681	14.4324	11.5873	14.2991	15.6344	13.4396	4201.74	3606.83	0.22026	0.36564	0.8734	FALSE	chromatin modification-related protein EAF1 B-like
103927703	NW_008988050.1	+	455073	459748	2770	24351	36768	23698	25520	28774	15326	259.121	310.643	204.36	221.005	293.542	176.309	258.041	230.285	26850.7	24018.9	0.16079	0.62844	1	FALSE	endoplasmin homolog
103927704	NW_008988430.1	-	306446	310790	2518	744	671	713	1195	856	765	8.70928	6.23646	6.76391	11.3845	9.60657	9.68125	7.23655	10.2241	681.464	964.149	-0.50062	0.034689	0.21007	FALSE	phosphatidylinositol/phosphatidylcholine transfer protein SFH9-like
103927705	NW_008988430.1	-	317315	321024	3016	849	1085	1315	1120	1080	899	8.29739	8.41918	10.415	8.90815	10.1191	9.49848	9.04385	9.50858	1016.9	1073.32	-0.077896	0.7935	1	FALSE	uncharacterized LOC103927705
103927706	NW_008988430.1	-	342758	344292	880	504	570	686	834	818	936	16.8816	15.1588	18.6211	22.7344	26.2676	33.8937	16.8871	27.6319	554.362	905.029	-0.70714	0.0075731	0.064609	FALSE	60S ribosomal protein L13a-1-like
103927707	NW_008988430.1	+	344999	346562	729	2379	2467	2863	4629	3773	4272	96.1904	79.1978	93.8118	152.321	146.255	186.737	89.7333	161.771	2442.33	4395.58	-0.8478	0.00033472	0.0046117	DOWN	cytochrome b5-like
103927708	NW_008988430.1	-	349688	352563	2350	97	114	166	104	55	124	1.21666	1.13529	1.68735	1.06161	0.661371	1.68143	1.34643	1.13481	117.702	98.5382	0.25639	0.46451	0.94817	FALSE	BTB/POZ domain-containing protein At5g48800-like
103927709	NW_008988430.1	+	358806	360923	688	951	1137	1272	958	1014	870	40.7434	38.6762	44.1634	33.4024	41.6485	40.2955	41.1943	38.4488	1058.06	989.035	0.097327	0.66402	1	FALSE	uncharacterized LOC103927709
103927710	NW_008988430.1	-	365143	367841	1437	641	543	842	689	463	587	13.1482	8.8433	13.9965	11.5017	9.10488	13.0169	11.996	11.2078	641.737	599.976	0.097076	0.74026	1	FALSE	cyclin-dependent kinase inhibitor 5-like
103927711	NW_008988430.1	-	389587	393320	1821	519	919	1091	960	752	878	8.40083	11.8107	14.3113	12.6463	11.6697	15.3642	11.5076	13.2267	780.532	897.513	-0.20147	0.50585	0.96514	FALSE	E3 ubiquitin-protein ligase PRT1-like
103927712	NW_008988430.1	-	394023	400290	2829	1538	2243	3553	1952	2051	2907	16.0417	18.575	30.0322	16.5695	20.509	32.7792	21.5496	23.2859	2260.42	2438.61	-0.10947	0.89967	1	FALSE	transcriptional corepressor LEUNIG_HOMOLOG-like%2C transcript variant X1||transcriptional corepressor LEUNIG_HOMOLOG-like%2C transcript variant X2
103927713	NW_008988430.1	+	410339	412699	1282	5151	8401	2195	7113	5859	1831	118.432	153.361	40.8988	133.096	129.147	45.512	104.23	102.585	5060.61	4987	0.021138	0.94542	1	FALSE	desumoylating isopeptidase 1-like
103927714	NW_008988050.1	-	465474	467674	1405	359	187	340	269	112	211	7.53153	3.11485	5.78051	4.59279	2.25264	4.78555	5.47563	3.87699	286.625	202.396	0.50198	0.33772	0.84615	FALSE	thaumatin-like protein 1b
103927715	NW_008988430.1	-	412983	415302	1668	432	500	558	503	484	486	7.63401	7.01529	7.99101	7.23391	8.19973	9.28466	7.54677	8.23943	470.014	512.757	-0.12557	0.66771	1	FALSE	thiamine-repressible mitochondrial transport protein THI74-like
103927716	NW_008988430.1	-	33516	34562	399	0	0	0	0	0	0	0	0	0	0	0	0	0	0	0	0	NA	NA	NA	NA	uncharacterized LOC103927716
103927717	NW_008988430.1	+	119799	120735	698	0	0	0	0	0	0	0	0	0	0	0	0	0	0	0	0	NA	NA	NA	NA	glycine-rich cell wall structural protein-like
103927718	NW_008988430.1	+	144351	147770	1878	0	0	0	0	1	0	0	0	0	0	0.0150472	0	0	0.00501572	0	0.363191	#NAME?	0.99443	1	FALSE	-
103927719	NW_008988430.1	-	166939	167646	357	0	0	0	0	0	0	0	0	0	0	0	0	0	0	0	0	NA	NA	NA	NA	uncharacterized LOC103927719
103927720	NW_008988430.1	-	168041	168826	786	0	0	0	0	0	0	0	0	0	0	0	0	0	0	0	0	NA	NA	NA	NA	uncharacterized LOC103927720
103927721	NW_008988430.1	-	189804	191784	1771	17	36	30	42	31	25	0.299873	0.504194	0.428853	0.60294	0.524246	0.476748	0.410973	0.534645	25.6952	33.5052	-0.38288	0.56231	0.98844	FALSE	F-box protein CPR30-like%2C transcript variant X3||F-box protein CPR30-like%2C transcript variant X1||F-box protein CPR30-like%2C transcript variant X2
103927723	NW_008988430.1	-	207945	208693	660	0	0	0	0	1	4	0	0	0	0	0.042816	0.193126	0	0.0786475	0	1.8755	#NAME?	0.4884	0.9582	FALSE	ribonuclease S-3-like
103927724	NW_008988050.1	-	469972	471812	1109	246	344	374	327	281	335	6.53836	7.25936	8.05571	7.07322	7.1602	9.62584	7.28447	7.95309	301.528	328.325	-0.12283	0.72852	1	FALSE	uncharacterized LOC103927724
103927725	NW_008988430.1	+	215973	218553	1344	6	24	20	13	19	15	0.131588	0.417911	0.355463	0.232031	0.399489	0.355646	0.301654	0.329055	15.1509	16.5319	-0.12586	0.98509	1	FALSE	-
103927726	NW_008988430.1	-	222020	223465	1446	7	24	12	12	17	7	0.14269	0.388431	0.198233	0.199074	0.332224	0.154261	0.243118	0.228519	13.2331	12.4763	0.084957	0.92567	1	FALSE	F-box/kelch-repeat protein At3g17530-like
103927727	NW_008988430.1	-	251024	252471	662	9	14	8	8	6	12	0.400728	0.494927	0.288666	0.28989	0.25612	0.577629	0.394774	0.374546	9.83007	9.15308	0.10294	0.94662	1	FALSE	uncharacterized LOC103927727
103927728	NW_008988430.1	-	295466	296903	1281	275	259	304	270	163	172	6.32774	4.73175	5.66876	5.0561	3.59574	4.27863	5.57608	4.31016	266.756	206.479	0.36953	0.27379	0.77024	FALSE	uncharacterized LOC103927728
103927729	NW_008988430.1	+	297909	306008	5066	6	10	0	12	1	6	0.0349101	0.0461962	0	0.0568221	0.00557808	0.0377408	0.0270354	0.0333803	5.2275	6.28717	-0.26629	0.82704	1	FALSE	endoribonuclease Dicer homolog 3a-like
103927730	NW_008988430.1	-	325198	329702	3024	566	524	868	1151	845	1124	5.51696	4.05528	6.85649	9.1305	7.89633	11.8443	5.47624	9.62372	615.64	1082.48	-0.81418	0.0015605	0.017436	DOWN	probable LRR receptor-like serine/threonine-protein kinase At5g48740
103927731	NW_008988430.1	-	418702	421246	1665	0	0	0	0	1	1	0	0	0	0	0.0169721	0.0191387	0	0.0120369	0	0.741268	#NAME?	0.85249	1	FALSE	serine/threonine-protein kinase At3g07070-like
103927732	NW_008988431.1	-	2841	3382	334	0	0	0	0	0	0	0	0	0	0	0	0	0	0	0	0	NA	NA	NA	NA	uncharacterized LOC103927732
103927733	NW_008988431.1	-	11350	25787	3355	1481	1884	1584	1802	1694	1383	13.9915	14.1318	12.1273	13.8548	15.343	14.1252	13.4169	14.441	1568.18	1687.06	-0.10542	0.64274	1	FALSE	uncharacterized LOC103927733%2C transcript variant X4||uncharacterized LOC103927733%2C transcript variant X3||uncharacterized LOC103927733%2C transcript variant X1||uncharacterized LOC103927733%2C transcript variant X5||uncharacterized LOC103927733%2C transcript variant X2
103927734	NW_008988050.1	-	472688	473134	447	791	2482	166	2227	1665	189	52.1596	129.947	8.87083	119.513	105.258	13.4735	63.6591	79.4148	1085.84	1354.57	-0.31902	0.71032	1	FALSE	chaperone protein dnaJ 11%2C chloroplastic-like
103927735	NW_008988431.1	+	12052	12722	608	11	21	23	30	19	28	0.533279	0.808327	0.903624	1.18364	0.88308	1.46751	0.74841	1.17807	16.9646	26.6256	-0.65029	0.40177	0.9071	FALSE	uncharacterized LOC103927735
103927736	NW_008988431.1	-	94455	103830	65	0	0	0	0	0	0	0	0	0	0	0	0	0	0	0	0	NA	NA	NA	NA	uncharacterized LOC103927736
103927738	NW_008988431.1	+	48224	122392	1936	129	110	141	277	160	166	2.06763	1.39985	1.83148	3.61326	2.4586	2.87642	1.76632	2.98276	121.225	205.253	-0.75972	0.017809	0.1264	FALSE	guanylate kinase 2-like%2C transcript variant X3||guanylate kinase 2-like%2C transcript variant X1||guanylate kinase 2-like%2C transcript variant X2
103927739	NW_008988431.1	+	146815	158724	2806	24	57	130	190	150	212	0.252109	0.475399	1.10667	1.6243	1.51061	2.40754	0.611394	1.84749	63.206	192.51	-1.6068	0.00020276	0.0029758	DOWN	putative disease resistance protein RGA3
103927740	NW_008988431.1	+	195879	200029	2993	732	809	917	531	422	443	7.20891	6.32577	7.31857	4.25587	3.98434	4.71653	6.95108	4.31891	776.788	482.511	0.68696	0.0091392	0.074527	FALSE	zinc finger CCCH domain-containing protein 30-like%2C transcript variant X2||zinc finger CCCH domain-containing protein 30-like%2C transcript variant X1
103927741	NW_008988431.1	-	214779	237125	877	89	74	85	100	63	59	2.99127	1.97471	2.31517	2.73528	2.02998	2.14377	2.42705	2.30301	79.555	75.6502	0.072608	0.96114	1	FALSE	uncharacterized LOC103927741
103927742	NW_008988431.1	+	246240	252340	4038	115	140	161	170	127	155	0.839453	0.811396	0.952409	1.00991	0.888766	1.22318	0.867753	1.04062	130.754	156.514	-0.25944	0.47048	0.95044	FALSE	uncharacterized LOC103927742
103927743	NW_008988050.1	-	479228	483286	2300	290	352	455	323	339	361	3.72623	3.59104	4.73785	3.37762	4.17596	5.01464	4.01838	4.1894	343.433	358.002	-0.059937	0.91313	1	FALSE	uncharacterized LOC103927743%2C transcript variant X1||uncharacterized LOC103927743%2C transcript variant X2
103927744	NW_008988431.1	-	253137	261025	2242	292	457	436	459	367	354	3.83895	4.77037	4.64531	4.91109	4.62573	5.03145	4.41821	4.85609	370.248	406.954	-0.13637	0.64847	1	FALSE	-
103927745	NW_008988431.1	-	268908	272812	2231	361	508	543	505	416	562	4.7695	5.32888	5.81385	5.42991	5.26919	8.02717	5.30407	6.24209	441.773	517.403	-0.22798	0.4515	0.93901	FALSE	uncharacterized LOC103927745
103927746	NW_008988431.1	-	285370	288030	933	0	2	1	3	5	1	0	0.0773653	0.0394828	0.118951	0.233542	0.0526708	0.0389494	0.135054	0.88627	3.10791	-1.8101	0.57866	0.993	FALSE	uncharacterized LOC103927746%2C transcript variant X1||uncharacterized LOC103927746%2C transcript variant X2
103927747	NW_008988039.1	+	2292575	2294623	856	2807	3271	3374	3528	3113	2550	96.997	89.7435	94.4843	99.2157	103.129	95.2613	93.7416	99.202	2988.63	3169.43	-0.084739	0.69416	1	FALSE	uncharacterized LOC103927747%2C transcript variant X1||uncharacterized LOC103927747%2C transcript variant X2
103927748	NW_008988431.1	+	307850	315167	1855	404	389	462	397	288	422	6.48242	4.95578	6.00754	5.18421	4.4303	7.3203	5.81525	5.64494	398.847	385.084	0.05066	0.86445	1	FALSE	1-acyl-sn-glycerol-3-phosphate acyltransferase 2-like%2C transcript variant X2||1-acyl-sn-glycerol-3-phosphate acyltransferase 2-like%2C transcript variant X1
103927750	NW_008988431.1	+	404465	405861	836	33	63	28	21	30	21	1.27651	1.93489	0.877742	0.661097	1.11254	0.878193	1.36305	0.883944	39.163	25.2325	0.63421	0.28926	0.79047	FALSE	DNA-directed RNA polymerase I subunit 1-like%2C transcript variant X2||DNA-directed RNA polymerase I subunit 1-like%2C transcript variant X1
103927752	NW_008988431.1	+	417532	419389	1583	195	193	283	115	119	114	3.7299	2.93107	4.3868	1.79018	2.1822	2.35737	3.68259	2.10992	211.253	121.353	0.79977	0.015527	0.1138	FALSE	DNA-directed RNA polymerase I subunit 1-like%2C transcript variant X2||DNA-directed RNA polymerase I subunit 1-like%2C transcript variant X1
103927754	NW_008988431.1	+	88005	88521	517	0	0	0	0	0	0	0	0	0	0	0	0	0	0	0	0	NA	NA	NA	NA	-
103927755	NW_008988431.1	-	35893	38092	1017	0	0	0	0	0	0	0	0	0	0	0	0	0	0	0	0	NA	NA	NA	NA	NAC domain-containing protein 67-like
103927757	NW_008988431.1	-	207436	209304	1869	26	20	28	27	26	33	0.410043	0.250433	0.357859	0.346542	0.39311	0.56264	0.339445	0.434097	23.6618	30.1444	-0.34933	0.60948	1	FALSE	putative pentatricopeptide repeat-containing protein At5g52630
103927758	NW_008988431.1	-	262332	269123	1743	906	1157	1117	827	785	641	15.3213	15.5349	15.308	11.3818	12.7269	11.7189	15.3881	11.9425	1003.01	779.378	0.36394	0.14927	0.56375	FALSE	chaperone protein dnaJ 10-like
103927759	NW_008988050.1	+	488358	494342	4455	0	0	0	0	1	4	0	0	0	0	0.00634311	0.0286113	0	0.0116515	0	1.8755	#NAME?	0.4884	0.9582	FALSE	putative E3 ubiquitin-protein ligase LIN-1
103927760	NW_008988432.1	+	137773	143199	2552	1833	1728	1530	4012	4384	7072	21.2378	15.8964	14.3661	37.8307	48.6972	88.5831	17.1668	58.3703	1636.55	5488.15	-1.7457	0.0019642	0.021204	DOWN	beta-amyrin synthase-like%2C transcript variant X1||beta-amyrin synthase-like%2C transcript variant X2
103927761	NW_008988432.1	+	196109	199242	2675	0	0	0	0	0	0	0	0	0	0	0	0	0	0	0	0	NA	NA	NA	NA	pollen receptor-like kinase 4
103927763	NW_008988432.1	+	255905	260434	2109	218	228	354	287	165	219	3.13144	2.60033	4.12088	3.3551	2.27225	3.40089	3.28422	3.00941	250.606	230.153	0.12282	0.69945	1	FALSE	transcription termination factor MTERF9%2C chloroplastic-like%2C transcript variant X2||transcription termination factor MTERF9%2C chloroplastic-like%2C transcript variant X1
103927764	NW_008988432.1	+	269015	279941	3101	4081	6634	5755	4329	3690	3477	42.7017	55.1138	48.8003	36.8639	37.016	39.3318	48.8719	37.7372	5151.84	3973.48	0.37468	0.1003	0.43992	FALSE	pyrophosphate-energized membrane proton pump 2%2C transcript variant X1||pyrophosphate-energized membrane proton pump 2%2C transcript variant X4||pyrophosphate-energized membrane proton pump 2%2C transcript variant X3||pyrophosphate-energized membrane proton pump 2%2C transcript variant X5||pyrophosphate-energized membrane proton pump 2%2C transcript variant X2
103927765	NW_008988050.1	+	495944	499118	1411	1094	1643	1828	1484	1250	1615	22.8536	27.251	30.9466	25.2295	25.0342	36.473	27.0171	28.9122	1422.05	1516.65	-0.092918	0.79464	1	FALSE	BRCA1-A complex subunit BRE
103927766	NW_008988432.1	-	313141	313716	576	0	0	0	0	0	0	0	0	0	0	0	0	0	0	0	0	NA	NA	NA	NA	auxin-responsive protein SAUR72-like
103927767	NW_008988432.1	-	324505	337224	7352	1074	1204	1578	1458	1257	1266	4.3059	3.83259	5.12702	4.75722	4.83148	5.48724	4.42184	5.02531	1211.36	1379.32	-0.18733	0.46472	0.94817	FALSE	uncharacterized LOC103927767
103927768	NW_008988432.1	+	342614	346154	1581	232	179	240	431	499	469	4.32535	2.64967	3.62613	6.53953	8.91906	9.45293	3.53372	8.30384	208.481	489.844	-1.2324	1.8195e-05	0.00034157	DOWN	probable mitochondrial adenine nucleotide transporter BTL1
103927769	NW_008988432.1	-	354130	359242	1119	17	38	16	21	27	19	0.4478	0.79474	0.341549	0.450184	0.681842	0.541065	0.52803	0.557697	22.2898	23.3868	-0.069309	0.96749	1	FALSE	mitogen-activated protein kinase kinase kinase YODA-like
103927770	NW_008988432.1	+	351385	354078	1056	214	259	319	247	280	263	5.97331	5.73994	7.2159	5.61092	7.4928	7.93629	6.30972	7.01334	248.41	276.37	-0.15388	0.66987	1	FALSE	reticulon-like protein B22
103927771	NW_008988432.1	-	367003	367616	441	0	0	0	0	0	0	0	0	0	0	0	0	0	0	0	0	NA	NA	NA	NA	uncharacterized LOC103927771
103927772	NW_008988432.1	-	384474	388809	4335	8254	8882	10563	8998	5936	7797	56.1229	47.9505	58.2052	49.7918	38.695	57.3144	54.0929	48.6004	8750.72	7844.8	0.15767	0.51238	0.9678	FALSE	splicing factor 3B subunit 1-like
103927773	NW_008988432.1	+	36749	37423	675	133	107	166	149	104	89	5.80782	3.70981	5.87446	5.29521	4.35391	4.20157	5.1307	4.6169	128.962	116.81	0.14278	0.76118	1	FALSE	malate dehydrogenase%2C cytoplasmic-like
103927774	NW_008988050.1	+	499910	503073	1802	5050	6721	10079	6811	7801	8793	82.6041	87.2872	133.606	90.6687	122.334	155.492	101.166	122.831	6774.71	8232.5	-0.28117	0.40722	0.91208	FALSE	tubulin beta chain-like
103927775	NW_008988432.1	+	220794	231343	2650	0	0	0	0	0	0	0	0	0	0	0	0	0	0	0	0	NA	NA	NA	NA	U-box domain-containing protein 52
103927776	NW_008988432.1	+	244957	246727	1060	0	0	0	0	0	0	0	0	0	0	0	0	0	0	0	0	NA	NA	NA	NA	uncharacterized LOC103927776
103927777	NW_008988432.1	+	289465	289830	366	0	1	0	0	0	0	0	0.0639426	0	0	0	0	0.0213142	0	0.300078	0	Inf	1	1	FALSE	uncharacterized LOC103927777
103927778	NW_008988432.1	+	291339	292011	673	0	0	0	0	0	0	0	0	0	0	0	0	0	0	0	0	NA	NA	NA	NA	auxin-responsive protein SAUR24-like
103927779	NW_008988433.1	+	11045	15444	2944	3403	3213	3536	3865	1890	2895	34.0713	25.5414	28.6905	31.4929	18.1415	31.3355	29.4344	26.99	3238.76	2958.35	0.13065	0.69659	1	FALSE	receptor protein kinase-like protein At4g34220
103927780	NW_008988433.1	+	33834	36760	2210	3965	3979	5318	4788	3712	5809	52.883	42.136	57.4804	51.9712	47.4642	83.7596	50.8331	61.065	4187.05	5002.97	-0.25685	0.37189	0.88049	FALSE	D-3-phosphoglycerate dehydrogenase 1%2C chloroplastic-like
103927781	NW_008988433.1	-	36657	47080	1891	53	0	3	66	56	22	0.826132	0	0.037896	0.837247	0.836848	0.370729	0.288009	0.681608	20.5276	48.7617	-1.2482	0.13887	0.54096	FALSE	Na(+)/H(+) antiporter NhaD-like
103927782	NW_008988433.1	-	72024	73650	1627	8955	10066	7417	10839	6172	4910	162.234	144.791	108.894	159.81	107.198	96.1656	138.64	121.058	8466.06	7399.82	0.1942	0.65969	1	FALSE	probably inactive leucine-rich repeat receptor-like protein kinase At3g28040
103927783	NW_008988433.1	+	88892	92291	1218	3746	5731	7043	3718	3571	3319	94.9408	115.325	144.658	76.6886	86.7681	90.9396	118.308	84.7988	5125.05	3684.39	0.47614	0.031391	0.19456	FALSE	kynurenine formamidase%2C transcript variant X4||kynurenine formamidase%2C transcript variant X3||kynurenine formamidase%2C transcript variant X1||kynurenine formamidase%2C transcript variant X2
103927785	NW_008988433.1	+	120981	123120	1674	0	0	0	0	0	0	0	0	0	0	0	0	0	0	0	0	NA	NA	NA	NA	zonadhesin-like
103927786	NW_008988433.1	+	131658	135216	1321	1638	1816	2112	1701	1145	1376	36.549	32.1725	38.1905	30.8889	24.4936	33.1926	35.6373	29.525	1757.11	1454.26	0.27292	0.27369	0.77013	FALSE	DNA-directed RNA polymerases II%2C IV and V subunit 3-like
103927787	NW_008988433.1	-	162851	165256	1881	1774	1395	1736	1294	956	852	27.799	17.3563	22.0457	16.5024	14.3621	14.4337	22.4004	15.0994	1573.67	1063.52	0.56528	0.031262	0.19394	FALSE	cyclin-D3-1
103927788	NW_008988433.1	-	196051	206569	132	0	0	0	0	0	0	0	0	0	0	0	0	0	0	0	0	NA	NA	NA	NA	uncharacterized LOC103927788
103927789	NW_008988433.1	-	212771	215765	1240	157	252	218	356	376	350	3.73804	4.76378	4.20629	6.89811	8.58257	9.00893	4.23604	8.1632	196.258	377.334	-0.94309	0.0019335	0.020898	DOWN	protein SRC2 homolog%2C transcript variant X1||protein SRC2 homolog%2C transcript variant X2
103927790	NW_008988433.1	-	225725	232653	2368	3709	4620	4849	4599	3708	3500	46.344	45.8338	49.1007	46.7667	44.4183	47.2787	47.0928	46.1546	4150.2	4070.96	0.027813	0.91571	1	FALSE	phosphatidylinositol 3%2C4%2C5-trisphosphate 3-phosphatase and protein-tyrosine-phosphatase PTEN2A%2C transcript variant X2||phosphatidylinositol 3%2C4%2C5-trisphosphate 3-phosphatase and protein-tyrosine-phosphatase PTEN2A%2C transcript variant X1
103927791	NW_008988433.1	-	240681	243527	1828	69	71	116	19	26	30	1.11749	0.912974	1.52248	0.250428	0.403694	0.525261	1.18431	0.393128	80.1019	26.5732	1.5919	0.0011825	0.013772	UP	probable cysteine protease RD21B%2C transcript variant X2||probable cysteine protease RD21B%2C transcript variant X3||probable cysteine protease RD21B%2C transcript variant X1
103927792	NW_008988050.1	-	511005	513121	1298	256	313	285	354	240	297	5.9745	5.79979	5.3902	6.72359	5.3698	7.4934	5.7215	6.52893	270.473	307.293	-0.18413	0.51078	0.96726	FALSE	spindle pole body component 110%2C transcript variant X2||spindle pole body component 110%2C transcript variant X1||spindle pole body component 110%2C transcript variant X3
103927793	NW_008988433.1	+	266954	274136	2218	0	0	0	0	0	0	0	0	0	0	0	0	0	0	0	0	NA	NA	NA	NA	mechanosensitive ion channel protein 10-like
103927794	NW_008988433.1	+	300506	335933	1850	287	370	375	314	286	345	4.85066	4.96508	5.13628	4.31901	4.63415	6.30374	4.98401	5.08563	324.832	329.962	-0.022604	0.98811	1	FALSE	protein TIC 40%2C chloroplastic-like%2C transcript variant X1||protein TIC 40%2C chloroplastic-like%2C transcript variant X2||protein TIC 40%2C chloroplastic-like%2C transcript variant X3||protein TIC 40%2C chloroplastic-like%2C transcript variant X4
103927795	NW_008988433.1	+	307768	322441	960	2068	2967	2684	1532	1412	1322	69.5843	79.2656	73.1884	41.9523	45.5492	48.0898	74.0128	45.1971	2425.73	1479.33	0.71348	0.0027368	0.027962	UP	probable glutathione S-transferase%2C transcript variant X3||probable glutathione S-transferase%2C transcript variant X1||probable glutathione S-transferase%2C transcript variant X2
103927797	NW_008988433.1	-	337421	338687	596	5	13	17	8	5	4	0.24728	0.510468	0.681344	0.321992	0.237069	0.213865	0.479697	0.257642	10.6205	5.76528	0.88139	0.46348	0.94765	FALSE	uncharacterized LOC103927797
103927798	NW_008988433.1	+	413197	414924	1695	0	1	4	1	2	5	0	0.0138071	0.0563708	0.0141524	0.0333434	0.0939996	0.0233926	0.0471652	1.44453	2.92139	-1.0161	0.80675	1	FALSE	-
103927799	NW_008988433.1	+	393890	397192	2853	30	41	48	16	37	31	0.309945	0.336321	0.401886	0.13453	0.36648	0.346247	0.349384	0.282419	37.1702	30.0325	0.30762	0.54449	0.98162	FALSE	-
103927800	NW_008988433.1	+	368960	373496	3309	2	11	12	7	8	8	0.0178155	0.0777978	0.086626	0.0507461	0.0683193	0.0770404	0.0607464	0.0653686	7.47646	8.06253	-0.10888	1	1	FALSE	-
103927801	NW_008988433.1	+	363569	365309	1708	4	4	8	3	8	2	0.0690299	0.0548079	0.111883	0.0421342	0.132359	0.0373136	0.0785738	0.0706022	4.97369	4.57556	0.12037	0.96508	1	FALSE	-
103927802	NW_008988433.1	+	348023	349720	1275	1	2	4	6	6	12	0.0269185	0.0427452	0.0872589	0.131443	0.154841	0.349215	0.0523075	0.211833	2.11573	8.54383	-2.0137	0.23093	0.71283	FALSE	uncharacterized LOC103927802%2C transcript variant X2||uncharacterized LOC103927802%2C transcript variant X1
103927803	NW_008988433.1	+	302100	305123	681	91	141	186	104	136	155	3.93876	4.84555	6.52423	3.66342	5.64341	7.25287	5.10285	5.5199	129.3	139.677	-0.11137	0.8921	1	FALSE	uncharacterized LOC103927803
103927804	NW_008988050.1	+	523600	524589	751	84	1772	1710	2364	8132	2190	3.29689	55.2198	54.3901	75.5107	305.99	92.9244	37.6356	158.142	1052.17	4501.59	-2.0971	0.119	0.49075	FALSE	snakin-2
103927805	NW_008988433.1	+	22556	23035	337	0	1	0	7	4	2	0	0.0694451	0	0.498275	0.335413	0.189115	0.0231484	0.340934	0.300078	4.3413	-3.8547	0.21129	0.68035	FALSE	protein-tyrosine sulfotransferase-like
103927806	NW_008988433.1	+	59592	61269	985	78	56	88	174	115	175	2.33412	1.33053	2.13408	4.23754	3.29922	5.66145	1.93291	4.3994	70.9296	160.935	-1.182	0.0014797	0.016644	DOWN	ADP-ribosylation factor 2-like
103927807	NW_008988433.1	-	61421	62410	510	0	0	0	0	4	1	0	0	0	0	0.221636	0.0624821	0	0.094706	0	1.83084	#NAME?	0.49407	0.96159	FALSE	uncharacterized LOC103927807
103927808	NW_008988433.1	+	115506	118952	656	0	0	0	0	0	0	0	0	0	0	0	0	0	0	0	0	NA	NA	NA	NA	-
103927809	NW_008988433.1	+	281183	299682	733	0	0	0	0	0	0	0	0	0	0	0	0	0	0	0	0	NA	NA	NA	NA	uncharacterized LOC103927809%2C transcript variant X1||uncharacterized LOC103927809%2C transcript variant X2
103927810	NW_008988433.1	+	291159	292686	519	0	0	0	0	0	0	0	0	0	0	0	0	0	0	0	0	NA	NA	NA	NA	uncharacterized LOC103927810
103927811	NW_008988433.1	-	338703	341000	2298	7	14	9	11	12	8	0.0897869	0.142577	0.0935527	0.114827	0.147564	0.110934	0.108639	0.124442	9.37395	10.7338	-0.19543	0.89664	1	FALSE	pentatricopeptide repeat-containing protein At3g03580-like
103927812	NW_008988433.1	-	350239	353456	2214	4	1	3	3	0	0	0.0532534	0.0105705	0.0323674	0.0325046	0	0	0.0320637	0.0108349	2.64289	0.91388	1.532	0.72109	1	FALSE	LEAF RUST 10 DISEASE-RESISTANCE LOCUS RECEPTOR-LIKE PROTEIN KINASE-like 2.5
103927813	NW_008988050.1	+	527372	532911	3726	1748	2695	2038	2360	1686	1551	13.8318	16.9318	13.069	15.198	12.7903	13.2682	14.6109	13.7522	2040.53	1917.66	0.089596	0.74691	1	FALSE	uncharacterized LOC103927813%2C transcript variant X2||uncharacterized LOC103927813%2C transcript variant X1
103927814	NW_008988433.1	+	355325	358081	1984	1	0	0	0	0	0	0.0148567	0	0	0	0	0	0.00495224	0	0.371119	0	Inf	1	1	FALSE	rust resistance kinase Lr10-like
103927815	NW_008988433.1	-	374430	376534	1369	0	0	0	0	0	0	0	0	0	0	0	0	0	0	0	0	NA	NA	NA	NA	rust resistance kinase Lr10-like
103927816	NW_008988433.1	+	379572	382127	1824	0	0	0	0	0	0	0	0	0	0	0	0	0	0	0	0	NA	NA	NA	NA	rust resistance kinase Lr10-like
103927817	NW_008988433.1	+	388062	390041	1734	0	0	0	0	2	0	0	0	0	0	0.0325935	0	0	0.0108645	0	0.726381	#NAME?	0.85446	1	FALSE	-
103927818	NW_008988433.1	-	399360	401464	1369	0	0	0	0	0	0	0	0	0	0	0	0	0	0	0	0	NA	NA	NA	NA	rust resistance kinase Lr10-like
103927819	NW_008988433.1	+	404502	407057	1824	0	0	0	0	0	0	0	0	0	0	0	0	0	0	0	0	NA	NA	NA	NA	rust resistance kinase Lr10-like
103927820	NW_008988434.1	+	735	4348	575	1	5	7	3	0	3	0.0533016	0.2116	0.302369	0.130136	0	0.172871	0.18909	0.101002	3.8743	2.04811	0.91964	0.68465	1	FALSE	uncharacterized LOC103927820%2C transcript variant X2||uncharacterized LOC103927820%2C transcript variant X1
103927821	NW_008988434.1	-	25187	30754	3349	2751	4110	6186	5980	4689	5009	24.2125	28.7209	44.1223	42.8338	39.5654	47.6608	32.3519	43.3533	4024.17	5418.46	-0.42919	0.087661	0.40286	FALSE	auxin response factor 4-like
103927822	NW_008988434.1	-	21100	21726	538	0	0	0	0	1	0	0	0	0	0	0.0525252	0	0	0.0175084	0	0.363191	#NAME?	0.99443	1	FALSE	uncharacterized LOC103927822
103927823	NW_008988434.1	+	7333	9695	2268	9	22	19	89	78	84	0.116967	0.227013	0.200113	0.941343	0.971856	1.18022	0.181364	1.03114	15.3779	87.1991	-2.5035	3.6881e-06	8.0419e-05	DOWN	putative pentatricopeptide repeat-containing protein At1g12700%2C mitochondrial
103927824	NW_008988434.1	-	70138	75170	1966	451	399	354	563	457	592	6.88786	4.83824	4.38137	6.99765	6.69128	9.7744	5.36915	7.82111	388.39	561.305	-0.53128	0.041636	0.2418	FALSE	MLO-like protein 3%2C transcript variant X3||MLO-like protein 3%2C transcript variant X1||MLO-like protein 3%2C transcript variant X2
103927825	NW_008988434.1	+	141631	149142	2312	816	824	791	452	349	754	10.4032	8.34086	8.17245	4.68977	4.26568	10.3922	8.97217	6.44923	776.413	549.515	0.49867	0.16558	0.59751	FALSE	MLO-like protein 6
103927826	NW_008988434.1	+	150664	151179	317	0	0	0	0	0	0	0	0	0	0	0	0	0	0	0	0	NA	NA	NA	NA	uncharacterized LOC103927826
103927827	NW_008988434.1	+	153983	154729	670	996	1134	1288	1386	1264	1127	43.8177	39.6104	45.9203	49.6237	53.3117	53.6012	43.1161	52.1789	1078.44	1307.38	-0.27774	0.26101	0.75403	FALSE	protein transport protein Sec61 subunit beta-like
103927828	NW_008988434.1	+	159507	163518	1194	32	50	29	83	74	66	0.78997	0.980025	0.580173	1.66753	1.75137	1.76143	0.783389	1.72678	35.177	77.1132	-1.1323	0.019089	0.13346	FALSE	syntaxin-71-like
103927829	NW_008988434.1	+	177391	180832	1806	2879	3318	3592	3217	2486	2440	46.9882	42.9962	47.5097	42.7301	38.8986	43.0524	45.8314	41.5604	3091.83	2805.38	0.14026	0.57626	0.9924	FALSE	protein indeterminate-domain 9-like
103927830	NW_008988039.1	-	2295817	2297796	1980	134	393	192	135	120	79	1.99482	4.64514	2.31633	1.63557	1.71264	1.27142	2.98543	1.53988	222.594	114.576	0.95812	0.09968	0.43819	FALSE	dof zinc finger protein DOF1.4-like
103927831	NW_008988434.1	-	187980	189168	1189	3041	2335	2945	5658	3980	7368	75.3875	45.9596	59.1653	114.152	94.5913	197.466	60.1708	135.403	2671.86	5954.75	-1.1562	0.0081962	0.06859	FALSE	fasciclin-like arabinogalactan protein 12
103927832	NW_008988434.1	+	197604	202337	2613	1139	1733	1773	1618	1506	1471	12.8484	15.5214	16.2081	14.8539	16.2868	17.939	14.8593	16.3599	1450.02	1596	-0.13839	0.62751	1	FALSE	probable catabolite repression protein creC
103927833	NW_008988050.1	+	539784	541993	1003	2	12	8	6	3	6	0.0589515	0.280836	0.191097	0.14393	0.0847757	0.191195	0.176961	0.139967	6.63208	5.1858	0.3549	0.80348	1	FALSE	WEB family protein At1g75720%2C transcript variant X2||WEB family protein At1g75720%2C transcript variant X1
103927834	NW_008988434.1	+	207525	214333	2904	14823	18630	16961	14283	11463	8277	150.454	150.137	139.514	117.984	111.545	90.8243	146.702	106.785	15944.3	11643.6	0.45351	0.060625	0.31359	FALSE	beta-galactosidase 8-like
103927835	NW_008988434.1	+	220550	222413	583	358	352	361	378	287	327	18.1	14.1301	14.7912	15.5534	13.9112	17.8733	15.6738	15.7793	341.775	343.016	-0.0052288	0.94222	1	FALSE	mitotic-spindle organizing protein 1B-like
103927836	NW_008988434.1	-	225711	229698	1012	1182	1213	1138	1098	861	708	37.9938	30.9573	29.644	28.7233	26.5329	24.6031	32.865	26.6197	1128.25	914.866	0.30246	0.27419	0.77089	FALSE	probable pyridoxal 5'-phosphate synthase subunit PDX2%2C transcript variant X1||probable pyridoxal 5'-phosphate synthase subunit PDX2%2C transcript variant X2
103927837	NW_008988434.1	-	240206	242504	2299	77	130	105	103	78	105	0.987226	1.32335	1.09097	1.07473	0.958751	1.45538	1.13385	1.16295	97.6282	99.4035	-0.025999	0.99367	1	FALSE	putative pentatricopeptide repeat-containing protein At1g12700%2C mitochondrial
103927838	NW_008988434.1	-	264869	267550	2601	22	84	74	81	98	78	0.249314	0.755806	0.679603	0.747043	1.06472	0.955608	0.561574	0.922458	54.5436	89.7575	-0.71862	0.13936	0.54221	FALSE	putative pentatricopeptide repeat-containing protein At1g12700%2C mitochondrial
103927839	NW_008988434.1	+	281703	288930	2279	1206	1260	1493	1103	861	860	16.3966	13.6014	16.4499	12.2044	11.2226	12.6405	15.4826	12.0225	1252.83	973.857	0.36341	0.15312	0.57279	FALSE	serine/threonine-protein kinase GRIK2-like%2C transcript variant X2||serine/threonine-protein kinase GRIK2-like%2C transcript variant X1
103927840	NW_008988434.1	+	301111	303530	2197	797	1030	1314	1022	782	842	10.6928	10.9718	14.2866	11.1589	10.0584	12.2126	11.9838	11.1433	980.815	913.685	0.10228	0.65222	1	FALSE	F-box/kelch-repeat protein At5g60570-like
103927841	NW_008988434.1	+	314106	317213	1795	101	157	251	131	139	173	1.65852	2.04695	3.3402	1.75068	2.18827	3.07119	2.34856	2.33672	156.41	155.797	0.0056627	0.85746	1	FALSE	probable E3 ubiquitin-protein ligase LUL2
103927842	NW_008988434.1	+	319813	325420	2920	1000	1414	1516	787	851	911	10.0944	11.3328	12.4017	6.46536	8.23563	9.94171	11.2763	8.21423	1229.18	893.245	0.46057	0.048459	0.2685	FALSE	zinc finger CCCH domain-containing protein 24-like
103927843	NW_008988434.1	+	328419	333972	2092	639	670	801	1008	748	733	9.32888	7.76622	9.47676	11.9764	10.4692	11.5689	8.85729	11.3382	667.374	855.861	-0.35888	0.14639	0.5577	FALSE	uncharacterized LOC103927843%2C transcript variant X1||uncharacterized LOC103927843%2C transcript variant X2||uncharacterized LOC103927843%2C transcript variant X3
103927844	NW_008988434.1	-	343749	343986	147	3	5	10	3	7	9	0.601546	0.79602	1.62497	0.489559	1.34565	1.95097	1.00751	1.26206	5.47488	6.85891	-0.32515	0.92029	1	FALSE	uncharacterized LOC103927844
103927845	NW_008988434.1	+	341745	343838	1137	220	228	250	200	212	171	5.86317	4.82449	5.39944	4.33786	5.41665	4.92682	5.36237	4.89378	221.592	202.573	0.12947	0.68994	1	FALSE	yrdC domain-containing protein%2C mitochondrial%2C transcript variant X4||yrdC domain-containing protein%2C mitochondrial%2C transcript variant X1||yrdC domain-containing protein%2C mitochondrial%2C transcript variant X3||yrdC domain-containing protein%2C mitochondrial%2C transcript variant X2
103927846	NW_008988434.1	+	345606	351375	2703	3413	4552	4798	4091	3099	3378	37.2457	39.4411	42.4326	36.3334	32.4225	39.853	39.7065	36.203	4005.36	3648.9	0.13447	0.55528	0.98597	FALSE	4-hydroxy-3-methylbut-2-en-1-yl diphosphate synthase (ferredoxin)%2C chloroplastic-like%2C transcript variant X2||4-hydroxy-3-methylbut-2-en-1-yl diphosphate synthase (ferredoxin)%2C chloroplastic-like%2C transcript variant X1
103927847	NW_008988050.1	-	535675	538515	1812	1676	2160	2575	2245	2004	1926	27.2635	27.8976	33.9455	29.7207	31.2529	33.8707	29.7022	31.6147	2006.91	2139.9	-0.092569	0.74016	1	FALSE	hexokinase-2%2C chloroplastic
103927848	NW_008988434.1	-	353909	354991	1083	63	43	92	63	60	72	1.71466	0.929205	2.02919	1.39545	1.56557	2.11851	1.55768	1.69317	62.6063	68.2045	-0.12356	0.81814	1	FALSE	proline-rich receptor-like protein kinase PERK4
103927849	NW_008988434.1	+	361829	364704	2493	51	70	99	38	43	37	0.602994	0.657124	0.948586	0.365647	0.487412	0.472939	0.736234	0.441999	68.2577	41.1819	0.72898	0.11786	0.48829	FALSE	-
103927850	NW_008988434.1	-	372914	377097	2149	5801	6657	7758	5671	5012	5287	79.5667	72.4959	86.2337	63.303	65.906	78.3968	79.4321	69.2019	6370.15	5546.74	0.19969	0.37389	0.88157	FALSE	protein disulfide isomerase-like 1-4
103927851	NW_008988434.1	-	390977	396427	2099	1084	1125	1770	1358	801	1577	15.5332	12.7994	20.5543	15.8368	11.0039	24.43	16.2956	17.0902	1246.3	1300.83	-0.061776	0.90402	1	FALSE	PTI1-like tyrosine-protein kinase At3g15890%2C transcript variant X1||PTI1-like tyrosine-protein kinase At3g15890%2C transcript variant X3||PTI1-like tyrosine-protein kinase At3g15890%2C transcript variant X2
103927852	NW_008988434.1	+	399176	405614	843	0	0	1	0	0	0	0	0	0.0283358	0	0	0	0.00944528	0	0.286113	0	Inf	1	1	FALSE	uncharacterized LOC103927852
103927853	NW_008988434.1	-	413310	415163	1291	20368	24203	27024	37690	33881	21407	465.037	438.747	500.02	700.327	741.618	528.391	467.935	656.779	22553.7	31880.1	-0.4993	0.026651	0.17148	FALSE	probable aquaporin PIP2-2
103927855	NW_008988434.1	+	21721	24998	2775	0	2	1	10	14	12	0	0.016867	0.00860797	0.0864446	0.142566	0.137798	0.00849166	0.12227	0.88627	12.6679	-3.8373	0.016733	0.12052	FALSE	putative pentatricopeptide repeat-containing protein At1g12700%2C mitochondrial
103927856	NW_008988050.1	-	533578	535241	895	1060	1171	1240	1303	1128	1007	34.9098	30.62	33.095	34.9239	35.6153	35.8535	32.8749	35.4642	1099.56	1187.33	-0.1108	0.6301	1	FALSE	AP-2 complex subunit sigma
103927857	NW_008988434.1	-	163916	165749	1128	0	1	0	0	0	1	0	0.0207473	0	0	0	0.0282499	0.00691578	0.00941662	0.300078	0.378077	-0.33334	1	1	FALSE	NAC domain-containing protein 2-like
103927858	NW_008988434.1	-	214838	216332	1372	0	0	0	0	1	0	0	0	0	0	0.0205966	0	0	0.00686554	0	0.363191	#NAME?	0.99443	1	FALSE	uncharacterized LOC103927858
103927859	NW_008988434.1	-	231851	235725	2097	16	29	19	5	5	19	0.224898	0.323647	0.216431	0.0571969	0.0673786	0.288723	0.254992	0.137766	20.0763	10.5226	0.93201	0.2515	0.7413	FALSE	putative pentatricopeptide repeat-containing protein At1g12700%2C mitochondrial
103927861	NW_008988434.1	-	405701	406469	769	52	74	113	61	62	105	1.99316	2.25204	3.51007	1.90285	2.27832	4.35099	2.58509	2.84406	73.8348	80.7982	-0.13002	0.89113	1	FALSE	uncharacterized LOC103927861
103927862	NW_008988435.1	-	133886	137256	1686	660	1063	1112	146	125	111	11.5386	14.7553	15.7547	2.07729	2.09509	2.09793	14.0162	2.0901	882.079	131.841	2.7421	1.2196e-21	1.2705e-19	UP	-
103927864	NW_008988050.1	-	546374	549171	1544	39	21	22	0	0	1	0.74453	0.318305	0.34036	0	0	0.0206385	0.467732	0.0068795	27.0698	0.378077	6.1619	7.0169e-06	0.00014422	UP	uncharacterized LOC103927864
103927865	NW_008988435.1	-	197331	208844	616	2522	3027	3585	2667	3489	2148	120.678	115.001	139.018	103.859	160.055	111.117	124.899	125.01	2870.01	2891.72	-0.010871	0.98579	1	FALSE	uncharacterized protein At2g27730%2C mitochondrial-like
103927866	NW_008988435.1	+	192095	194474	2095	98	98	125	55	41	29	1.37882	1.09475	1.42525	0.629767	0.553032	0.441103	1.2996	0.5413	101.541	42.6095	1.2528	0.0056667	0.051049	FALSE	rust resistance kinase Lr10-like
103927867	NW_008988435.1	-	186342	191936	2430	751	1082	915	901	626	542	9.10959	10.4206	8.99453	8.89446	7.27978	7.10753	9.50824	7.76059	865.188	706.744	0.29183	0.28075	0.78003	FALSE	LEAF RUST 10 DISEASE-RESISTANCE LOCUS RECEPTOR-LIKE PROTEIN KINASE-like 2.1
103927868	NW_008988435.1	-	235594	237870	1578	227	298	284	256	271	274	4.26994	4.4506	4.32925	3.91897	4.88709	5.57195	4.34993	4.79267	254.923	280.002	-0.13537	0.69549	1	FALSE	uncharacterized LOC103927868%2C transcript variant X2||uncharacterized LOC103927868%2C transcript variant X1
103927869	NW_008988435.1	-	257075	268853	8478	27	31	73	44	33	35	0.0938718	0.0855736	0.205681	0.124497	0.109994	0.131553	0.128375	0.122015	40.2089	38.6216	0.058108	0.88515	1	FALSE	transcriptional activator DEMETER-like
103927870	NW_008988435.1	-	275510	280133	2132	0	5	2	0	1	1	0	0.0548851	0.0224082	0	0.0132545	0.0149465	0.0257644	0.00940032	2.07262	0.741268	1.4834	0.69443	1	FALSE	glucomannan 4-beta-mannosyltransferase 9-like
103927871	NW_008988435.1	+	295648	298625	1679	59	61	51	81	38	33	1.03578	0.850258	0.725577	1.15727	0.639563	0.626309	0.870537	0.807715	54.7926	50.9526	0.10483	0.95597	1	FALSE	GABA transporter 1-like
103927873	NW_008988050.1	+	569747	573240	1942	64	95	101	120	99	89	0.971395	1.14484	1.24233	1.48229	1.44058	1.46038	1.11952	1.46108	81.1565	106.16	-0.38746	0.34458	0.85249	FALSE	tRNA (adenine(58)-N(1))-methyltransferase non-catalytic subunit trm6
103927875	NW_008988435.1	-	377935	380912	1679	9	11	27	5	1	2	0.158	0.153325	0.384129	0.0714365	0.0168306	0.0379581	0.231818	0.0420751	14.366	2.64248	2.4427	0.053224	0.2864	FALSE	GABA transporter 1-like
103927876	NW_008988435.1	+	396329	400952	2132	0	0	0	0	0	0	0	0	0	0	0	0	0	0	0	0	NA	NA	NA	NA	glucomannan 4-beta-mannosyltransferase 9-like
103927877	NW_008988435.1	+	407609	418340	7431	9	1	16	15	5	35	0.0356993	0.00314937	0.0514324	0.0484223	0.019014	0.150088	0.0300937	0.0725081	8.21796	19.6181	-1.2553	0.33296	0.84213	FALSE	transcriptional activator DEMETER-like
103927878	NW_008988435.1	+	2615	4420	1242	181	228	180	257	225	126	4.29558	4.2962	3.4619	4.96378	5.11931	3.23277	4.01789	4.43862	187.091	207.645	-0.15038	0.57807	0.99274	FALSE	rust resistance kinase Lr10-like
103927879	NW_008988435.1	-	127806	129611	1242	50	76	70	191	194	113	1.18662	1.43207	1.34629	3.68904	4.41398	2.89923	1.32166	3.66741	61.3898	171.365	-1.481	9.3959e-05	0.0015062	DOWN	rust resistance kinase Lr10-like
103927880	NW_008988435.1	-	203459	205465	1707	175	228	200	350	337	211	3.02183	3.12588	2.79872	4.91853	5.57887	3.9389	2.98214	4.8121	190.586	308.789	-0.69618	0.019958	0.13822	FALSE	uncharacterized LOC103927880
103927881	NW_008988435.1	-	211055	213254	1945	3	8	0	1	0	1	0.0454639	0.0962591	0	0.0123334	0	0.0163835	0.047241	0.00957228	3.51398	0.682704	2.3638	0.44524	0.93412	FALSE	rust resistance kinase Lr10-like
103927882	NW_008988435.1	+	215076	217377	2028	20	17	22	14	12	13	0.290688	0.196179	0.25913	0.1656	0.16721	0.204268	0.248666	0.179026	18.8182	13.5381	0.47511	0.59561	0.99661	FALSE	-
103927883	NW_008988435.1	-	238030	239644	1406	183	240	224	205	192	199	3.83646	3.99482	3.80563	3.4976	3.85892	4.51017	3.87897	3.95556	204.023	207.418	-0.023813	0.96937	1	FALSE	methyltransferase-like protein 13
103927884	NW_008988435.1	-	287261	294766	1911	43	85	80	84	154	103	0.663243	1.04095	0.999984	1.05443	2.27725	1.71752	0.901392	1.68307	64.3538	120.462	-0.90448	0.056649	0.29964	FALSE	ATP-dependent RNA helicase DBP3-like
103927885	NW_008988050.1	+	576871	579861	1399	576	625	754	878	664	696	12.1358	10.4552	12.8741	15.0549	13.4122	15.8532	11.8217	14.7734	617.043	771.763	-0.32279	0.20373	0.66839	FALSE	putative HVA22-like protein g
103927886	NW_008988435.1	+	300277	305263	1534	4	24	10	7	2	1	0.0768599	0.366149	0.155718	0.109465	0.036843	0.020773	0.199575	0.0556935	11.5475	3.23685	1.8349	0.17275	0.61375	FALSE	GABA transporter 1-like
103927887	NW_008988435.1	-	371297	376177	1428	0	0	0	0	0	0	0	0	0	0	0	0	0	0	0	0	NA	NA	NA	NA	GABA transporter 1-like
103927888	NW_008988435.1	+	381794	389201	1911	5	8	8	6	3	5	0.0771213	0.0979717	0.0999984	0.0753168	0.044362	0.0833748	0.0916971	0.0676845	6.54513	4.80772	0.44507	0.79131	1	FALSE	ATP-dependent RNA helicase DBP3-like
103927889	NW_008988436.1	-	12943	17299	2155	146	97	173	88	57	45	1.99697	1.05341	1.91762	0.979572	0.747442	0.665412	1.656	0.797476	132.789	64.5225	1.0413	0.011571	0.090205	FALSE	probable serine/threonine-protein kinase At1g54610
103927890	NW_008988436.1	+	18067	19283	794	377	417	432	446	383	236	13.9954	12.291	12.9965	13.4746	13.631	9.47146	13.0943	12.1924	388.645	364.192	0.093756	0.80723	1	FALSE	uncharacterized LOC103927890
103927891	NW_008988436.1	-	20042	21542	891	500	498	465	599	325	215	16.5408	13.0805	12.4663	16.1269	10.3076	7.68929	14.0292	11.3746	468.041	381.795	0.29384	0.5108	0.96726	FALSE	probable basic-leucine zipper transcription factor R
103927892	NW_008988436.1	-	25513	31089	1243	818	1010	1126	1200	960	826	19.6345	19.2484	21.903	23.4414	22.0914	21.4342	20.262	22.3223	928.818	1026.51	-0.14428	0.5509	0.98358	FALSE	uncharacterized LOC103927892%2C transcript variant X2||uncharacterized LOC103927892%2C transcript variant X3||uncharacterized LOC103927892%2C transcript variant X1
103927893	NW_008988436.1	-	37803	41466	1234	1018	1034	1258	1235	1126	959	24.3163	19.61	24.3517	24.0078	25.7854	24.7645	22.7593	24.8526	1048.01	1147.74	-0.13115	0.58011	0.99343	FALSE	uncharacterized LOC103927893
103927894	NW_008988436.1	+	51492	55414	1671	1180	1268	1368	1359	1393	1105	22.3101	19.0346	20.9606	20.911	25.2496	22.5861	20.7684	22.9156	1209.82	1337.69	-0.14495	0.54661	0.98261	FALSE	UDP-galactose transporter 2-like%2C transcript variant X4||UDP-galactose transporter 2-like%2C transcript variant X1||UDP-galactose transporter 2-like%2C transcript variant X2||UDP-galactose transporter 2-like%2C transcript variant X6||UDP-galactose transporter 2-like%2C transcript variant X3||UDP-galactose transporter 2-like%2C transcript variant X7||UDP-galactose transporter 2-like%2C transcrip…
103927895	NW_008988436.1	-	55727	67554	4298	12664	13519	17488	14325	10547	14713	88.1836	74.7425	98.686	81.1797	70.4094	110.759	87.204	87.4493	13760.2	13757	0.00033061	0.97001	1	FALSE	protein GIGANTEA-like%2C transcript variant X1||protein GIGANTEA-like%2C transcript variant X2
103927896	NW_008988436.1	+	81979	90912	1850	774	1143	1144	970	1005	869	12.8459	15.0617	15.3867	13.1018	15.9909	15.592	14.4314	14.8949	957.549	989.044	-0.046688	0.91433	1	FALSE	carboxypeptidase SOL1%2C transcript variant X1||carboxypeptidase SOL1%2C transcript variant X2
103927897	NW_008988436.1	-	94942	98122	1591	998	736	898	1189	1188	759	18.4895	10.8263	13.4825	17.9272	21.1007	15.2019	14.2661	18.0766	848.164	1080.63	-0.34946	0.16711	0.60066	FALSE	tryptophan aminotransferase-related protein 4-like
103927898	NW_008988436.1	-	99358	105358	1374	335	383	356	467	314	257	7.18659	6.52354	6.18909	8.15326	6.45793	5.96035	6.63308	6.85718	341.111	353.468	-0.05134	0.76865	1	FALSE	S-adenosylmethionine carrier 1%2C chloroplastic/mitochondrial-like
103927899	NW_008988436.1	+	121909	123186	1278	0	0	0	0	0	0	0	0	0	0	0	0	0	0	0	0	NA	NA	NA	NA	ornithine decarboxylase-like
103927900	NW_008988436.1	+	124745	127103	1312	0	1	1	0	0	0	0	0.0178376	0.0182066	0	0	0	0.0120148	0	0.586191	0	Inf	0.89587	1	FALSE	probable mannitol dehydrogenase
103927901	NW_008988050.1	+	580716	582141	882	1096	1003	835	1194	679	526	36.6275	26.6136	22.6142	32.4741	21.7546	19.0039	28.6184	24.4109	946.629	809.199	0.2263	0.64965	1	FALSE	protein SPA%2C chloroplastic
103927902	NW_008988436.1	+	127909	131912	1842	1272	1337	953	938	736	813	20.3546	16.9869	12.3585	12.2156	11.2912	14.0646	16.5667	12.5238	1145.93	860.425	0.4134	0.13641	0.53481	FALSE	probable choline kinase 1
103927903	NW_008988436.1	-	132912	153999	2471	144	121	83	110	60	46	1.72051	1.14786	0.803661	1.06961	0.687278	0.594175	1.22401	0.783687	113.498	72.6919	0.6428	0.237	0.72117	FALSE	type IV inositol polyphosphate 5-phosphatase 3%2C transcript variant X1||type IV inositol polyphosphate 5-phosphatase 3%2C transcript variant X2
103927904	NW_008988436.1	+	214248	220362	1985	550	832	835	641	540	597	8.51006	10.2211	10.4702	8.07168	8.0103	9.98631	9.73381	8.68943	692.685	617.101	0.16669	0.47823	0.95306	FALSE	uncharacterized LOC103927904%2C transcript variant X2||uncharacterized LOC103927904%2C transcript variant X1
103927905	NW_008988436.1	+	222023	225074	2181	3488	4160	4766	4364	3418	3348	47.1396	44.6384	52.199	47.9988	44.286	48.9165	47.9923	47.0671	3906.4	3836.58	0.02602	0.91939	1	FALSE	GTPase LSG1-2-like
103927906	NW_008988436.1	-	258036	261742	1133	457	470	750	603	489	583	13.5654	11.0769	18.0416	14.567	13.9159	18.7088	14.228	15.7305	525.223	581.709	-0.14737	0.62071	1	FALSE	uncharacterized LOC103927906%2C transcript variant X3||uncharacterized LOC103927906%2C transcript variant X2||uncharacterized LOC103927906%2C transcript variant X1
103927907	NW_008988436.1	+	275142	275895	754	1	7	10	7	2	0	0.0390925	0.217269	0.316805	0.222704	0.0749564	0	0.191056	0.0992201	5.3328	2.85877	0.8995	0.65355	1	FALSE	uncharacterized LOC103927907
103927908	NW_008988436.1	-	275996	281847	2194	1278	1767	1790	1558	1430	1453	17.1696	18.8483	19.4886	17.0346	18.4183	21.1035	18.5021	18.8521	1516.67	1543.32	-0.025127	0.96588	1	FALSE	DEAD-box ATP-dependent RNA helicase 39
103927909	NW_008988050.1	-	589927	593016	1234	128	178	118	159	115	72	3.05745	3.3758	2.28418	3.09089	2.6335	1.85927	2.90581	2.52789	134.678	117.424	0.19779	0.665	1	FALSE	cytokinin riboside 5'-monophosphate phosphoribohydrolase LOG3-like
103927910	NW_008988436.1	-	297346	301292	2482	59	69	86	109	88	121	0.700673	0.650607	0.827676	1.05348	1.00192	1.55349	0.726319	1.20296	67.2071	110.912	-0.72273	0.083515	0.38967	FALSE	polyadenylate-binding protein 3
103927911	NW_008988436.1	+	295726	297552	1483	13	5	12	3	2	14	0.258385	0.0789042	0.193288	0.0485267	0.03811	0.300824	0.176859	0.129154	9.75829	6.93334	0.49308	0.6799	1	FALSE	uncharacterized LOC103927911
103927912	NW_008988436.1	-	292013	293775	879	441	534	718	617	535	636	14.7882	14.2175	19.5119	16.8383	17.1995	23.0565	16.1725	19.0314	529.334	622.719	-0.2344	0.42223	0.92051	FALSE	hypoxanthine-guanine phosphoribosyltransferase
103927913	NW_008988436.1	+	289648	290438	565	47	53	26	52	17	17	2.45197	2.19532	1.09923	2.20778	0.850258	0.958796	1.91551	1.33894	40.7857	28.4421	0.52003	0.48646	0.95728	FALSE	-
103927914	NW_008988436.1	+	327055	331180	1143	447	527	509	572	488	449	11.5273	10.7904	10.6374	12.0047	12.0649	12.5177	10.985	12.1958	469.663	521.24	-0.15032	0.55787	0.98628	FALSE	ras-related protein Rab7
103927915	NW_008988436.1	-	332260	334252	982	959	995	866	934	898	633	28.7854	23.7128	21.0654	22.8158	25.8413	20.5408	24.5212	23.066	902.255	849.989	0.08609	0.80854	1	FALSE	uncharacterized LOC103927915
103927916	NW_008988039.1	-	2309405	2314637	2001	2997	3467	3405	3098	2605	2390	44.1474	40.5488	40.6475	37.1394	36.7884	38.0607	41.7812	37.3295	3126.83	2793.45	0.16265	0.51719	0.96922	FALSE	splicing factor 3B subunit 2
103927917	NW_008988436.1	-	367210	371600	3026	373	461	563	427	334	379	3.68694	3.61797	4.50987	3.43496	3.16511	4.05002	3.93826	3.55003	437.845	394.673	0.14976	0.5645	0.98901	FALSE	programmed cell death protein 4-like%2C transcript variant X3||programmed cell death protein 4-like%2C transcript variant X2||programmed cell death protein 4-like%2C transcript variant X1
103927918	NW_008988436.1	-	376687	377964	1278	0	0	0	0	0	0	0	0	0	0	0	0	0	0	0	0	NA	NA	NA	NA	ornithine decarboxylase-like
103927919	NW_008988050.1	+	585152	588298	1919	852	754	901	1372	1328	1143	13.0867	9.19534	11.2154	17.1506	19.5557	18.98	11.1658	18.5621	800.24	1332.41	-0.73553	0.0027119	0.027781	DOWN	endoglucanase 2%2C transcript variant X2||endoglucanase 2%2C transcript variant X1
103927920	NW_008988436.1	-	172887	178460	864	0	0	0	0	0	0	0	0	0	0	0	0	0	0	0	0	NA	NA	NA	NA	uncharacterized LOC103927920
103927921	NW_008988436.1	-	184723	185256	534	0	0	0	0	0	0	0	0	0	0	0	0	0	0	0	0	NA	NA	NA	NA	3-ketoacyl-CoA synthase 9-like
103927922	NW_008988436.1	-	196332	197435	1104	0	0	0	0	0	0	0	0	0	0	0	0	0	0	0	0	NA	NA	NA	NA	3-ketoacyl-CoA synthase 9-like
103927923	NW_008988436.1	+	241250	242478	969	0	0	0	0	0	0	0	0	0	0	0	0	0	0	0	0	NA	NA	NA	NA	uncharacterized LOC103927923
103927924	NW_008988436.1	+	252864	256197	3225	0	0	0	0	0	0	0	0	0	0	0	0	0	0	0	0	NA	NA	NA	NA	probable LRR receptor-like serine/threonine-protein kinase At1g34110
103927925	NW_008988436.1	+	348064	350268	1483	0	0	0	0	0	0	0	0	0	0	0	0	0	0	0	0	NA	NA	NA	NA	O-acyltransferase WSD1-like
103927926	NW_008988436.1	+	389184	389933	750	0	0	0	0	0	0	0	0	0	0	0	0	0	0	0	0	NA	NA	NA	NA	uncharacterized LOC103927926
103927927	NW_008988437.1	-	1191	5112	2922	917	1007	1068	809	676	625	9.25026	8.0653	8.73081	6.64155	6.53757	6.81593	8.68213	6.66502	948.064	728.258	0.38053	0.14391	0.55301	FALSE	TPR repeat-containing thioredoxin TTL1-like
103927928	NW_008988050.1	+	582599	584380	1165	508	664	724	696	760	591	12.8529	13.3387	14.8449	14.3313	18.4348	16.1654	13.6788	16.3105	594.926	711.489	-0.25813	0.34892	0.8567	FALSE	probable diphthine methyl ester synthase
103927929	NW_008988437.1	-	25151	29595	1560	58	86	98	101	126	57	1.09589	1.29016	1.5006	1.55309	2.28242	1.16433	1.29555	1.66662	75.3707	98.0797	-0.37995	0.37529	0.88299	FALSE	probable beta-1%2C3-galactosyltransferase 13
103927930	NW_008988437.1	-	34278	45664	5006	99	204	210	266	535	231	0.595288	0.973931	1.02332	1.3017	3.08412	1.50163	0.864178	1.96248	158.04	362.674	-1.1984	0.077342	0.37072	FALSE	increased DNA methylation 1-like%2C transcript variant X3||increased DNA methylation 1-like%2C transcript variant X2||increased DNA methylation 1-like%2C transcript variant X5||increased DNA methylation 1-like%2C transcript variant X4||increased DNA methylation 1-like%2C transcript variant X1
103927931	NW_008988437.1	+	51527	55598	1557	793	1151	1456	1509	1110	669	15.2574	17.5828	22.7021	23.6282	20.4746	13.9153	18.5141	19.3394	1056.27	1115.76	-0.079047	0.76141	1	FALSE	protein DJ-1 homolog B-like%2C transcript variant X3||protein DJ-1 homolog B-like%2C transcript variant X2||protein DJ-1 homolog B-like%2C transcript variant X1
103927932	NW_008988437.1	+	67930	71173	1637	1195	1523	1999	191	238	176	21.5171	21.7732	29.1694	2.79889	4.10845	3.42602	24.1533	3.44445	1472.45	211.165	2.8018	3.4388e-25	4.6077e-23	UP	multiple organellar RNA editing factor 8%2C chloroplastic/mitochondrial-like
103927933	NW_008988437.1	-	64824	66650	1827	2	1	6	0	0	0	0.0322668	0.0128095	0.078447	0	0	0	0.0411745	0	2.75899	0	Inf	0.29908	0.80281	FALSE	ABC transporter G family member 10-like
103927934	NW_008988437.1	+	59795	64241	1845	56	77	66	0	2	0	0.898064	0.98043	0.857753	0	0.0307493	0	0.912082	0.0102498	62.7721	0.726381	6.4333	3.3362e-12	1.6473e-10	UP	putative serine/threonine-protein kinase%2C transcript variant X1||putative serine/threonine-protein kinase%2C transcript variant X2
103927935	NW_008988050.1	-	606402	614859	3698	2175	2833	2942	2774	2065	2316	17.3645	17.9579	19.0346	18.0238	15.8055	19.9895	18.119	17.9396	2499.05	2470.65	0.016489	0.93891	1	FALSE	5'-3' exoribonuclease 3%2C transcript variant X1||5'-3' exoribonuclease 3%2C transcript variant X2
103927936	NW_008988437.1	+	146035	150895	1916	3934	4327	4944	4687	3196	3619	61.4834	53.6929	62.6182	59.6148	47.8867	61.1466	59.2648	56.2161	4172.96	3956.8	0.076737	0.77952	1	FALSE	UBP1-associated protein 2C-like%2C transcript variant X2||UBP1-associated protein 2C-like%2C transcript variant X1
103927937	NW_008988437.1	+	153931	158262	2150	191	268	308	168	169	187	2.63201	2.93221	3.43957	1.88408	2.23268	2.78584	3.00126	2.30087	239.428	183.257	0.38572	0.18725	0.6414	FALSE	uncharacterized LOC103927937%2C transcript variant X2||uncharacterized LOC103927937%2C transcript variant X1
103927938	NW_008988437.1	-	158300	160478	1437	200	137	245	517	440	521	4.1024	2.23118	4.07261	8.63048	8.65259	11.5533	3.46873	9.61213	185.432	514.274	-1.4716	3.5379e-07	9.3313e-06	DOWN	protein trichome birefringence-like 31
103927939	NW_008988437.1	+	161256	166133	1648	58	94	110	188	135	118	1.03738	1.33488	1.59441	2.73654	2.31487	2.28166	1.32222	2.44436	81.2047	150.914	-0.89409	0.017622	0.12523	FALSE	-
103927940	NW_008988437.1	+	167903	171145	1464	6476	6379	6714	6232	4564	5431	130.386	101.972	109.548	102.115	88.0957	118.213	113.969	102.808	6238.53	5609.37	0.15337	0.55451	0.9856	FALSE	malate dehydrogenase%2C mitochondrial
103927941	NW_008988437.1	-	173051	177126	2522	1694	1950	1903	1953	1458	1506	19.8064	18.1023	18.0314	18.5836	16.3431	19.0361	18.6467	17.9876	1758.3	1693.85	0.053874	0.8667	1	FALSE	transcription factor GTE4%2C transcript variant X2||transcription factor GTE4%2C transcript variant X1
103927942	NW_008988437.1	+	178954	180397	1437	0	0	0	0	0	0	0	0	0	0	0	0	0	0	0	0	NA	NA	NA	NA	uncharacterized LOC103927942
103927943	NW_008988437.1	-	204392	205443	858	0	0	0	0	0	0	0	0	0	0	0	0	0	0	0	0	NA	NA	NA	NA	uncharacterized protein ycf45
103927944	NW_008988437.1	+	261352	264177	2723	241	184	427	630	297	361	2.60876	1.5814	3.74579	5.55001	3.08219	4.2246	2.64532	4.2856	266.824	436.268	-0.70933	0.062529	0.32046	FALSE	transcription factor TCP4-like
103927945	NW_008988437.1	+	282363	283333	779	2	1	3	2	12	13	0.0756759	0.0300424	0.0919915	0.0615876	0.435305	0.531779	0.0659032	0.342891	1.90066	9.88255	-2.3784	0.13417	0.52951	FALSE	uncharacterized LOC103927945
103927946	NW_008988437.1	-	330162	337591	3658	21	54	63	83	31	46	0.169216	0.345479	0.411396	0.544296	0.239479	0.400719	0.308697	0.394832	42.0228	53.9345	-0.36003	0.49975	0.96293	FALSE	kinesin-4-like
103927947	NW_008988437.1	+	396830	402242	997	2	2	2	2	8	4	0.0593671	0.0471359	0.048111	0.048315	0.227662	0.128362	0.051538	0.13478	1.91462	5.02709	-1.3927	0.51945	0.97042	FALSE	agamous-like MADS-box protein AGL18%2C transcript variant X2||agamous-like MADS-box protein AGL18%2C transcript variant X1
103927948	NW_008988437.1	-	71539	76035	2421	6	37	16	20	5	13	0.0730502	0.357667	0.157866	0.198169	0.0583614	0.17111	0.196194	0.142547	17.9074	12.8235	0.48177	0.58337	0.99461	FALSE	receptor-like protein 2
103927949	NW_008988050.1	+	617924	621563	2242	2209	2615	2724	2487	2142	1912	29.0419	27.2965	29.0225	26.6098	26.9982	27.1755	28.4537	26.9278	2383.88	2258.44	0.077981	0.75883	1	FALSE	ATP sulfurylase 2
103927951	NW_008988437.1	-	116455	118668	2214	22	82	18	9	6	4	0.292894	0.866778	0.194204	0.0975138	0.0765815	0.0575716	0.451292	0.0772223	37.9211	6.43309	2.5594	0.057312	0.30183	FALSE	receptor-like protein 2
103927952	NW_008988437.1	-	124092	132437	1728	6	21	9	0	0	1	0.102346	0.284411	0.124412	0	0	0.0184409	0.17039	0.00614696	11.1034	0.378077	4.8762	0.010173	0.081354	FALSE	receptor-like protein 2
103927953	NW_008988437.1	-	116360	138678	2489	0	0	0	0	0	0	0	0	0	0	0	0	0	0	0	0	NA	NA	NA	NA	receptor-like protein 2
103927956	NW_008988437.1	+	284634	285362	729	0	0	0	0	0	0	0	0	0	0	0	0	0	0	0	0	NA	NA	NA	NA	uncharacterized LOC103927956
103927957	NW_008988437.1	+	323162	325812	2085	7	31	0	17	25	4	0.0989594	0.347958	0	0.195589	0.338832	0.0611335	0.148973	0.198518	11.9003	15.7707	-0.40626	0.74435	1	FALSE	uncharacterized LOC103927957
103927958	NW_008988050.1	+	627793	628468	676	485	245	533	444	319	317	21.1475	8.48185	18.8341	15.7557	13.335	14.943	16.1545	14.6779	406.01	370.963	0.13024	0.80071	1	FALSE	auxin-induced protein 15A
103927959	NW_008988438.1	+	2429	7625	2013	2264	2552	2801	2721	2074	2259	33.1511	29.6694	33.2379	32.4254	29.1149	35.76	32.0194	32.4335	2407.42	2436.22	-0.017161	0.92541	1	FALSE	putative G3BP-like protein
103927960	NW_008988438.1	-	7739	10266	1654	3838	6151	4186	4134	3226	3639	71.2393	90.6498	62.9669	62.4484	57.4069	73.0226	74.952	64.2926	4467.8	3806.8	0.23099	0.3209	0.82895	FALSE	uncharacterized LOC103927960%2C transcript variant X1||uncharacterized LOC103927960%2C transcript variant X2
103927961	NW_008988438.1	+	14691	18441	2175	2290	2705	3252	3059	2687	2497	32.6084	30.5822	37.527	35.4495	36.6815	38.4392	33.5725	36.8567	2592.01	2851.81	-0.1378	0.57549	0.99221	FALSE	vacuolar protein sorting-associated protein 62-like%2C transcript variant X1||vacuolar protein sorting-associated protein 62-like%2C transcript variant X2
103927962	NW_008988438.1	+	19311	21749	1025	380	451	410	606	588	493	11.1896	10.5442	9.78393	14.5224	16.5994	15.6942	10.5059	15.6054	393.667	584.552	-0.57036	0.033046	0.20218	FALSE	uncharacterized LOC103927962%2C transcript variant X2||uncharacterized LOC103927962%2C transcript variant X1
103927963	NW_008988438.1	+	24222	27082	1639	1682	1972	1499	3034	2136	1529	30.2491	28.1578	21.8467	44.4056	36.8275	29.7272	26.7512	36.9868	1644.86	2278.09	-0.46986	0.049829	0.27362	FALSE	auxin-responsive protein IAA11-like
103927964	NW_008988438.1	-	27133	31072	3843	36	45	9	95	37	10	0.27612	0.27404	0.0559417	0.592999	0.272071	0.0829192	0.202034	0.315996	29.4388	46.1584	-0.64887	0.42132	0.9201	FALSE	MDIS1-interacting receptor like kinase 1-like
103927965	NW_008988438.1	+	56907	58051	705	720	977	625	818	579	368	30.1029	32.4322	21.1765	27.8333	23.2081	16.6335	27.9039	22.5583	739.203	598.604	0.30437	0.39779	0.90311	FALSE	photosystem II reaction center PSB28 protein%2C chloroplastic-like
103927966	NW_008988050.1	-	636026	641577	3677	5397	6220	8051	9516	7194	6779	43.2637	39.5884	52.3022	62.0815	55.2875	58.7486	45.0514	58.7059	6172.91	8074.61	-0.38744	0.093321	0.41948	FALSE	filament-like plant protein 4
103927967	NW_008988438.1	-	58710	61652	2873	30	53	31	13	5	0	0.307787	0.431729	0.257745	0.108545	0.0491795	0	0.33242	0.0525748	35.9072	5.7761	2.6361	0.0015467	0.017293	UP	subtilisin-like protease SBT1.2
103927968	NW_008988438.1	-	68639	69192	438	0	0	0	0	0	0	0	0	0	0	0	0	0	0	0	0	NA	NA	NA	NA	60S acidic ribosomal protein P1-like
103927969	NW_008988438.1	-	104020	104391	372	7	1	1	4	6	7	0.554651	0.0629113	0.0642127	0.25794	0.455783	0.599626	0.227258	0.437783	3.18402	6.04419	-0.9247	0.55494	0.98589	FALSE	60S acidic ribosomal protein P1-like
103927970	NW_008988438.1	-	114624	117602	2857	2526	3109	3082	2657	2113	1687	26.1157	25.5208	25.8226	22.3561	20.9437	18.8557	25.8197	20.7185	2752.19	2214.63	0.31351	0.20828	0.67572	FALSE	xyloglucan galactosyltransferase MUR3-like%2C transcript variant X1||xyloglucan galactosyltransferase MUR3-like%2C transcript variant X2
103927971	NW_008988438.1	-	124817	129095	1626	1520	1656	1715	1930	1562	1638	27.5542	23.8348	25.1946	28.4733	27.1463	32.101	25.5279	29.2402	1551.71	1774.52	-0.19357	0.40435	0.90946	FALSE	NADH dehydrogenase [ubiquinone] 1 alpha subcomplex subunit 9%2C mitochondrial-like
103927972	NW_008988438.1	-	129572	137355	5334	2416	3809	3633	3332	2951	2765	13.3509	16.712	16.2696	14.9849	15.6339	16.5184	15.4442	15.7124	3079.07	3132.18	-0.02467	0.9661	1	FALSE	ABC transporter C family member 5-like
103927973	NW_008988039.1	+	265382	268544	2756	247	360	220	252	274	149	2.6417	3.05699	1.90681	2.19342	2.80945	1.72279	2.53517	2.24189	262.639	232.614	0.17515	0.62138	1	FALSE	putative protein FAR1-RELATED SEQUENCE 10
103927974	NW_008988438.1	-	154315	158777	1852	536	679	744	548	336	360	8.53078	8.58025	9.59612	7.09808	5.12682	6.19423	8.90239	6.13971	615.541	425.075	0.53414	0.051705	0.28112	FALSE	tyrosine decarboxylase 1
103927975	NW_008988438.1	-	161156	168016	4712	13	26	33	81	12	82	0.0822109	0.130547	0.169121	0.416876	0.0727532	0.560609	0.127293	0.35008	22.0683	60.0354	-1.4438	0.11978	0.49279	FALSE	pleiotropic drug resistance protein 1-like%2C transcript variant X2||pleiotropic drug resistance protein 1-like%2C transcript variant X1
103927976	NW_008988438.1	-	179348	187256	3577	269	294	229	760	498	591	2.35911	2.04715	1.62754	5.42433	4.18708	5.60331	2.01127	5.07157	253.574	635.829	-1.3262	1.0627e-06	2.5747e-05	DOWN	uncharacterized LOC103927976%2C transcript variant X4||uncharacterized LOC103927976%2C transcript variant X3||uncharacterized LOC103927976%2C transcript variant X2||uncharacterized LOC103927976%2C transcript variant X1
103927977	NW_008988050.1	-	657786	659033	1164	560	1139	386	757	641	381	14.1808	22.9004	7.92133	15.6007	15.5616	10.4303	15.0008	13.8642	660.055	607.455	0.11981	0.85212	1	FALSE	auxin-induced protein 10A5%2C transcript variant X2||auxin-induced protein 10A5%2C transcript variant X1
103927978	NW_008988438.1	+	174155	177445	2353	1650	1862	1958	1935	1632	1661	20.6694	18.5195	19.8772	19.727	19.5997	22.4943	19.6887	20.607	1731.3	1810.17	-0.064265	0.77946	1	FALSE	WD repeat-containing protein 70
103927979	NW_008988438.1	-	194963	201878	2724	128	149	134	137	182	199	1.38506	1.28012	1.17506	1.20646	1.88805	2.32794	1.28008	1.80749	130.554	183.072	-0.48776	0.1725	0.61312	FALSE	protein BONZAI 3-like
103927980	NW_008988438.1	-	210887	212901	1366	1	0	2	18	5	1	0.0215782	0	0.0349738	0.316099	0.103435	0.0233279	0.0188507	0.147621	0.943345	7.67731	-3.0247	0.10896	0.46327	FALSE	caffeic acid 3-O-methyltransferase-like
103927981	NW_008988438.1	-	230163	232155	1350	0	1	0	1	0	0	0	0.0173356	0	0.0177692	0	0	0.00577852	0.00592306	0.300078	0.304627	-0.021703	1	1	FALSE	caffeic acid 3-O-methyltransferase-like
103927982	NW_008988438.1	-	258739	262526	1105	1	1	8	1	0	1	0.0266749	0.0211792	0.172938	0.0217089	0	0.0288379	0.0735975	0.0168489	2.9601	0.682704	2.1163	0.51355	0.96835	FALSE	protein DMR6-LIKE OXYGENASE 2-like
103927983	NW_008988438.1	+	279368	281683	1247	595	769	759	9	12	4	14.0642	14.4322	14.5392	0.173132	0.271935	0.102216	14.3452	0.182428	668.736	8.61224	6.2789	4.6848e-57	2.6961e-54	UP	anthranilate N-methyltransferase-like
103927984	NW_008988438.1	+	281984	283098	456	0	0	0	0	0	0	0	0	0	0	0	0	0	0	0	0	NA	NA	NA	NA	uncharacterized LOC103927984
103927985	NW_008988438.1	+	290088	297312	3363	8900	4904	984	11848	3807	1094	82.1849	35.955	7.3637	89.0396	33.7031	10.9214	41.8345	44.5547	5056.08	5405.5	-0.09641	0.77912	1	FALSE	protein LHY-like%2C transcript variant X1||protein LHY-like%2C transcript variant X3||protein LHY-like%2C transcript variant X5||protein LHY-like%2C transcript variant X2||protein LHY-like%2C transcript variant X4
103927986	NW_008988050.1	+	677377	682376	3459	56	61	79	40	35	22	0.477202	0.412715	0.545557	0.277403	0.285935	0.202674	0.478492	0.255337	61.6904	33.2144	0.89323	0.089538	0.40858	FALSE	auxin response factor 5
103927987	NW_008988438.1	-	298597	303635	2737	805	1031	1101	722	482	459	8.86034	9.00989	9.82066	6.46737	5.08612	5.4617	9.23029	5.67173	923.142	568.536	0.6993	0.0076353	0.064949	FALSE	serine/threonine-protein kinase ATG1a-like%2C transcript variant X2||serine/threonine-protein kinase ATG1a-like%2C transcript variant X1||serine/threonine-protein kinase ATG1a-like%2C transcript variant X3
103927988	NW_008988438.1	+	315131	318224	922	0	0	0	0	0	0	0	0	0	0	0	0	0	0	0	0	NA	NA	NA	NA	soluble inorganic pyrophosphatase 1-like
103927989	NW_008988438.1	+	323586	326240	1215	9	5	4	2	2	2	0.223489	0.0985804	0.0804958	0.0404185	0.0476134	0.0536914	0.134189	0.0472411	5.98491	2.09179	1.5166	0.44445	0.93412	FALSE	soluble inorganic pyrophosphatase 1%2C transcript variant X2||soluble inorganic pyrophosphatase 1%2C transcript variant X3||soluble inorganic pyrophosphatase 1%2C transcript variant X1
103927990	NW_008988438.1	-	326834	336388	6567	1743	2219	2728	2299	1541	2041	8.33489	8.42493	10.5717	8.947	7.06464	10.5513	9.11051	8.85431	2093.25	2031.67	0.043079	0.82846	1	FALSE	endoribonuclease Dicer homolog 1-like%2C transcript variant X1||endoribonuclease Dicer homolog 1-like%2C transcript variant X2
103927991	NW_008988438.1	+	354617	356664	1738	357	203	311	218	252	100	6.13219	2.76854	4.32919	3.04748	4.14986	1.85698	4.40997	3.01811	282.386	195.74	0.52873	0.31651	0.82313	FALSE	B3 domain-containing transcription factor NGA1-like%2C transcript variant X1||B3 domain-containing transcription factor NGA1-like%2C transcript variant X5||B3 domain-containing transcription factor NGA1-like%2C transcript variant X4||B3 domain-containing transcription factor NGA1-like%2C transcript variant X3||B3 domain-containing transcription factor NGA1-like%2C transcript variant X2
103927992	NW_008988050.1	-	682475	684296	1757	453	618	608	276	265	184	7.59961	8.23167	8.266	3.76824	4.26211	3.33712	8.03243	3.78915	527.522	249.889	1.0779	0.00013232	0.0020374	UP	uncharacterized LOC103927992
103927993	NW_008988438.1	+	369790	372532	995	256	412	409	310	334	247	7.58371	9.69049	9.81893	7.47377	9.48579	7.91042	9.03104	8.28999	335.659	309.125	0.11881	0.63032	1	FALSE	protein arv1 homolog
103927994	NW_008988438.1	-	389386	390421	925	33	65	75	145	91	124	1.05385	1.6481	1.94099	3.76849	2.78606	4.281	1.54764	3.61185	53.2105	124.103	-1.2218	0.0037057	0.035977	DOWN	uncharacterized LOC103927994%2C transcript variant X2||uncharacterized LOC103927994%2C transcript variant X1
103927995	NW_008988438.1	-	372952	383612	3228	379	572	395	418	346	301	4.15599	4.9801	3.5102	3.73034	3.63745	3.56831	4.21543	3.64537	425.313	366.799	0.21354	0.46365	0.94776	FALSE	uncharacterized LOC103927995%2C transcript variant X1||uncharacterized LOC103927995%2C transcript variant X5||uncharacterized LOC103927995%2C transcript variant X4||uncharacterized LOC103927995%2C transcript variant X2||uncharacterized LOC103927995%2C transcript variant X3
103927996	NW_008988438.1	+	380465	390484	170	0	0	0	0	0	0	0	0	0	0	0	0	0	0	0	0	NA	NA	NA	NA	uncharacterized LOC103927996
103927998	NW_008988438.1	-	373840	376390	1947	308	446	207	342	263	126	4.66283	5.36093	2.53962	4.21368	3.81716	2.0622	4.18779	3.36434	307.365	247.339	0.31346	0.56368	0.98871	FALSE	-
103927999	NW_008988438.1	-	45437	53114	3642	240	151	193	58	46	55	1.94239	0.970305	1.26585	0.382023	0.356918	0.481225	1.39285	0.406722	189.6	55.1694	1.781	0.00041087	0.0055117	UP	uncharacterized LOC103927999
103928000	NW_008988438.1	+	62960	63757	798	0	0	0	0	0	0	0	0	0	0	0	0	0	0	0	0	NA	NA	NA	NA	putative F-box protein At1g23770
103928001	NW_008988039.1	+	2315888	2318987	2133	2569	3617	3353	3308	3212	3143	35.5008	39.6852	37.5497	37.2028	42.5535	46.9547	37.5786	42.237	2998.12	3362.57	-0.1655	0.52032	0.97053	FALSE	probable polyol transporter 4
103928003	NW_008988438.1	-	264483	267380	1581	61	89	126	207	147	209	1.13727	1.31744	1.90372	3.14079	2.62746	4.2125	1.45281	3.32692	85.3955	195.465	-1.1947	0.0010528	0.012473	DOWN	-
103928004	NW_008988438.1	+	311226	314253	1938	0	0	0	0	0	0	0	0	0	0	0	0	0	0	0	0	NA	NA	NA	NA	probably inactive receptor-like protein kinase At2g46850
103928005	NW_008988438.1	-	406989	410540	1643	124	231	333	267	252	250	2.27442	3.36409	4.94985	3.98563	4.43134	4.95735	3.52945	4.4581	210.612	267.379	-0.34429	0.33614	0.84469	FALSE	NAC domain-containing protein 4-like%2C transcript variant X2||NAC domain-containing protein 4-like%2C transcript variant X1
103928006	NW_008988439.1	-	348045	353172	2167	85	98	90	135	97	100	1.22396	1.12042	1.05024	1.58204	1.33907	1.55671	1.13154	1.49261	86.7029	114.162	-0.39693	0.28763	0.7882	FALSE	elongator complex protein 5-like%2C transcript variant X1||elongator complex protein 5-like%2C transcript variant X2
103928007	NW_008988050.1	-	684767	689342	1882	337	530	585	436	259	293	5.27807	6.59064	7.42506	5.55735	3.88893	4.96105	6.43126	4.80244	451.485	337.66	0.4191	0.1313	0.52237	FALSE	zinc finger CCCH domain-containing protein 6
103928008	NW_008988439.1	+	377865	387403	2379	83	158	132	127	97	133	1.02837	1.5543	1.32539	1.28059	1.1522	1.78149	1.30268	1.40476	115.982	124.201	-0.098778	0.85513	1	FALSE	uncharacterized LOC103928008
103928009	NW_008988439.1	+	402688	406479	1966	0	0	0	0	0	0	0	0	0	0	0	0	0	0	0	0	NA	NA	NA	NA	probable protein S-acyltransferase 1
103928010	NW_008988440.1	-	22562	25041	1867	17	10	48	102	58	93	0.268392	0.125351	0.61413	1.31056	0.877877	1.58732	0.335958	1.25859	23.0432	87.2982	-1.9216	0.00016736	0.0025066	DOWN	protein IQ-DOMAIN 14-like
103928011	NW_008988440.1	+	49603	56470	2498	5	10	17	9	14	31	0.0589987	0.0936869	0.162562	0.0864273	0.158375	0.395453	0.105083	0.213418	9.7203	19.5467	-1.0079	0.32576	0.83434	FALSE	sulfate transporter 3.1-like
103928012	NW_008988440.1	-	56749	61685	1615	903	1132	1070	1036	901	822	16.4809	16.4038	15.8261	15.3882	15.7653	16.219	16.2369	15.7909	980.95	953.608	0.040784	0.8831	1	FALSE	serine/threonine-protein phosphatase 5-like
103928013	NW_008988440.1	+	62518	65069	1055	5526	6247	6526	7963	7420	6253	154.392	138.577	147.76	181.061	198.747	188.869	146.91	189.559	5792.57	7484.73	-0.36975	0.10733	0.45885	FALSE	40S ribosomal protein S3a-2-like
103928014	NW_008988440.1	-	66361	74777	6500	3790	3733	3746	4060	2594	3275	17.1866	13.4405	13.7663	14.9835	11.2773	16.0555	14.7978	14.1054	3598.51	3417.1	0.074626	0.83238	1	FALSE	protein NETWORKED 1D-like
103928015	NW_008988440.1	-	88129	93029	2672	376	452	703	655	445	638	4.14779	3.95889	6.28467	5.88039	4.70624	7.60869	4.79712	6.0651	476.314	602.364	-0.33872	0.23398	0.71696	FALSE	protein tesmin/TSO1-like CXC 2
103928016	NW_008988440.1	+	112633	118923	2704	450	797	796	805	750	721	5.03572	7.08132	7.21873	7.3313	8.04629	8.72258	6.44526	8.03339	633.912	790.211	-0.31796	0.26092	0.75383	FALSE	serine/threonine-protein kinase HT1-like%2C transcript variant X2||serine/threonine-protein kinase HT1-like%2C transcript variant X4||serine/threonine-protein kinase HT1-like%2C transcript variant X3||serine/threonine-protein kinase HT1-like%2C transcript variant X1
103928017	NW_008988440.1	+	129665	133774	1423	1776	3318	3074	3601	3690	2565	36.7877	54.5686	51.6015	60.7043	73.2777	57.4392	47.6526	63.807	2534.28	3406.9	-0.42689	0.086738	0.39987	FALSE	homocysteine S-methyltransferase 3
103928018	NW_008988050.1	+	695972	697447	1273	62	53	73	42	13	32	1.43558	0.974359	1.3698	0.791447	0.288579	0.801027	1.25991	0.627018	59.7998	29.6143	1.0138	0.066323	0.33389	FALSE	putative pectinesterase 11
103928019	NW_008988440.1	-	157511	164979	2261	333	467	454	407	375	375	4.62556	5.15042	5.11063	4.60098	4.99386	5.63134	4.9622	5.07539	393.614	401.959	-0.030263	0.9541	1	FALSE	DExH-box ATP-dependent RNA helicase DExH16%2C mitochondrial-like%2C transcript variant X1||DExH-box ATP-dependent RNA helicase DExH16%2C mitochondrial-like%2C transcript variant X3||DExH-box ATP-dependent RNA helicase DExH16%2C mitochondrial-like%2C transcript variant X2
103928020	NW_008988440.1	+	152274	157478	2619	912	1133	1115	935	768	807	10.8966	10.7481	10.7962	9.09167	8.79715	10.4239	10.8136	9.43757	997.465	868.865	0.19913	0.42846	0.92534	FALSE	pentatricopeptide repeat-containing protein At3g22670%2C mitochondrial%2C transcript variant X3||pentatricopeptide repeat-containing protein At3g22670%2C mitochondrial%2C transcript variant X1||pentatricopeptide repeat-containing protein At3g22670%2C mitochondrial%2C transcript variant X5||pentatricopeptide repeat-containing protein At3g22670%2C mitochondrial%2C transcript variant X2||pentatricop…
103928022	NW_008988440.1	-	140552	142255	378	135	140	163	104	146	113	10.5271	8.66778	10.3005	6.59998	10.9147	9.52604	9.83179	9.01357	138.748	127.43	0.12277	0.7023	1	FALSE	uncharacterized LOC103928022
103928023	NW_008988440.1	+	134785	139692	4076	773	1047	1059	879	586	928	5.58998	6.01151	6.2062	5.17316	4.06269	7.25503	5.9359	5.49696	904.051	831.452	0.12077	0.59827	0.99749	FALSE	TMV resistance protein N-like
103928024	NW_008988440.1	+	181797	186393	2804	123	134	117	135	70	102	1.29622	1.1212	0.999211	1.15782	0.707222	1.16207	1.13888	1.00904	119.333	105.112	0.18307	0.69218	1	FALSE	type IV inositol polyphosphate 5-phosphatase 7-like%2C transcript variant X1||type IV inositol polyphosphate 5-phosphatase 7-like%2C transcript variant X2
103928025	NW_008988050.1	-	697570	702257	2991	1061	1710	1975	1271	1061	948	10.7507	13.757	16.2176	10.481	10.3068	10.3846	13.5751	10.3908	1471.96	1130.94	0.38022	0.10456	0.45115	FALSE	protein IQ-DOMAIN 32%2C transcript variant X2||protein IQ-DOMAIN 32%2C transcript variant X1
103928026	NW_008988440.1	-	196298	196679	206	0	0	0	2	0	0	0	0	0	0.232897	0	0	0	0.0776323	0	0.609253	#NAME?	0.87081	1	FALSE	uncharacterized LOC103928026
103928027	NW_008988440.1	+	249323	252204	954	2473	2593	2956	2781	2080	2282	76.4083	63.61	74.015	69.9284	61.612	76.2242	71.3445	69.2549	2541.63	2465.38	0.043947	0.88566	1	FALSE	proteasome subunit beta type-2-A
103928028	NW_008988440.1	+	253380	257674	3113	651	844	1197	1046	927	926	6.17994	6.36139	9.20866	8.08111	8.43662	9.50331	7.25	8.67368	837.342	1005.42	-0.26391	0.33851	0.84708	FALSE	probable RNA helicase SDE3%2C transcript variant X2||probable RNA helicase SDE3%2C transcript variant X1
103928029	NW_008988440.1	-	257777	258977	714	1	1	0	5	3	7	0.0412826	0.0327773	0	0.167986	0.118733	0.31241	0.0246866	0.19971	0.671197	5.25925	-2.97	0.21528	0.68682	FALSE	uncharacterized protein PB18E9.04c-like
103928030	NW_008988440.1	-	260699	261982	868	343	185	281	10	1	8	11.6477	4.98797	7.73304	0.276364	0.032556	0.293695	8.1229	0.200871	263.206	6.43408	5.3543	6.7419e-10	2.6415e-08	UP	non-specific lipid transfer protein GPI-anchored 2
103928031	NW_008988440.1	-	265425	267693	1978	2090	2902	3031	2372	2428	2274	32.8732	36.2409	38.6349	30.3631	36.6125	38.6675	35.9163	35.2144	2513.67	2464.15	0.028708	0.83925	1	FALSE	protein CDC73 homolog%2C transcript variant X1||protein CDC73 homolog%2C transcript variant X2
103928032	NW_008988440.1	+	263913	265444	1242	258	290	241	267	264	122	6.12298	5.46447	4.6351	5.15692	6.00665	3.13014	5.40752	4.76457	251.725	223.343	0.17258	0.65448	1	FALSE	non-specific lipid-transfer protein-like protein At2g13820
103928033	NW_008988440.1	+	269053	270735	949	311	558	391	363	473	262	10.1742	14.4938	10.3661	9.66458	14.835	9.26621	11.678	11.2553	394.732	381.425	0.049474	0.84401	1	FALSE	uncharacterized LOC103928033%2C transcript variant X1||uncharacterized LOC103928033%2C transcript variant X3||uncharacterized LOC103928033%2C transcript variant X2
103928034	NW_008988440.1	+	272289	275151	2709	406	1168	690	579	892	547	4.41756	10.0903	6.0842	5.12709	9.30478	6.43434	6.86403	6.9554	698.584	707.153	-0.01759	0.94661	1	FALSE	uncharacterized LOC103928034
103928035	NW_008988440.1	+	280313	284330	1345	578	547	856	1393	1182	647	12.6669	9.5178	15.2025	24.8445	24.8339	15.3288	12.4624	21.6691	623.562	1098.25	-0.8166	0.012081	0.093563	FALSE	isoflavone reductase homolog
103928036	NW_008988440.1	-	284361	284999	639	26	27	17	7	17	6	1.19933	0.988859	0.635494	0.262784	0.751793	0.29921	0.941227	0.437929	22.6151	10.5751	1.0966	0.19706	0.65705	FALSE	uncharacterized N-acetyltransferase p20-like
103928037	NW_008988440.1	+	288476	289168	693	12	17	21	33	64	15	0.510403	0.574099	0.723852	1.1423	2.60974	0.689737	0.602785	1.48059	15.5631	38.968	-1.3242	0.14675	0.5584	FALSE	uncharacterized LOC103928037
103928038	NW_008988440.1	+	314765	317495	1670	884	1183	1301	1164	828	713	15.6027	16.5783	18.6091	16.72	14.0108	13.605	16.93	14.7786	1055.29	924.876	0.19031	0.46745	0.94901	FALSE	protein MARD1-like
103928039	NW_008988440.1	+	323206	327099	2031	483	617	668	719	445	405	7.08298	7.1839	7.9386	8.58092	6.25625	6.42073	7.40183	7.08597	555.522	533.768	0.057633	0.88951	1	FALSE	folate-biopterin transporter 1%2C chloroplastic-like%2C transcript variant X2||folate-biopterin transporter 1%2C chloroplastic-like%2C transcript variant X1
103928041	NW_008988440.1	+	347699	348588	890	354	217	501	148	129	116	11.7241	5.70612	13.4466	3.98908	4.0959	4.1533	10.2923	4.07943	339.836	135.793	1.3234	0.0040414	0.03869	UP	uncharacterized LOC103928041
103928042	NW_008988440.1	+	361606	363325	1475	179	194	157	229	181	193	3.57706	3.07809	2.54256	3.7243	3.46766	4.16957	3.0659	3.78718	169.565	208.466	-0.29797	0.32644	0.83495	FALSE	uncharacterized LOC103928042
103928043	NW_008988440.1	-	371981	376461	2316	822	1246	1088	1044	1037	877	10.7925	12.9889	11.5765	11.1554	13.0531	12.4483	11.786	12.2189	990.248	1026.23	-0.051496	0.87415	1	FALSE	protein OBERON 1%2C transcript variant X4||protein OBERON 1%2C transcript variant X3||protein OBERON 1%2C transcript variant X1||protein OBERON 1%2C transcript variant X2||protein OBERON 1%2C transcript variant X5
103928044	NW_008988050.1	-	708408	713132	2236	420	417	611	331	262	382	5.98059	4.71452	7.05074	3.83582	3.57669	5.88056	5.91528	4.43102	455.818	340.413	0.42117	0.11585	0.48265	FALSE	protein RCC2 homolog%2C transcript variant X2||protein RCC2 homolog%2C transcript variant X1
103928045	NW_008988440.1	+	369683	370419	737	1587	1899	1859	1792	1246	1473	63.4709	60.3016	60.2526	58.3273	47.775	63.6885	61.3417	56.5969	1690.7	1555.33	0.12039	0.64565	1	FALSE	uncharacterized LOC103928045
103928046	NW_008988440.1	+	364433	367842	1152	387	357	432	368	309	372	9.90201	7.25249	8.95767	7.66296	7.57977	10.29	8.70406	8.51092	374.352	364.973	0.036604	0.91114	1	FALSE	uncharacterized LOC103928046
103928047	NW_008988440.1	-	382647	384903	2165	142	268	254	241	187	269	1.93328	2.897	2.80246	2.6703	2.44081	3.95931	2.54425	3.02347	205.793	243.034	-0.23997	0.51415	0.96858	FALSE	pentatricopeptide repeat-containing protein At4g14850-like
103928048	NW_008988440.1	+	385509	387607	657	835	1109	1219	1270	1429	964	37.4616	39.5037	44.3202	46.3702	61.4635	46.756	40.4285	51.5299	991.443	1270.34	-0.35762	0.16337	0.59321	FALSE	lactoylglutathione lyase
103928049	NW_008988440.1	+	390186	391770	1031	2	0	0	6	2	5	0.057179	0	0	0.139603	0.0548178	0.154539	0.0190597	0.11632	0.742238	4.44453	-2.5821	0.2848	0.78476	FALSE	late embryogenesis abundant protein D-34-like
103928050	NW_008988440.1	+	201708	205048	2267	0	0	1	14	0	1	0	0	0.0105369	0.148142	0	0.0140564	0.00351229	0.0540661	0.286113	4.64285	-4.0204	0.27543	0.77242	FALSE	vicilin-like antimicrobial peptides 2-3
103928051	NW_008988440.1	+	208378	209301	924	0	0	0	0	0	0	0	0	0	0	0	0	0	0	0	0	NA	NA	NA	NA	antimicrobial peptide X precursor-like
103928052	NW_008988440.1	+	287590	288087	498	15	2	21	23	24	4	0.887824	0.0939879	1.00729	1.1079	1.36186	0.255951	0.663033	0.908569	12.1753	17.2353	-0.50141	0.53928	0.97996	FALSE	uncharacterized N-acetyltransferase p20-like
103928053	NW_008988440.1	+	402497	403384	888	107	104	164	0	1	0	3.5517	2.74089	4.41158	0	0.0318227	0	3.56806	0.0106076	117.84	0.363191	8.3419	1.3699e-22	1.5415e-20	UP	transcription repressor OFP12-like
103928054	NW_008988441.1	-	163785	166926	1937	0	0	0	0	0	0	0	0	0	0	0	0	0	0	0	0	NA	NA	NA	NA	probable protein S-acyltransferase 1
103928055	NW_008988441.1	+	381495	383630	1224	0	0	0	0	0	0	0	0	0	0	0	0	0	0	0	0	NA	NA	NA	NA	uncharacterized LOC103928055
103928056	NW_008988441.1	+	393665	395800	1245	0	0	0	0	0	0	0	0	0	0	0	0	0	0	0	0	NA	NA	NA	NA	uncharacterized LOC103928056
103928057	NW_008988442.1	+	4679	5446	415	0	0	4	2	1	2	0	0	0.230237	0.115607	0.0680929	0.15357	0.0767458	0.112423	1.14445	1.7286	-0.59495	0.96432	1	FALSE	uncharacterized LOC103928057
103928058	NW_008988442.1	-	278	1227	950	121	190	223	122	106	161	3.75428	4.6806	5.60719	3.08061	3.15306	5.40042	4.68069	3.87803	165.723	136.533	0.27953	0.34829	0.85618	FALSE	thymocyte nuclear protein 1
103928059	NW_008988442.1	-	22895	23478	458	0	0	0	0	1	1	0	0	0	0	0.0616999	0.0695761	0	0.0437587	0	0.741268	#NAME?	0.85249	1	FALSE	phytosulfokines-like
103928060	NW_008988442.1	+	56367	62140	2177	2995	4765	1175	3229	2820	552	40.5512	51.2243	12.8927	35.5804	36.605	8.0799	34.8894	26.7551	2877.56	2216.54	0.37654	0.67739	1	FALSE	probable zinc metallopeptidase EGY3%2C chloroplastic
103928061	NW_008988442.1	+	75493	77257	1765	1810	1940	2306	2105	1505	1625	30.2273	25.7234	31.2089	28.6094	24.0958	29.3383	29.0532	27.3478	1913.65	1802.22	0.086557	0.75022	1	FALSE	F-box protein SKIP22-like
103928062	NW_008988050.1	-	720500	723817	2143	846	1112	1119	909	755	710	11.6363	12.1438	12.473	10.1752	9.95577	10.5575	12.0844	10.2295	967.814	819.549	0.2399	0.34018	0.84834	FALSE	transcription factor RF2a-like
103928063	NW_008988442.1	+	82838	84668	1712	5	26	8	17	18	5	0.0860857	0.355419	0.111622	0.238202	0.297111	0.0930662	0.184376	0.20946	11.9465	13.6065	-0.1877	0.88164	1	FALSE	-
103928064	NW_008988442.1	+	80877	97894	241	0	6	1	0	8	0	0	0.582647	0.0991167	0	0.938044	0	0.227255	0.312681	2.08658	2.90553	-0.47766	0.95166	1	FALSE	uncharacterized LOC103928064
103928065	NW_008988442.1	-	100554	102277	1604	21	25	33	23	21	19	0.385905	0.36476	0.491443	0.343973	0.369969	0.377463	0.414036	0.363802	24.7372	21.8169	0.18124	0.80252	1	FALSE	UDP-glycosyltransferase 74E1-like
103928066	NW_008988442.1	+	113261	115771	1234	179	312	267	209	183	187	5.10267	7.06164	6.16814	4.84872	5.00127	5.76297	6.11082	5.20432	236.447	200.831	0.23553	0.4167	0.91728	FALSE	uncharacterized LOC103928066%2C transcript variant X4||uncharacterized LOC103928066%2C transcript variant X1||uncharacterized LOC103928066%2C transcript variant X5||uncharacterized LOC103928066%2C transcript variant X3||uncharacterized LOC103928066%2C transcript variant X2
103928067	NW_008988442.1	+	120579	123088	1684	20404	23017	29220	31575	21798	36160	357.14	319.873	414.478	449.782	365.784	684.245	363.83	499.937	22839.4	31206.7	-0.45033	0.12678	0.51112	FALSE	tubulin alpha chain
103928068	NW_008988442.1	+	130500	133406	1705	50028	59643	72159	65070	54435	67850	864.876	818.666	1010.95	915.498	902.202	1268.09	898.164	1028.6	57109.5	65244.9	-0.19213	0.44277	0.93353	FALSE	tubulin alpha chain-like
103928069	NW_008988442.1	-	133796	136166	867	544	622	513	552	341	308	18.4946	16.7897	14.1339	15.2729	11.1144	11.3203	16.4727	12.5692	535.313	408.45	0.39023	0.19693	0.65691	FALSE	uncharacterized LOC103928069
103928070	NW_008988442.1	-	146521	163296	2378	247	347	395	320	222	265	3.0629	3.41642	3.96946	3.2294	2.63921	3.55257	3.48293	3.14039	308.808	278.299	0.15007	0.58946	0.9953	FALSE	pyruvate kinase isozyme A%2C chloroplastic-like%2C transcript variant X2||pyruvate kinase isozyme A%2C chloroplastic-like%2C transcript variant X3||pyruvate kinase isozyme A%2C chloroplastic-like%2C transcript variant X1
103928071	NW_008988050.1	-	713620	717132	2303	351	491	504	275	222	272	4.4924	4.98952	5.22758	2.86444	2.72401	3.76357	4.90317	3.11734	421.802	267.238	0.65844	0.018329	0.12947	FALSE	putative mediator of RNA polymerase II transcription subunit 26
103928072	NW_008988442.1	-	205770	231326	7922	6663	9560	10321	9755	6749	7689	24.7976	28.2491	31.1287	29.5463	24.0804	30.9364	28.0584	28.1877	8294.49	8329.84	-0.0061367	1	1	FALSE	serine/threonine-protein kinase TOR%2C transcript variant X1||serine/threonine-protein kinase TOR%2C transcript variant X2
103928073	NW_008988442.1	+	272436	277414	2299	691	916	1032	808	730	742	9.00033	9.47289	10.8933	8.56501	9.11567	10.4483	9.78883	9.37632	826.584	791.801	0.062023	0.76193	1	FALSE	aspartate--tRNA ligase%2C chloroplastic/mitochondrial%2C transcript variant X1||aspartate--tRNA ligase%2C chloroplastic/mitochondrial%2C transcript variant X2
103928074	NW_008988442.1	-	293708	296686	2208	1521	2099	1977	1738	1737	1484	20.7366	22.721	21.8431	19.2839	22.7036	21.8728	21.7669	21.2868	1759.98	1721.37	0.032003	0.86457	1	FALSE	myb-like protein X%2C transcript variant X2||myb-like protein X%2C transcript variant X1
103928075	NW_008988442.1	+	314244	317492	845	9	11	4	6	18	9	0.315436	0.306103	0.113613	0.171142	0.604821	0.341014	0.245051	0.372326	7.78538	11.7679	-0.59602	0.60825	1	FALSE	trigger factor-like%2C transcript variant X2||trigger factor-like%2C transcript variant X1
103928076	NW_008988442.1	+	311818	313192	1068	0	0	0	0	0	0	0	0	0	0	0	0	0	0	0	0	NA	NA	NA	NA	probable xyloglucan endotransglucosylase/hydrolase protein 10
103928077	NW_008988050.1	-	725986	728693	1851	928	942	1189	878	669	719	14.7777	11.9101	15.344	11.3786	10.2134	12.3779	14.0106	11.3233	967.26	782.274	0.30623	0.23566	0.71896	FALSE	protein BASIC PENTACYSTEINE6-like
103928078	NW_008988442.1	-	325540	326297	758	0	0	0	0	0	0	0	0	0	0	0	0	0	0	0	0	NA	NA	NA	NA	basic form of pathogenesis-related protein 1-like
103928079	NW_008988442.1	-	401062	401564	503	0	0	0	0	0	0	0	0	0	0	0	0	0	0	0	0	NA	NA	NA	NA	pathogenesis-related leaf protein 6-like
103928080	NW_008988442.1	-	408364	408854	491	0	0	0	0	0	0	0	0	0	0	0	0	0	0	0	0	NA	NA	NA	NA	-
103928081	NW_008988442.1	-	24994	43058	1475	0	3	2	0	0	0	0	0.0475993	0.0323893	0	0	0	0.0266629	0	1.47246	0	Inf	0.58131	0.99388	FALSE	pre-mRNA-processing protein 40B-like
103928082	NW_008988442.1	-	47936	48811	546	3	0	5	0	0	3	0.161955	0	0.218746	0	0	0.175087	0.1269	0.0583624	2.54392	1.13423	1.1653	0.71513	1	FALSE	pre-mRNA-processing protein 40A-like
103928083	NW_008988442.1	+	198916	203603	1885	92	125	120	141	116	79	1.47861	1.59508	1.56295	1.84425	1.78735	1.37263	1.54555	1.66808	105.986	114.951	-0.11714	0.73704	1	FALSE	inositol-tetrakisphosphate 1-kinase 3%2C transcript variant X1||inositol-tetrakisphosphate 1-kinase 3%2C transcript variant X2
103928084	NW_008988442.1	-	251315	251821	396	0	0	0	0	0	0	0	0	0	0	0	0	0	0	0	0	NA	NA	NA	NA	uncharacterized LOC103928084
103928085	NW_008988442.1	+	286051	286748	698	0	0	0	0	0	0	0	0	0	0	0	0	0	0	0	0	NA	NA	NA	NA	agamous-like MADS-box protein AGL62
103928086	NW_008988442.1	+	289609	292832	675	0	0	0	0	0	0	0	0	0	0	0	0	0	0	0	0	NA	NA	NA	NA	agamous-like MADS-box protein AGL62
103928087	NW_008988442.1	-	317685	318145	459	0	0	0	0	0	0	0	0	0	0	0	0	0	0	0	0	NA	NA	NA	NA	basic form of pathogenesis-related protein 1
103928088	NW_008988050.1	+	730124	731927	1122	0	0	0	0	0	0	0	0	0	0	0	0	0	0	0	0	NA	NA	NA	NA	DEAD-box ATP-dependent RNA helicase 27-like%2C transcript variant X1||DEAD-box ATP-dependent RNA helicase 27-like%2C transcript variant X2
103928089	NW_008988442.1	-	333487	334005	519	0	0	0	0	0	0	0	0	0	0	0	0	0	0	0	0	NA	NA	NA	NA	uncharacterized LOC103928089
103928090	NW_008988442.1	-	341731	342231	501	0	0	0	0	0	0	0	0	0	0	0	0	0	0	0	0	NA	NA	NA	NA	pathogenesis-related protein 1A-like
103928091	NW_008988443.1	-	16632	25609	122	0	0	0	0	0	0	0	0	0	0	0	0	0	0	0	0	NA	NA	NA	NA	uncharacterized LOC103928091
103928092	NW_008988443.1	+	51338	54775	1489	1380	1763	1682	1807	1296	1303	27.318	27.7095	26.9833	29.1115	24.5958	27.8853	27.3369	27.1975	1522.42	1513.79	0.0082052	0.99237	1	FALSE	mitotic checkpoint protein BUB3.2-like
103928093	NW_008988039.1	-	2323983	2325698	1716	10	70	13	96	117	38	0.17177	0.954668	0.180963	1.34201	1.92672	0.705654	0.4358	1.32479	28.4361	86.1044	-1.5984	0.048583	0.26884	FALSE	uncharacterized protein At4g19900
103928094	NW_008988443.1	-	55283	59358	1582	1699	2345	2054	2171	1849	1494	31.6557	34.6903	31.014	32.9196	33.0279	30.0933	32.4533	32.0136	1921.89	1897.73	0.01825	0.96233	1	FALSE	ATP-dependent Clp protease proteolytic subunit-related protein 1%2C chloroplastic-like
103928095	NW_008988443.1	+	68767	70025	1259	340	306	106	64	45	21	7.96009	5.6881	2.01115	1.21943	1.01004	0.531519	5.21978	0.920327	248.332	43.7793	2.504	0.0082002	0.068608	FALSE	zinc finger protein ZAT10-like
103928096	NW_008988443.1	+	114203	119932	3333	183	195	305	153	163	240	1.61984	1.37045	2.18786	1.10217	1.38323	2.29664	1.72605	1.59401	213.695	196.547	0.12068	0.6263	1	FALSE	BTB/POZ domain-containing protein NPY2-like%2C transcript variant X1||BTB/POZ domain-containing protein NPY2-like%2C transcript variant X2
103928097	NW_008988443.1	+	143888	144756	648	0	1	0	0	1	0	0	0.0361157	0	0	0.0436089	0	0.0120386	0.0145363	0.300078	0.363191	-0.27539	1	1	FALSE	LOB domain-containing protein 38-like
103928098	NW_008988443.1	-	167057	174350	2397	1454	1458	1643	1621	1124	1453	17.8797	14.2351	16.3732	16.2224	13.251	19.3163	16.1627	16.2632	1447.2	1451.37	-0.0041488	0.95171	1	FALSE	QWRF motif-containing protein 2
103928099	NW_008988443.1	-	202205	208931	447	941	1243	1473	629	394	593	65.4167	68.6083	82.9852	35.5865	26.2591	44.5671	72.3367	35.4709	1143.66	558.907	1.033	4.4241e-05	0.00076774	UP	40S ribosomal protein S29%2C transcript variant X2||40S ribosomal protein S29%2C transcript variant X1
103928100	NW_008988443.1	+	229992	232167	1790	434	592	647	395	414	444	7.14664	7.73998	8.63406	5.29353	6.53578	7.90416	7.84023	6.57782	523.827	438.555	0.25633	0.29383	0.79555	FALSE	uncharacterized LOC103928100
103928101	NW_008988443.1	+	226517	228648	1865	783	836	984	733	680	606	12.3751	10.4906	12.6032	9.42814	10.3034	10.3543	11.8229	10.0286	822.987	699.376	0.2348	0.36186	0.8701	FALSE	probable polyamine transporter At3g19553
103928102	NW_008988443.1	-	222612	225000	966	4	3	9	3	11	15	0.122053	0.0726801	0.222551	0.0744981	0.321785	0.494811	0.139095	0.297031	4.95973	10.5801	-1.093	0.43889	0.93135	FALSE	-
103928103	NW_008988443.1	+	220905	222603	787	286	300	363	566	393	389	10.7116	8.92109	11.0178	17.2521	14.1113	15.7507	10.2169	15.7047	300.023	462.225	-0.62352	0.022545	0.15153	FALSE	histone deacetylase 6-like
103928104	NW_008988443.1	-	215888	216703	453	73	77	90	41	108	36	4.74996	3.97799	4.74578	2.17113	6.73714	2.53239	4.49124	3.81355	75.9479	65.3251	0.21737	0.66561	1	FALSE	40S ribosomal protein S29
103928105	NW_008988443.1	-	210572	211367	433	1124	1523	1839	3380	4991	3459	76.5144	82.3158	101.451	187.253	325.724	254.559	86.7605	255.845	1400.32	4150.09	-1.5674	4.0353e-05	0.00070866	DOWN	40S ribosomal protein S29
103928106	NW_008988050.1	-	733461	734966	597	2826	3462	3851	4039	3987	3419	139.528	135.714	154.086	162.293	188.722	182.495	143.109	177.837	3189.47	3971.07	-0.31621	0.19055	0.64681	FALSE	uncharacterized LOC103928106
103928107	NW_008988443.1	-	233630	235804	1349	218	191	113	154	81	85	4.76332	3.31354	2.00092	2.73848	1.69677	2.00786	3.35926	2.1477	170.55	108.468	0.65293	0.22872	0.70875	FALSE	protein SYM1-like
103928108	NW_008988443.1	-	240426	242819	1020	7335	8027	7725	8121	6652	5042	211.965	184.172	180.91	190.99	184.29	157.517	192.349	177.599	7341.11	6796.08	0.11129	0.70729	1	FALSE	somatic embryogenesis receptor kinase 2-like
103928109	NW_008988443.1	+	246530	248801	735	206	267	279	204	258	150	8.26123	8.5015	9.06735	6.658	9.91933	6.50324	8.61003	7.69352	236.397	212.559	0.15335	0.60053	0.99845	FALSE	mediator of RNA polymerase II transcription subunit 28-like
103928110	NW_008988443.1	-	248981	253406	2978	157	141	172	312	135	224	1.55396	1.10807	1.37965	2.51322	1.28103	2.39689	1.34722	2.06372	149.788	228.764	-0.61093	0.058037	0.30401	FALSE	uncharacterized LOC103928110
103928111	NW_008988443.1	-	255020	259900	1288	298	353	419	363	283	207	6.8197	6.41402	7.77073	6.7607	6.20899	5.1213	7.00148	6.03033	336.402	291.624	0.20608	0.5073	0.9657	FALSE	probable prolyl 4-hydroxylase 9
103928112	NW_008988443.1	-	264841	265687	502	0	0	0	0	0	0	0	0	0	0	0	0	0	0	0	0	NA	NA	NA	NA	uncharacterized LOC103928112%2C transcript variant X1||uncharacterized LOC103928112%2C transcript variant X2
103928113	NW_008988443.1	+	281166	282013	617	147	173	153	90	195	312	7.09155	6.62638	5.98155	3.53348	9.01869	16.2719	6.56649	9.60803	150.243	216.199	-0.52506	0.46653	0.94853	FALSE	uncharacterized LOC103928113%2C transcript variant X1||uncharacterized LOC103928113%2C transcript variant X2
103928114	NW_008988443.1	+	316769	318632	1253	812	1304	1079	1442	1395	1034	19.1321	24.3945	20.6029	27.6509	31.5114	26.3384	21.3765	28.5002	1001.37	1336.85	-0.41687	0.096596	0.4293	FALSE	probable E3 ubiquitin-protein ligase RHY1A%2C transcript variant X1||probable E3 ubiquitin-protein ligase RHY1A%2C transcript variant X2
103928115	NW_008988443.1	+	343250	347211	1916	203	374	370	487	481	625	3.12295	4.56823	4.61286	6.09726	7.09414	10.3947	4.10135	7.86202	293.428	559.346	-0.93073	0.0026623	0.027392	DOWN	putative disease resistance protein At4g11170
103928116	NW_008988050.1	+	735974	737018	750	3	6	8	5	7	1	0.117903	0.187224	0.254796	0.159923	0.263747	0.0424878	0.186641	0.155386	5.20273	4.44355	0.22756	0.91846	1	FALSE	histone H3.3-like
103928117	NW_008988443.1	-	353488	361736	3064	230	303	360	663	504	585	3.26719	3.4174	4.14427	7.66472	6.86377	8.98387	3.60962	7.83745	279.282	606.191	-1.1181	6.3029e-05	0.0010572	DOWN	uncharacterized LOC103928117%2C transcript variant X2||uncharacterized LOC103928117%2C transcript variant X3||uncharacterized LOC103928117%2C transcript variant X7||uncharacterized LOC103928117%2C transcript variant X6||uncharacterized LOC103928117%2C transcript variant X1||uncharacterized LOC103928117%2C transcript variant X5||uncharacterized LOC103928117%2C transcript variant X4
103928118	NW_008988443.1	+	375650	378151	1606	668	2077	977	1200	1537	1254	12.2602	30.2665	14.5316	17.9241	27.0445	24.8816	19.0194	23.2834	1150.7	1397.88	-0.28073	0.60802	1	FALSE	probable protein phosphatase 2C 63
103928119	NW_008988443.1	+	194	2709	1339	0	0	0	0	0	0	0	0	0	0	0	0	0	0	0	0	NA	NA	NA	NA	beta-glucosidase 12-like
103928121	NW_008988443.1	+	204388	205053	666	54	96	111	69	43	84	2.38993	3.3734	3.98119	2.48528	1.8245	4.01912	3.24817	2.7763	80.6065	68.3949	0.23701	0.52362	0.97214	FALSE	probable polyamine transporter At3g19553
103928122	NW_008988443.1	+	320301	321122	735	0	0	0	0	0	0	0	0	0	0	0	0	0	0	0	0	NA	NA	NA	NA	uncharacterized LOC103928122
103928124	NW_008988443.1	-	392166	402604	966	0	0	0	0	0	0	0	0	0	0	0	0	0	0	0	0	NA	NA	NA	NA	-
103928125	NW_008988444.1	+	3796	9877	3887	3	0	2	2	1	0	0.0227495	0	0.0122908	0.0123429	0.00727002	0	0.0116801	0.00653763	1.68558	0.972444	0.79356	0.94286	1	FALSE	-
103928126	NW_008988444.1	-	12659	15931	856	0	0	0	0	0	0	0	0	0	0	0	0	0	0	0	0	NA	NA	NA	NA	40S ribosomal protein S15a-5-like%2C transcript variant X1||40S ribosomal protein S15a-5-like%2C transcript variant X2
103928127	NW_008988444.1	+	17783	19937	857	1	0	0	0	0	1	0.0347591	0	0	0	0	0.0375777	0.0115864	0.0125259	0.371119	0.378077	-0.0268	1	1	FALSE	mitochondrial import inner membrane translocase subunit TIM22-2-like%2C transcript variant X1||mitochondrial import inner membrane translocase subunit TIM22-2-like%2C transcript variant X2
103928128	NW_008988444.1	-	24452	25613	1007	0	0	0	0	0	0	0	0	0	0	0	0	0	0	0	0	NA	NA	NA	NA	THO complex subunit 7A-like%2C transcript variant X2||THO complex subunit 7A-like%2C transcript variant X1
103928129	NW_008988444.1	-	58471	61255	1335	0	0	0	0	0	1	0	0	0	0	0	0.0238696	0	0.00795652	0	0.378077	#NAME?	0.99443	1	FALSE	uncharacterized LOC103928129
103928130	NW_008988050.1	-	742970	744829	1825	858	1204	372	2393	2183	1222	13.8576	15.4396	4.86905	31.4544	33.8019	21.337	11.3888	28.8644	786.148	1983.83	-1.3354	0.00080243	0.0098707	DOWN	aldehyde oxidase GLOX-like
103928131	NW_008988444.1	+	63416	65626	952	3	2	1	10	6	7	0.0928858	0.049166	0.0250915	0.251979	0.1781	0.234308	0.0557144	0.221462	1.99963	7.87195	-1.977	0.21623	0.68877	FALSE	40S ribosomal protein S8-like
103928132	NW_008988444.1	-	67226	68038	548	0	0	0	0	0	0	0	0	0	0	0	0	0	0	0	0	NA	NA	NA	NA	uncharacterized LOC103928132
103928133	NW_008988444.1	-	70514	73705	1820	0	0	2	1	0	1	0	0	0.0262496	0.0131804	0	0.0175087	0.00874986	0.0102297	0.572226	0.682704	-0.25467	1	1	FALSE	beta-(1%2C2)-xylosyltransferase-like
103928134	NW_008988444.1	-	81198	84077	1008	1	1	0	0	0	0	0.0292418	0.0232173	0	0	0	0	0.0174864	0	0.671197	0	Inf	0.8833	1	FALSE	pirin-like protein
103928135	NW_008988444.1	-	100115	105157	2588	1	0	3	0	1	10	0.0113894	0	0.0276899	0	0.0109191	0.123129	0.0130264	0.0446828	1.22946	4.14396	-1.753	0.55194	0.98412	FALSE	glycerophosphodiester phosphodiesterase GDPDL3-like
103928136	NW_008988444.1	-	159828	160753	833	1	0	0	0	0	0	0.0353851	0	0	0	0	0	0.011795	0	0.371119	0	Inf	1	1	FALSE	putative lipid-transfer protein DIR1
103928137	NW_008988444.1	-	180672	183854	2428	0	0	0	0	0	0	0	0	0	0	0	0	0	0	0	0	NA	NA	NA	NA	pentatricopeptide repeat-containing protein At1g33350-like
103928138	NW_008988444.1	+	173295	186923	2531	0	0	0	0	0	0	0	0	0	0	0	0	0	0	0	0	NA	NA	NA	NA	fimbrin-1-like%2C transcript variant X2||fimbrin-1-like%2C transcript variant X1
103928139	NW_008988444.1	-	211484	213542	1120	0	0	0	0	1	1	0	0	0	0	0.0259968	0.0293154	0	0.0184374	0	0.741268	#NAME?	0.85249	1	FALSE	uncharacterized LOC103928139%2C transcript variant X1||uncharacterized LOC103928139%2C transcript variant X3||uncharacterized LOC103928139%2C transcript variant X2
103928140	NW_008988050.1	-	746581	748191	1611	0	0	0	0	0	0	0	0	0	0	0	0	0	0	0	0	NA	NA	NA	NA	aldehyde oxidase GLOX1-like
103928141	NW_008988444.1	-	221524	222108	436	1	1	0	17	18	9	0.067605	0.0536766	0	0.935327	1.16664	0.657781	0.0404272	0.919916	0.671197	15.1188	-4.4935	0.0028822	0.029125	DOWN	uncharacterized LOC103928141
103928142	NW_008988444.1	+	224927	226155	584	0	0	0	0	0	0	0	0	0	0	0	0	0	0	0	0	NA	NA	NA	NA	uncharacterized LOC103928142%2C transcript variant X2||uncharacterized LOC103928142%2C transcript variant X1
103928143	NW_008988444.1	+	228111	229356	744	0	0	0	0	0	0	0	0	0	0	0	0	0	0	0	0	NA	NA	NA	NA	uncharacterized LOC103928143
103928144	NW_008988444.1	+	235822	236951	1130	0	0	0	0	1	0	0	0	0	0	0.0250076	0	0	0.00833586	0	0.363191	#NAME?	0.99443	1	FALSE	probable long-chain-alcohol O-fatty-acyltransferase 1
103928145	NW_008988444.1	+	317943	332146	4235	32	37	33	48	15	8	0.23175	0.212754	0.193679	0.28291	0.104147	0.0626356	0.212728	0.149897	32.4204	23.0946	0.48935	0.56169	0.98831	FALSE	protein ENHANCED DOWNY MILDEW 2-like%2C transcript variant X1||protein ENHANCED DOWNY MILDEW 2-like%2C transcript variant X2
103928146	NW_008988444.1	+	332504	333924	1421	0	0	0	0	0	0	0	0	0	0	0	0	0	0	0	0	NA	NA	NA	NA	long-chain-alcohol O-fatty-acyltransferase-like
103928147	NW_008988444.1	+	335156	357783	105	1	3	1	6	0	0	0.280722	0.668657	0.227496	1.37077	0	0	0.392292	0.456922	1.55747	1.82776	-0.23088	0.95892	1	FALSE	uncharacterized LOC103928147
103928149	NW_008988444.1	+	29650	34610	3104	0	0	0	0	0	0	0	0	0	0	0	0	0	0	0	0	NA	NA	NA	NA	probable leucine-rich repeat receptor-like protein kinase At5g49770
103928150	NW_008988444.1	+	53164	58232	2985	0	0	0	0	0	0	0	0	0	0	0	0	0	0	0	0	NA	NA	NA	NA	-
103928151	NW_008988444.1	-	95016	99654	1056	0	0	0	0	0	0	0	0	0	0	0	0	0	0	0	0	NA	NA	NA	NA	exopolygalacturonase-like
103928152	NW_008988050.1	-	770448	774262	1461	554	731	692	733	631	612	11.6723	12.2284	11.8155	12.5686	12.7456	13.9399	11.9054	13.0847	622.947	683.848	-0.13457	0.61124	1	FALSE	protein DECREASED SIZE EXCLUSION LIMIT 1-like%2C transcript variant X3||protein DECREASED SIZE EXCLUSION LIMIT 1-like%2C transcript variant X1||protein DECREASED SIZE EXCLUSION LIMIT 1-like%2C transcript variant X2||protein DECREASED SIZE EXCLUSION LIMIT 1-like%2C transcript variant X4
103928153	NW_008988444.1	+	155795	159770	1763	0	0	0	0	0	0	0	0	0	0	0	0	0	0	0	0	NA	NA	NA	NA	sodium/hydrogen exchanger 4-like
103928154	NW_008988444.1	-	160836	164725	1425	0	3	0	1	0	0	0	0.0501851	0	0.0171468	0	0	0.0167284	0.0057156	0.900235	0.304627	1.5633	0.91686	1	FALSE	uncharacterized LOC103928154%2C transcript variant X1||uncharacterized LOC103928154%2C transcript variant X2
103928155	NW_008988444.1	+	187642	196273	1875	0	0	0	0	0	0	0	0	0	0	0	0	0	0	0	0	NA	NA	NA	NA	protein ENHANCED DOWNY MILDEW 2-like
103928158	NW_008988444.1	+	229963	233567	2997	0	0	0	12	4	0	0	0	0	0.0960496	0.0377158	0	0	0.0445885	0	5.10828	#NAME?	0.071333	0.3508	FALSE	uncharacterized LOC103928158
103928159	NW_008988444.1	+	263987	264825	839	0	0	0	0	0	0	0	0	0	0	0	0	0	0	0	0	NA	NA	NA	NA	-
103928161	NW_008988444.1	+	399891	407316	3696	106	215	259	142	47	169	0.845355	1.36138	1.67391	0.921632	0.359349	1.45707	1.29355	0.912683	177.959	124.222	0.51862	0.26154	0.75477	FALSE	TMV resistance protein N-like
103928163	NW_008988445.1	+	85303	86339	1037	139	300	322	190	144	128	3.95095	6.77039	7.41721	4.39517	3.92404	3.9333	6.04618	4.08417	233.737	158.572	0.55975	0.069011	0.34286	FALSE	-
103928164	NW_008988445.1	+	56766	59403	434	29	10	26	19	24	19	1.96958	0.539239	1.43103	1.05018	1.56269	1.39505	1.31328	1.33597	21.2022	21.688	-0.032682	0.95584	1	FALSE	cytochrome c oxidase-assembly factor COX23%2C mitochondrial-like
103928165	NW_008988445.1	-	347884	350521	434	5	7	8	5	6	7	0.339582	0.377468	0.440316	0.276364	0.390671	0.513965	0.385789	0.393667	6.24505	6.34882	-0.023776	1	1	FALSE	cytochrome c oxidase-assembly factor COX23%2C mitochondrial-like
103928167	NW_008988445.1	+	345	1047	614	0	0	0	0	0	0	0	0	0	0	0	0	0	0	0	0	NA	NA	NA	NA	probable LRR receptor-like serine/threonine-protein kinase At3g47570
103928168	NW_008988445.1	+	29167	29871	705	0	0	0	0	0	0	0	0	0	0	0	0	0	0	0	0	NA	NA	NA	NA	agamous-like MADS-box protein AGL62
103928169	NW_008988445.1	+	47802	50012	2211	51	107	130	146	117	98	0.679902	1.13257	1.40449	1.58404	1.49537	1.41242	1.07232	1.49727	88.2301	124.02	-0.49123	0.2287	0.70875	FALSE	uncharacterized LOC103928169
103928170	NW_008988445.1	-	76522	78663	881	0	0	0	0	0	0	0	0	0	0	0	0	0	0	0	0	NA	NA	NA	NA	-
103928171	NW_008988445.1	+	83935	85106	1172	78	65	64	84	32	33	1.9617	1.29795	1.30442	1.7193	0.771565	0.897247	1.52135	1.12937	66.7636	49.6873	0.42618	0.47823	0.95306	FALSE	F-box protein MAX2-like
103928173	NW_008988445.1	-	110258	114168	906	0	0	0	0	0	0	0	0	0	0	0	0	0	0	0	0	NA	NA	NA	NA	cytochrome P450 714C2-like
103928174	NW_008988445.1	+	292406	296337	906	0	0	0	0	0	0	0	0	0	0	0	0	0	0	0	0	NA	NA	NA	NA	cytochrome P450 714C2-like
103928176	NW_008988445.1	-	319925	321140	1068	14	34	30	19	14	14	0.386386	0.745039	0.670986	0.42676	0.370431	0.417717	0.600804	0.404969	23.9817	16.1657	0.569	0.44027	0.93244	FALSE	-
103928177	NW_008988445.1	+	328737	330882	881	0	0	0	0	0	0	0	0	0	0	0	0	0	0	0	0	NA	NA	NA	NA	-
103928178	NW_008988445.1	-	357674	359884	2211	74	96	99	183	119	108	0.986525	1.01614	1.06957	1.98547	1.52093	1.55654	1.02408	1.68765	84.5955	139.799	-0.7247	0.048692	0.26919	FALSE	uncharacterized LOC103928178
103928179	NW_008988445.1	-	377815	378519	705	0	0	0	0	0	0	0	0	0	0	0	0	0	0	0	0	NA	NA	NA	NA	agamous-like MADS-box protein AGL62
103928180	NW_008988050.1	+	775470	784233	7119	2179	3044	3150	2619	1850	2277	10.5812	11.7362	12.3961	10.3502	8.61258	11.9536	11.5712	10.3055	2623.36	2330.6	0.17071	0.45446	0.94098	FALSE	lysine-specific histone demethylase 1 homolog 3-like%2C transcript variant X3||lysine-specific histone demethylase 1 homolog 3-like%2C transcript variant X1||lysine-specific histone demethylase 1 homolog 3-like%2C transcript variant X2
103928181	NW_008988446.1	-	64062	67004	1342	3	10	13	13	12	6	0.0658922	0.174389	0.231395	0.232376	0.252685	0.14247	0.157225	0.209177	7.83361	10.5869	-0.43453	0.75209	1	FALSE	11-beta-hydroxysteroid dehydrogenase-like 5
103928182	NW_008988446.1	-	68074	70288	1277	246	250	253	180	152	164	6.8021	5.48851	5.66927	4.05057	4.02936	4.90244	5.98662	4.32746	238.701	172.042	0.47244	0.14592	0.55647	FALSE	uncharacterized LOC103928182%2C transcript variant X1||uncharacterized LOC103928182%2C transcript variant X2
103928183	NW_008988446.1	-	87310	88038	629	0	0	0	0	0	0	0	0	0	0	0	0	0	0	0	0	NA	NA	NA	NA	ethylene-responsive transcription factor ERF019-like
103928184	NW_008988446.1	-	73142	73998	857	0	0	0	0	0	1	0	0	0	0	0	0.037183	0	0.0123943	0	0.378077	#NAME?	0.99443	1	FALSE	ethylene-responsive transcription factor ERF019-like
103928185	NW_008988446.1	-	98589	101427	957	283	321	321	221	126	133	9.02775	8.13026	8.29845	5.73748	3.85344	4.58675	8.48549	4.72589	293.194	163.369	0.84372	0.0089734	0.073446	FALSE	uncharacterized LOC103928185%2C transcript variant X2||uncharacterized LOC103928185%2C transcript variant X1
103928186	NW_008988446.1	+	111256	111789	534	0	2	0	0	0	0	0	0.0876517	0	0	0	0	0.0292172	0	0.600157	0	Inf	0.89374	1	FALSE	ethylene-responsive transcription factor ERF021-like
103928187	NW_008988446.1	-	126381	129382	1881	208	324	333	277	307	237	3.25941	4.03114	4.22882	3.53258	4.61211	4.015	3.83979	4.05323	269.694	285.485	-0.082095	0.84796	1	FALSE	pentatricopeptide repeat-containing protein At1g74900%2C mitochondrial-like
103928188	NW_008988446.1	+	132906	134884	784	1286	1326	1354	1628	1629	1252	48.3493	39.5821	41.254	49.8126	58.7158	50.8878	43.0618	53.1388	1262.56	1560.92	-0.30605	0.193	0.6505	FALSE	cytochrome c
103928189	NW_008988446.1	-	135373	142597	1454	981	1127	1092	1016	821	740	19.887	18.1397	17.94	16.7622	15.9562	16.2178	18.6556	16.3121	1014.69	887.457	0.19329	0.47533	0.95197	FALSE	protein phosphatase methylesterase 1
103928190	NW_008988446.1	-	191510	193433	1749	2955	3762	3161	3342	2477	2785	49.8004	50.3385	43.1716	45.8372	40.0209	50.7412	47.7702	45.5331	3129.95	2970.63	0.075372	0.77975	1	FALSE	uncharacterized LOC103928190
103928191	NW_008988039.1	+	2415837	2420774	3490	350	613	597	663	472	538	2.95602	4.11061	4.08613	4.55711	3.82179	4.91227	3.71759	4.43039	484.649	576.799	-0.25113	0.378	0.88544	FALSE	TMV resistance protein N-like
103928192	NW_008988446.1	+	195746	196340	595	1669	1903	2246	1929	1813	1780	82.6807	74.8502	90.1688	77.7708	86.1055	95.3298	82.5666	86.402	1833.06	1919.07	-0.066154	0.81098	1	FALSE	50S ribosomal protein 6%2C chloroplastic-like
103928193	NW_008988446.1	-	197564	203284	2329	624	808	1007	819	674	769	9.47598	9.7422	12.3927	10.1218	9.81261	12.6249	10.537	10.8531	762.157	785.021	-0.042643	0.92389	1	FALSE	inositol-tetrakisphosphate 1-kinase 3-like%2C transcript variant X3||inositol-tetrakisphosphate 1-kinase 3-like%2C transcript variant X1||inositol-tetrakisphosphate 1-kinase 3-like%2C transcript variant X2
103928194	NW_008988446.1	-	212511	216113	2336	2132	3130	3918	2970	3015	3078	27.794	32.3978	41.3931	31.5106	37.6823	43.3804	33.8616	37.5244	2851.46	3163.48	-0.14981	0.62632	1	FALSE	probable inactive poly [ADP-ribose] polymerase SRO3%2C transcript variant X3||probable inactive poly [ADP-ribose] polymerase SRO3%2C transcript variant X1||probable inactive poly [ADP-ribose] polymerase SRO3%2C transcript variant X2
103928195	NW_008988446.1	+	222162	227134	2602	1648	1856	2045	1605	1441	1365	18.7697	16.7836	18.8753	14.8769	15.7344	16.8071	18.1429	15.8061	1753.65	1528.36	0.19838	0.41315	0.91542	FALSE	KH domain-containing protein HEN4-like%2C transcript variant X1||KH domain-containing protein HEN4-like%2C transcript variant X2
103928196	NW_008988446.1	-	227746	234601	1772	68	64	74	40	24	25	1.13112	0.845255	0.997543	0.541499	0.382735	0.449575	0.991307	0.457936	65.6135	30.3536	1.1121	0.037613	0.22373	FALSE	amino acid permease 6-like
103928197	NW_008988446.1	-	270854	272584	1638	7786	6870	9647	14946	7381	13227	140.109	98.1554	140.683	218.883	127.336	257.32	126.316	201.18	7711.2	12234.5	-0.66593	0.040297	0.23563	FALSE	tubulin alpha chain-like
103928198	NW_008988446.1	+	266363	270992	2049	32	56	63	81	42	26	0.460334	0.639613	0.73445	0.948296	0.579239	0.40435	0.611466	0.643962	46.7053	49.7588	-0.091364	0.83036	1	FALSE	xylulose kinase-like
103928199	NW_008988446.1	+	248345	258435	3448	2426	2800	3002	2981	2196	2397	20.7752	19.0379	20.8336	20.7755	18.029	22.1913	20.2155	20.3319	2599.46	2611.91	-0.0068905	0.95395	1	FALSE	protein FAM135B-like%2C transcript variant X1||protein FAM135B-like%2C transcript variant X2
103928200	NW_008988446.1	-	288777	292856	3697	68	89	186	24	28	53	0.542156	0.563394	1.20179	0.155727	0.214022	0.456827	0.769112	0.275525	105.16	37.5185	1.4869	0.012408	0.095624	FALSE	receptor-like protein kinase HSL1
103928201	NW_008988446.1	+	295626	296294	617	0	0	0	0	0	0	0	0	0	0	0	0	0	0	0	0	NA	NA	NA	NA	SKP1-like protein 11
103928202	NW_008988050.1	+	785418	786972	996	9018	9083	9851	10590	10466	8054	266.88	213.423	236.257	255.057	296.942	257.678	238.853	269.893	8890.86	10072.2	-0.17998	0.40874	0.91287	FALSE	V-type proton ATPase 16 kDa proteolipid subunit-like
103928203	NW_008988446.1	-	314610	318055	3257	2845	6704	5081	4555	3177	2054	25.7472	48.1712	37.2645	33.5484	27.5645	20.0959	37.061	27.0696	4521.3	3318	0.44642	0.22794	0.70764	FALSE	receptor-like protein kinase HAIKU2
103928204	NW_008988446.1	+	388574	390842	2047	1	5	2	2	0	1	0.0143995	0.0571641	0.0233387	0.0234376	0	0.0155671	0.0316341	0.0130016	2.44374	0.987331	1.3075	0.72744	1	FALSE	protein DETOXIFICATION 48-like
103928205	NW_008988446.1	+	377553	385286	2204	642	842	1559	552	543	998	9.10218	9.47827	17.9125	6.36921	7.38067	15.2968	12.1643	9.68224	936.975	742.688	0.33525	0.40739	0.91211	FALSE	sucrose transport protein SUC4-like%2C transcript variant X3||sucrose transport protein SUC4-like%2C transcript variant X2||sucrose transport protein SUC4-like%2C transcript variant X1
103928206	NW_008988446.1	-	47498	49121	1113	84	130	128	65	57	52	2.22459	2.7335	2.74713	1.40094	1.4472	1.48879	2.5684	1.44564	106.807	60.1626	0.82806	0.043793	0.25068	FALSE	putative pentatricopeptide repeat-containing protein At3g25060%2C mitochondrial
103928207	NW_008988446.1	+	54612	62831	2223	0	0	2	0	0	0	0	0	0.0214909	0	0	0	0.00716363	0	0.572226	0	Inf	0.89801	1	FALSE	cyclic nucleotide-gated ion channel 1-like
103928208	NW_008988446.1	-	93171	97490	1241	195	215	296	91	98	56	4.63157	4.05451	5.69749	1.75902	2.23154	1.43794	4.79452	1.8095	221.574	84.486	1.391	6.5408e-05	0.0010945	UP	protein ABHD11
103928209	NW_008988446.1	-	121318	125131	1476	0	0	0	0	0	0	0	0	0	0	0	0	0	0	0	0	NA	NA	NA	NA	protein DETOXIFICATION 14-like
103928210	NW_008988446.1	+	145017	150834	1052	1	0	0	0	2	1	0.0280188	0	0	0	0.0537235	0.0302907	0.00933959	0.0280048	0.371119	1.10446	-1.5734	0.8632	1	FALSE	-
103928212	NW_008988050.1	+	794783	798297	1521	1053	1330	956	860	971	1213	20.4063	20.4642	15.0139	13.5635	18.0402	25.4131	18.6281	19.0056	1063.42	1073.24	-0.013273	0.99535	1	FALSE	probable 1-acylglycerol-3-phosphate O-acyltransferase
103928214	NW_008988446.1	+	161970	165768	1827	7	14	2	1	8	0	0.112934	0.179333	0.026149	0.0131299	0.123738	0	0.106139	0.0456225	7.37115	3.21015	1.1992	0.44525	0.93412	FALSE	ankyrin repeat-containing protein ITN1-like
103928215	NW_008988446.1	-	174458	179537	639	0	0	0	0	0	0	0	0	0	0	0	0	0	0	0	0	NA	NA	NA	NA	uncharacterized LOC103928215
103928216	NW_008988446.1	+	204709	205794	547	0	0	0	4	0	0	0	0	0	0.175418	0	0	0	0.0584726	0	1.21851	#NAME?	0.63557	1	FALSE	-
103928217	NW_008988446.1	-	259806	260840	1035	0	0	0	0	0	0	0	0	0	0	0	0	0	0	0	0	NA	NA	NA	NA	probable protein phosphatase 2C 55
103928218	NW_008988446.1	-	262197	264087	945	0	0	0	0	0	0	0	0	0	0	0	0	0	0	0	0	NA	NA	NA	NA	-
103928219	NW_008988447.1	+	432	2557	2126	25	17	17	8	4	5	0.346611	0.187136	0.191007	0.0902667	0.0531676	0.0749432	0.241584	0.0727925	19.2432	5.78016	1.7352	0.092746	0.41764	FALSE	protein RTF1 homolog
103928220	NW_008988447.1	-	2868	6667	2668	14	44	38	42	51	27	0.15467	0.385956	0.340221	0.377628	0.540175	0.322481	0.293616	0.413428	29.2714	41.5251	-0.50449	0.43943	0.93184	FALSE	alkaline/neutral invertase A%2C mitochondrial-like
103928221	NW_008988447.1	-	9608	12690	1591	73	88	69	245	130	63	1.35244	1.29445	1.03596	3.694	2.309	1.26182	1.22761	2.4216	73.2404	145.667	-0.99197	0.079251	0.37648	FALSE	AP-3 complex subunit mu-like
103928222	NW_008988447.1	+	8614	9670	893	99	101	130	134	92	67	3.26775	2.64692	3.47741	3.5996	2.9113	2.39083	3.13069	2.96724	104.243	99.5647	0.06625	0.93216	1	FALSE	psbP domain-containing protein 1%2C chloroplastic-like
103928223	NW_008988050.1	+	798666	802787	4122	198	204	203	59	40	145	1.41587	1.15823	1.17639	0.343356	0.274222	1.12095	1.25016	0.579509	192.778	87.3218	1.1425	0.0070303	0.061037	FALSE	probable LRR receptor-like serine/threonine-protein kinase At4g36180
103928224	NW_008988447.1	+	6504	16153	1335	9	18	12	29	9	6	0.205168	0.325796	0.22169	0.538023	0.196695	0.147869	0.250885	0.294196	12.1748	14.3714	-0.23929	0.75733	1	FALSE	chloroplast stem-loop binding protein of 41 kDa b%2C chloroplastic-like%2C transcript variant X1||chloroplast stem-loop binding protein of 41 kDa b%2C chloroplastic-like%2C transcript variant X2
103928226	NW_008988447.1	+	62456	63267	812	0	0	0	0	0	0	0	0	0	0	0	0	0	0	0	0	NA	NA	NA	NA	uncharacterized LOC103928226
103928227	NW_008988447.1	-	66925	69035	696	828	927	1088	1091	1176	830	35.066	31.1704	37.3408	37.6025	47.7472	38.0009	34.5257	41.1169	896.75	1073.26	-0.25923	0.30515	0.81018	FALSE	trafficking protein particle complex subunit 4-like
103928228	NW_008988447.1	+	65696	66561	866	0	0	0	1	0	0	0	0	0	0.0277002	0	0	0	0.00923341	0	0.304627	#NAME?	0.99443	1	FALSE	uncharacterized LOC103928228
103928229	NW_008988447.1	+	72417	73951	1371	1161	1561	1030	1722	1481	1094	24.9609	26.6463	17.9458	30.1298	30.5259	25.4276	23.1843	28.6944	1193.99	1476.07	-0.30597	0.1793	0.62677	FALSE	ABC transporter I family member 20
103928230	NW_008988447.1	-	80959	81437	422	8	3	3	6	13	0	0.558782	0.166372	0.169814	0.341067	0.870525	0	0.298323	0.403864	4.72752	6.54924	-0.47024	0.72906	1	FALSE	uncharacterized LOC103928230
103928231	NW_008988447.1	-	82228	83716	405	15	44	15	29	40	17	1.09169	2.54255	0.884708	1.71769	2.79097	1.33758	1.50632	1.94875	23.0619	29.7891	-0.36927	0.60963	1	FALSE	uncharacterized LOC103928231
103928232	NW_008988447.1	-	85062	88807	1149	0	0	0	0	0	1	0	0	0	0	0	0.0277336	0	0.00924452	0	0.378077	#NAME?	0.99443	1	FALSE	WAT1-related protein At1g09380-like
103928233	NW_008988447.1	+	92565	96382	1391	1195	983	969	1540	1228	1044	25.3225	16.5386	16.6403	26.558	24.9472	23.9166	19.5004	25.1406	1015.71	1309.84	-0.3669	0.09809	0.43331	FALSE	GDSL esterase/lipase At1g09390-like
103928234	NW_008988447.1	+	100465	103207	1112	1	4	8	899	1032	805	0.0272671	0.0865976	0.176778	19.9496	26.9777	23.7299	0.0968809	23.5524	3.86034	953.024	-7.9476	6.3394e-78	9.6762e-75	DOWN	pyrrolidone-carboxylate peptidase-like%2C transcript variant X1||pyrrolidone-carboxylate peptidase-like%2C transcript variant X2||pyrrolidone-carboxylate peptidase-like%2C transcript variant X3
103928235	NW_008988050.1	-	836811	839634	2197	912	1195	1428	1044	851	1211	12.6622	13.1731	16.0673	11.7965	11.3274	18.1769	13.9675	13.7669	1105.62	1084.96	0.027222	0.83042	1	FALSE	protein LTV1 homolog%2C transcript variant X1||protein LTV1 homolog%2C transcript variant X2
103928236	NW_008988447.1	-	121097	123632	2305	957	1259	1035	1288	1133	984	13.4261	14.024	11.7673	14.7059	15.2389	14.9243	13.0725	14.9564	1029.09	1175.88	-0.19238	0.42037	0.91942	FALSE	F-box/LRR-repeat protein At4g14103-like%2C transcript variant X2||F-box/LRR-repeat protein At4g14103-like%2C transcript variant X1||F-box/LRR-repeat protein At4g14103-like%2C transcript variant X3
103928237	NW_008988447.1	-	115955	119965	2542	1279	1819	1718	1529	1274	1213	14.8306	16.7467	16.144	14.4289	14.1626	15.2059	15.9071	14.5991	1512.05	1387.09	0.12444	0.59856	0.99749	FALSE	putative RNA polymerase II subunit B1 CTD phosphatase RPAP2 homolog
103928239	NW_008988447.1	-	108190	112312	1847	11394	11517	11993	12450	9234	8779	184.43	148.013	157.319	164.006	143.295	153.625	163.254	153.642	11115.9	10465.4	0.086989	0.78435	1	FALSE	shaggy-related protein kinase alpha%2C transcript variant X1||shaggy-related protein kinase alpha%2C transcript variant X3||shaggy-related protein kinase alpha%2C transcript variant X2
103928240	NW_008988447.1	-	138532	140183	1652	11	14	14	0	0	0	0.196267	0.19833	0.202433	0	0	0	0.19901	0	12.289	0	Inf	0.00188	0.020389	UP	probable sphingolipid transporter spinster homolog 2
103928241	NW_008988447.1	-	141380	149452	3820	1100	1050	1147	991	986	1048	8.50337	6.44457	7.18556	6.23459	7.30736	8.7583	7.37783	7.43342	1051.48	1056.22	-0.0064772	0.97679	1	FALSE	protein transport protein Sec24-like At3g07100%2C transcript variant X1||protein transport protein Sec24-like At3g07100%2C transcript variant X2
103928242	NW_008988447.1	+	150255	154933	3980	86	102	107	276	213	265	0.64387	0.606326	0.649205	1.68169	1.52885	2.1449	0.633134	1.78514	93.1383	261.627	-1.4901	9.6301e-06	0.00019275	DOWN	FACT complex subunit SPT16-like%2C transcript variant X3||FACT complex subunit SPT16-like%2C transcript variant X1||FACT complex subunit SPT16-like%2C transcript variant X2
103928243	NW_008988447.1	-	155339	159406	3689	81	150	141	434	379	379	0.647204	0.951599	0.913007	2.82216	2.90323	3.27383	0.83727	2.99974	115.414	413.149	-1.8398	4.6527e-09	1.6101e-07	DOWN	FACT complex subunit SPT16-like
103928244	NW_008988447.1	+	178907	180064	984	0	0	0	0	0	0	0	0	0	0	0	0	0	0	0	0	NA	NA	NA	NA	peroxidase 5-like
103928245	NW_008988447.1	+	193120	195762	1691	3165	2012	2751	2712	1899	2408	55.169	27.8455	38.8607	38.4722	31.7345	45.3773	40.6251	38.528	2565.45	2426.26	0.080477	0.88908	1	FALSE	S-adenosylmethionine synthase 2-like
103928246	NW_008988050.1	+	832533	835396	2864	2868	2893	3080	3110	2306	2464	29.5169	23.64	25.6887	26.0488	22.7529	27.4153	26.2818	25.4057	2813.72	2716.49	0.050737	0.8892	1	FALSE	uncharacterized TPR repeat-containing protein At1g05150-like
103928247	NW_008988447.1	-	196676	200630	2453	739	1035	1033	440	464	501	8.87998	9.87448	10.0593	4.30285	5.34528	6.50827	9.60458	5.38547	880.393	491.973	0.83957	0.00088549	0.010749	UP	probable receptor-like protein kinase At5g18500
103928249	NW_008988447.1	+	223049	223849	555	0	0	0	0	0	0	0	0	0	0	0	0	0	0	0	0	NA	NA	NA	NA	uncharacterized LOC103928249
103928250	NW_008988447.1	+	228324	231705	2582	652	256	313	333	275	221	7.44314	2.32036	2.89569	3.09378	3.00972	2.72748	4.21973	2.94366	408.343	284.873	0.51946	0.52944	0.97518	FALSE	uncharacterized protein PB18E9.04c-like
103928251	NW_008988447.1	-	232132	236253	1464	116	146	126	212	311	182	2.33551	2.33391	2.05586	3.47373	6.00302	3.96147	2.24176	4.4794	122.911	246.343	-1.0031	0.0082117	0.068687	FALSE	calcium-binding and coiled-coil domain-containing protein 2-like
103928252	NW_008988447.1	-	242046	246077	2875	668	668	768	595	428	402	6.84863	5.43763	6.38098	4.96455	4.20684	4.45568	6.22241	4.54236	668.095	488.686	0.45115	0.10425	0.45028	FALSE	uncharacterized LOC103928252
103928253	NW_008988447.1	+	238382	241819	3312	25	29	59	38	29	20	0.222492	0.204918	0.425525	0.275229	0.247433	0.192427	0.284312	0.238363	34.8609	29.6699	0.23261	0.70304	1	FALSE	putative pentatricopeptide repeat-containing protein At1g12700%2C mitochondrial
103928254	NW_008988447.1	-	258771	260944	1785	133	203	240	173	133	213	2.24144	2.7163	3.27782	2.37278	2.14888	3.88075	2.74519	2.8008	178.942	181.535	-0.020759	0.96528	1	FALSE	probable L-cysteine desulfhydrase%2C chloroplastic%2C transcript variant X1||probable L-cysteine desulfhydrase%2C chloroplastic%2C transcript variant X2
103928255	NW_008988447.1	-	267977	268894	705	177	210	241	198	163	185	7.4003	6.9711	8.16567	6.73716	6.53354	8.36196	7.51236	7.21089	197.658	189.46	0.061108	0.83608	1	FALSE	uncharacterized LOC103928255
103928256	NW_008988447.1	-	270593	274116	1249	1	7	4	475	460	413	0.0235995	0.131162	0.0765	9.12289	10.4075	10.5369	0.077087	10.0224	3.61612	467.911	-7.0156	5.783e-53	2.7069e-50	DOWN	G patch domain-containing protein 8-like
103928257	NW_008988050.1	+	822545	825960	2580	887	1211	1305	1128	820	1038	10.1337	10.9849	12.0824	10.4879	8.98141	12.8204	11.067	10.7633	1065.95	1033.88	0.044078	0.8264	1	FALSE	protein ACCUMULATION AND REPLICATION OF CHLOROPLASTS 6%2C chloroplastic
103928258	NW_008988447.1	-	303096	304486	616	408	1607	641	666	1005	331	19.5229	61.0529	24.8566	25.9355	46.1037	17.1227	35.1441	29.7206	817.041	693.032	0.23749	0.71446	1	FALSE	hydrophobic protein LTI6B-like
103928259	NW_008988447.1	-	307240	308541	480	188	925	674	460	935	497	11.5447	45.0995	33.5415	22.9889	55.0453	32.9944	30.0619	37.0095	540.183	667.616	-0.30557	0.72827	1	FALSE	hydrophobic protein RCI2B-like
103928260	NW_008988447.1	+	314554	315825	977	155	218	348	81	52	118	4.6763	5.22196	8.50841	1.9888	1.50404	3.84869	6.13555	2.44718	222.508	88.1738	1.3354	0.001418	0.016064	UP	uncharacterized LOC103928260
103928261	NW_008988447.1	-	319226	320252	425	82	347	253	103	208	121	5.68709	19.1079	14.2199	5.81366	13.8301	9.0724	13.0049	9.57204	206.946	152.668	0.43886	0.39577	0.90144	FALSE	hydrophobic protein RCI2B-like
103928262	NW_008988447.1	+	336351	340692	3129	220	311	467	443	414	359	2.16444	2.42935	3.72339	3.54701	3.90489	3.81837	2.77239	3.75676	308.585	421.04	-0.44829	0.13737	0.53745	FALSE	transcription factor PIF3-like%2C transcript variant X2||transcription factor PIF3-like%2C transcript variant X3||transcription factor PIF3-like%2C transcript variant X1||transcription factor PIF3-like%2C transcript variant X4
103928263	NW_008988447.1	-	341663	345583	3305	2524	3661	4052	3545	3893	2618	22.5104	25.9239	29.2861	25.7304	33.2861	25.242	25.9068	28.0862	3194.62	3483.61	-0.12494	0.64646	1	FALSE	titin-like
103928264	NW_008988447.1	+	361597	363523	1642	177	116	96	7	8	6	3.17735	1.65332	1.39657	0.102265	0.137679	0.11644	2.07574	0.118795	127.964	7.30638	4.1304	5.0923e-06	0.00010828	UP	transcription factor MYB86-like
103928265	NW_008988447.1	-	375420	394757	1447	1	10	14	8	6	13	0.0203703	0.161735	0.231112	0.132624	0.117174	0.286286	0.137739	0.178695	7.37749	9.53116	-0.36952	0.86484	1	FALSE	pectin acetylesterase 12-like
103928266	NW_008988050.1	-	841229	846465	2614	115	95	151	161	113	189	1.29675	0.85053	1.37986	1.47748	1.22158	2.304	1.17571	1.66769	114.389	161.542	-0.49796	0.16449	0.59476	FALSE	transmembrane and coiled-coil domain-containing protein 4-like
103928267	NW_008988447.1	-	74213	75667	1198	1	0	0	1	0	0	0.0246041	0	0	0.0200237	0	0	0.00820138	0.00667457	0.371119	0.304627	0.28484	1	1	FALSE	-
103928268	NW_008988447.1	-	105735	107818	678	195	241	244	272	249	238	8.47754	8.31876	8.59654	9.62366	10.3781	11.1859	8.46428	10.3959	214.499	263.275	-0.2956	0.34229	0.8503	FALSE	zinc finger CCCH domain-containing protein 3
103928269	NW_008988447.1	-	134184	134795	450	0	0	0	0	0	0	0	0	0	0	0	0	0	0	0	0	NA	NA	NA	NA	uncharacterized LOC103928269
103928270	NW_008988447.1	-	169057	174499	3339	0	0	0	2	0	0	0	0	0	0.0143686	0	0	0	0.00478954	0	0.609253	#NAME?	0.87081	1	FALSE	uncharacterized LOC103928270
103928271	NW_008988447.1	-	253317	255788	1713	25	26	7	2	1	0	0.430177	0.355212	0.0976123	0.0280075	0.0164965	0	0.294334	0.0148347	19.0828	0.972444	4.2945	0.0016788	0.018551	UP	probable L-cysteine desulfhydrase%2C chloroplastic
103928272	NW_008988447.1	-	265343	266817	708	1	0	0	0	3	0	0.0416324	0	0	0	0.11974	0	0.0138775	0.0399132	0.371119	1.08957	-1.5538	0.86392	1	FALSE	probable proteasome inhibitor
103928273	NW_008988447.1	-	288182	288673	492	0	0	0	2	0	0	0	0	0	0.0975138	0	0	0	0.0325046	0	0.609253	#NAME?	0.87081	1	FALSE	agamous-like MADS-box protein AGL80
103928274	NW_008988447.1	-	292170	292847	678	0	0	0	0	0	0	0	0	0	0	0	0	0	0	0	0	NA	NA	NA	NA	agamous-like MADS-box protein AGL80
103928275	NW_008988447.1	-	297357	298191	835	0	0	0	0	0	0	0	0	0	0	0	0	0	0	0	0	NA	NA	NA	NA	agamous-like MADS-box protein AGL80
103928276	NW_008988447.1	+	298614	301442	623	319	330	383	373	375	280	15.0927	12.3964	14.685	14.3622	17.0096	14.3217	14.0581	15.2312	326.994	355.684	-0.12133	0.65758	1	FALSE	anaphase-promoting complex subunit 11
103928277	NW_008988050.1	+	850721	853677	1381	1028	1002	1285	1050	1008	936	21.9414	16.9803	22.2266	18.2388	20.6261	21.5977	20.3828	20.1542	1049.84	1039.83	0.013821	0.95586	1	FALSE	SH3 domain-containing protein 2-like
103928278	NW_008988447.1	-	370156	374183	1224	0	1	1	0	0	0	0	0.0191201	0.0195156	0	0	0	0.0128786	0	0.586191	0	Inf	0.89587	1	FALSE	-
103928279	NW_008988448.1	-	2334	4735	2080	46	89	68	285	227	245	0.651868	1.00138	0.780925	3.28687	3.08399	3.75343	0.81139	3.37476	63.2341	261.892	-2.0502	7.0001e-09	2.3698e-07	DOWN	uncharacterized LOC103928279
103928280	NW_008988448.1	+	48910	53502	1548	274	455	536	547	487	536	5.70364	7.52003	9.04202	9.2667	9.71887	12.0622	7.4219	10.3493	391.579	546.154	-0.48001	0.10074	0.44099	FALSE	COP9 signalosome complex subunit 7-like%2C transcript variant X1||COP9 signalosome complex subunit 7-like%2C transcript variant X6||COP9 signalosome complex subunit 7-like%2C transcript variant X3||COP9 signalosome complex subunit 7-like%2C transcript variant X2||COP9 signalosome complex subunit 7-like%2C transcript variant X7||COP9 signalosome complex subunit 7-like%2C transcript variant X8||COP…
103928281	NW_008988039.1	+	2409240	2423125	1792	488	543	675	532	382	528	8.28104	7.31596	9.28256	7.34705	6.21461	9.68634	8.29319	7.74933	537.175	500.425	0.10224	0.68419	1	FALSE	trafficking protein particle complex subunit 13%2C transcript variant X1||trafficking protein particle complex subunit 13%2C transcript variant X2
103928282	NW_008988050.1	-	873688	875595	1529	0	1	5	0	4	0	0	0.0153061	0.0781135	0	0.0739269	0	0.0311399	0.0246423	1.73064	1.45276	0.25251	0.95733	1	FALSE	B-box zinc finger protein 21
103928283	NW_008988448.1	-	72022	72972	951	0	0	0	0	0	0	0	0	0	0	0	0	0	0	0	0	NA	NA	NA	NA	ethylene-responsive transcription factor 2-like
103928284	NW_008988448.1	+	99025	100977	709	16	46	64	7	29	16	0.698685	1.59487	2.26485	0.248768	1.21407	0.755339	1.51947	0.739393	38.0527	18.7142	1.0239	0.1021	0.44456	FALSE	uncharacterized LOC103928284%2C transcript variant X1||uncharacterized LOC103928284%2C transcript variant X3||uncharacterized LOC103928284%2C transcript variant X2
103928285	NW_008988448.1	+	109550	110707	1158	0	4	0	0	0	0	0	0.0808394	0	0	0	0	0.0269465	0	1.20031	0	Inf	0.67201	1	FALSE	ethylene-responsive transcription factor 2-like
103928286	NW_008988448.1	+	211067	215325	3367	0	0	4	8	0	0	0	0	0.0283779	0.0569965	0	0	0.00945931	0.0189988	1.14445	2.43701	-1.0905	0.73995	1	FALSE	pentatricopeptide repeat-containing protein At2g44880-like
103928287	NW_008988448.1	+	201281	205239	2614	82	18	69	23	19	12	1.11744	0.194754	0.762002	0.255078	0.248226	0.176787	0.691397	0.226697	55.575	18.444	1.5913	0.095498	0.42589	FALSE	uncharacterized LOC103928287%2C transcript variant X1||uncharacterized LOC103928287%2C transcript variant X4||uncharacterized LOC103928287%2C transcript variant X5||uncharacterized LOC103928287%2C transcript variant X2||uncharacterized LOC103928287%2C transcript variant X3
103928288	NW_008988448.1	+	127765	129551	1048	0	16	6	0	0	2	0	0.357298	0.136758	0	0	0.0608127	0.164685	0.0202709	6.51793	0.756155	3.1077	0.14695	0.55881	FALSE	uncharacterized LOC103928288
103928289	NW_008988448.1	-	221543	226406	1877	205	108	96	65	45	34	3.42547	1.43284	1.29998	0.883926	0.720882	0.614194	2.05276	0.739667	135.955	48.9989	1.4723	0.071338	0.3508	FALSE	uncharacterized LOC103928289%2C transcript variant X1||uncharacterized LOC103928289%2C transcript variant X3||uncharacterized LOC103928289%2C transcript variant X4||uncharacterized LOC103928289%2C transcript variant X2
103928290	NW_008988050.1	-	880847	886015	3140	330	474	414	473	349	332	3.1612	3.60514	3.21393	3.68752	3.20515	3.43824	3.32676	3.44364	383.157	396.364	-0.048888	0.8436	1	FALSE	uncharacterized LOC103928290%2C transcript variant X2||uncharacterized LOC103928290%2C transcript variant X1
103928291	NW_008988448.1	+	264144	268611	1617	100	343	66	99	48	67	1.88585	5.13578	1.00867	1.51942	0.867826	1.36597	2.67677	1.25107	158.922	72.9224	1.1239	0.27068	0.76681	FALSE	uncharacterized LOC103928291%2C transcript variant X3||uncharacterized LOC103928291%2C transcript variant X1||uncharacterized LOC103928291%2C transcript variant X2
103928292	NW_008988448.1	-	360167	361959	1054	0	1	2	0	0	0	0	0.022204	0.0453266	0	0	0	0.0225102	0	0.872304	0	Inf	0.78396	1	FALSE	uncharacterized LOC103928292
103928293	NW_008988448.1	-	285231	289189	2614	7	13	9	64	6	14	0.0953908	0.140656	0.0993916	0.709781	0.0783872	0.206251	0.111813	0.331473	9.07387	26.9683	-1.5715	0.23781	0.72249	FALSE	uncharacterized LOC103928293%2C transcript variant X5||uncharacterized LOC103928293%2C transcript variant X1||uncharacterized LOC103928293%2C transcript variant X2||uncharacterized LOC103928293%2C transcript variant X4||uncharacterized LOC103928293%2C transcript variant X3
103928294	NW_008988448.1	-	275035	279293	3367	20	0	0	36	3	4	0.175086	0	0	0.256484	0.0251784	0.0378567	0.0583621	0.106506	7.42238	13.5684	-0.8703	0.5222	0.97137	FALSE	pentatricopeptide repeat-containing protein At2g44880-like
103928295	NW_008988448.1	-	378868	380025	1158	0	0	0	0	0	0	0	0	0	0	0	0	0	0	0	0	NA	NA	NA	NA	ethylene-responsive transcription factor 2-like
103928296	NW_008988448.1	-	388599	390555	713	2	3	1	12	1	0	0.0872064	0.103859	0.035336	0.425829	0.0418026	0	0.0754673	0.155877	1.92859	4.01871	-1.0592	0.58459	0.99469	FALSE	uncharacterized LOC103928296%2C transcript variant X2||uncharacterized LOC103928296%2C transcript variant X1||uncharacterized LOC103928296%2C transcript variant X3
103928298	NW_008988448.1	+	25293	28175	2826	7	0	1	0	1	1	0.0730114	0	0.00845262	0	0.00999949	0.011276	0.0271547	0.00709182	2.88394	0.741268	1.96	0.59385	0.99618	FALSE	receptor-like protein 12
103928299	NW_008988448.1	-	60134	60823	690	0	0	0	0	0	0	0	0	0	0	0	0	0	0	0	0	NA	NA	NA	NA	ethylene-responsive transcription factor 2-like
103928300	NW_008988050.1	-	899068	901479	1879	281	182	185	152	97	144	4.66105	2.39693	2.48684	2.0519	1.54253	2.58226	3.18161	2.0589	211.83	135.976	0.63955	0.1899	0.64561	FALSE	protein SHI RELATED SEQUENCE 1%2C transcript variant X1||protein SHI RELATED SEQUENCE 1%2C transcript variant X2
103928302	NW_008988448.1	+	121925	122722	339	0	0	0	0	0	0	0	0	0	0	0	0	0	0	0	0	NA	NA	NA	NA	non-specific lipid-transfer protein A-like
103928303	NW_008988448.1	+	124338	146877	1427	0	0	0	0	0	0	0	0	0	0	0	0	0	0	0	0	NA	NA	NA	NA	-
103928304	NW_008988448.1	+	155747	156070	324	0	0	0	0	0	0	0	0	0	0	0	0	0	0	0	0	NA	NA	NA	NA	uncharacterized LOC103928304
103928305	NW_008988448.1	+	163729	164528	800	0	0	0	0	0	0	0	0	0	0	0	0	0	0	0	0	NA	NA	NA	NA	ethylene-responsive transcription factor 2-like
103928306	NW_008988448.1	+	173017	173430	414	0	0	0	0	0	0	0	0	0	0	0	0	0	0	0	0	NA	NA	NA	NA	non-specific lipid-transfer protein A-like
103928307	NW_008988448.1	-	204043	204849	807	0	0	0	0	0	0	0	0	0	0	0	0	0	0	0	0	NA	NA	NA	NA	DNA-directed RNA polymerase II subunit RPB1-like
103928310	NW_008988448.1	+	285621	286427	807	0	0	0	0	0	0	0	0	0	0	0	0	0	0	0	0	NA	NA	NA	NA	DNA-directed RNA polymerase II subunit RPB1-like
103928311	NW_008988448.1	-	316896	317309	414	0	0	0	0	0	1	0	0	0	0	0	0.0769707	0	0.0256569	0	0.378077	#NAME?	0.99443	1	FALSE	non-specific lipid-transfer protein A-like
103928312	NW_008988448.1	-	325607	326406	800	0	0	0	0	0	0	0	0	0	0	0	0	0	0	0	0	NA	NA	NA	NA	ethylene-responsive transcription factor 2-like
103928313	NW_008988448.1	-	334012	334335	324	0	0	0	0	0	0	0	0	0	0	0	0	0	0	0	0	NA	NA	NA	NA	uncharacterized LOC103928313
103928314	NW_008988448.1	-	343205	364609	1352	0	0	0	0	0	0	0	0	0	0	0	0	0	0	0	0	NA	NA	NA	NA	-
103928315	NW_008988448.1	-	367237	367779	327	0	0	0	0	0	0	0	0	0	0	0	0	0	0	0	0	NA	NA	NA	NA	non-specific lipid-transfer protein A-like
103928316	NW_008988050.1	-	907294	909529	1387	31830	51304	70506	38753	36176	36274	676.434	865.658	1214.26	670.239	737.045	833.383	918.785	746.889	47380.6	38658.4	0.29352	0.18899	0.64422	FALSE	probable cysteine protease RD19C
103928318	NW_008988449.1	+	12895	16641	914	942	1236	1548	1065	1136	1065	30.3787	31.6478	40.4565	27.9515	35.1222	37.1303	34.161	33.4014	1163.39	1139.66	0.029731	0.81946	1	FALSE	UDP-N-acetylglucosamine transferase subunit ALG13 homolog
103928319	NW_008988449.1	+	17709	21549	1641	17	8	21	19	44	30	0.305355	0.114091	0.305685	0.277745	0.757695	0.582557	0.241711	0.539332	14.718	33.1106	-1.1697	0.10492	0.45176	FALSE	serine/threonine-protein kinase CDL1-like
103928320	NW_008988449.1	-	22152	26101	1567	714	889	978	955	795	693	13.4306	13.2771	14.9085	14.6196	14.3367	14.0926	13.8721	14.3496	811.567	841.663	-0.052532	0.83152	1	FALSE	DNA excision repair protein ERCC-1
103928321	NW_008988449.1	+	50048	51646	1238	1302	1404	1150	780	701	581	30.9995	26.541	22.1892	15.1138	16.001	14.9548	26.5766	15.3566	1233.54	711.868	0.79312	0.0021823	0.023195	UP	transcription factor bHLH96-like
103928322	NW_008988449.1	-	28185	30020	1708	704	662	235	920	401	256	12.1493	9.07071	3.28658	12.9211	6.63448	4.77615	8.16885	8.11059	527.156	522.684	0.012292	0.86818	1	FALSE	E3 ubiquitin-protein ligase ATL6
103928323	NW_008988449.1	+	82438	84476	1048	1975	2068	2872	2683	1860	2038	55.5483	46.1807	65.4616	61.413	50.1536	61.9681	55.7302	57.8449	2175.24	2263.37	-0.057299	0.7942	1	FALSE	glycine-rich RNA-binding protein RZ1A-like
103928324	NW_008988449.1	-	90516	91455	940	0	0	0	0	0	0	0	0	0	0	0	0	0	0	0	0	NA	NA	NA	NA	vacuolar iron transporter homolog 4-like
103928325	NW_008988449.1	+	106977	108590	1278	177	112	166	159	151	180	4.08232	2.05097	3.10271	2.98447	3.33885	4.48815	3.07867	3.60382	146.792	171.331	-0.22302	0.48511	0.9571	FALSE	GDSL esterase/lipase At1g54790
103928326	NW_008988050.1	+	912156	914553	1289	1393	1673	1749	1491	1294	1257	32.2543	30.7566	32.819	28.0964	28.7247	31.4653	31.9433	29.4288	1519.41	1399.41	0.11869	0.62467	1	FALSE	transcription initiation factor IIF subunit beta%2C transcript variant X1||transcription initiation factor IIF subunit beta%2C transcript variant X2
103928327	NW_008988449.1	-	108666	110580	1168	716	660	757	718	458	302	18.069	13.2243	15.4816	14.7463	11.0808	8.23929	15.5917	11.3555	680.36	499.243	0.44656	0.14243	0.54935	FALSE	UPF0603 protein At1g54780%2C chloroplastic-like
103928328	NW_008988449.1	+	111510	114721	1121	648	857	767	726	542	466	19.51	20.4866	18.7144	17.7891	15.6447	15.168	19.5703	16.2006	717.101	594.192	0.27125	0.32491	0.833	FALSE	uncharacterized LOC103928328%2C transcript variant X1||uncharacterized LOC103928328%2C transcript variant X2||uncharacterized LOC103928328%2C transcript variant X4||uncharacterized LOC103928328%2C transcript variant X3
103928329	NW_008988449.1	+	127715	132294	2316	251	457	498	380	439	461	3.19448	4.61795	5.13635	3.93592	5.35644	6.3429	4.31626	5.21175	372.771	449.492	-0.27001	0.42873	0.92566	FALSE	uncharacterized LOC103928329
103928330	NW_008988449.1	-	122920	141910	925	1	2	4	8	6	5	0.0318657	0.0506011	0.103296	0.207467	0.183299	0.172248	0.0619208	0.187671	2.11573	6.50654	-1.6207	0.37999	0.88714	FALSE	uncharacterized LOC103928330
103928331	NW_008988449.1	+	121054	125085	2041	451	407	653	408	507	436	6.51326	4.66684	7.64247	4.79533	7.01964	6.80721	6.27419	6.20739	476.338	473.267	0.0093321	0.91739	1	FALSE	sodium/hydrogen exchanger 1-like
103928332	NW_008988449.1	-	151481	153150	1118	149	141	167	171	159	138	3.97816	2.98897	3.61336	3.71559	4.06985	3.98323	3.52683	3.92289	145.389	162.013	-0.1562	0.62941	1	FALSE	uncharacterized LOC103928332%2C transcript variant X2||uncharacterized LOC103928332%2C transcript variant X1
103928333	NW_008988449.1	+	147507	151604	1886	868	1311	1311	972	751	840	13.5657	16.2679	16.6045	12.3631	11.2525	14.1926	15.4794	12.6027	1090.63	886.438	0.29907	0.2131	0.68277	FALSE	glutathione synthetase%2C chloroplastic-like
103928334	NW_008988449.1	-	153686	155954	1297	369	458	604	437	334	403	8.38593	8.26413	11.124	8.08244	7.27707	9.90126	9.25802	8.42026	447.191	406.793	0.1366	0.5824	0.99447	FALSE	phosphoglycerate mutase-like protein AT74
103928335	NW_008988449.1	-	162567	164648	2082	3	14	12	21	7	10	0.0424723	0.157369	0.137678	0.241958	0.0950096	0.153054	0.112506	0.16334	8.74781	12.7203	-0.54014	0.6269	1	FALSE	protein FANTASTIC FOUR 1-like
103928336	NW_008988050.1	+	925182	928703	1604	304	360	441	422	223	432	5.58643	5.25254	6.56747	6.31116	3.92872	8.58233	5.80215	6.27407	347.024	372.873	-0.10365	0.74858	1	FALSE	protein WALLS ARE THIN 1
103928337	NW_008988449.1	-	196102	196671	257	0	0	0	0	0	0	0	0	0	0	0	0	0	0	0	0	NA	NA	NA	NA	uncharacterized LOC103928337
103928338	NW_008988449.1	-	181419	189348	2260	16	8	9	0	1	0	0.208678	0.0828425	0.0951257	0	0.0125038	0	0.128882	0.00416793	10.9135	0.363191	4.9092	0.013024	0.099227	FALSE	disease resistance protein RGA2-like
103928339	NW_008988449.1	+	197059	200401	2586	72	110	149	100	86	88	0.820671	0.995487	1.37633	0.927625	0.939767	1.08438	1.06416	0.983923	102.36	94.9679	0.10814	0.73081	1	FALSE	protein transport protein SEC23-like
103928340	NW_008988449.1	+	238478	245007	3572	456	434	450	285	159	157	3.76286	2.84348	3.0093	1.91397	1.25787	1.4006	3.20521	1.52415	428.215	203.924	1.0703	0.00045564	0.006027	UP	autophagy-related protein 18h
103928341	NW_008988449.1	+	233477	234517	640	0	0	0	0	0	0	0	0	0	0	0	0	0	0	0	0	NA	NA	NA	NA	uncharacterized LOC103928341
103928342	NW_008988449.1	+	219290	223430	2042	591	861	742	1032	837	834	8.53094	9.86777	8.67984	12.1234	11.583	13.0148	9.02618	12.2404	689.995	933.682	-0.43635	0.087811	0.40323	FALSE	receptor-like cytosolic serine/threonine-protein kinase RBK2
103928343	NW_008988449.1	+	250191	252269	1040	1251	1423	1913	2599	2173	1969	35.4559	32.0216	43.9385	59.9479	59.0441	60.3306	37.1387	59.7742	1438.62	2325.37	-0.69278	0.0042912	0.040606	DOWN	histidine-containing phosphotransfer protein 1-like
103928344	NW_008988449.1	+	262875	265357	2483	435	617	612	474	380	388	5.1639	5.8154	5.8876	4.57934	4.32471	4.97944	5.6223	4.62783	521.686	429.099	0.28187	0.28741	0.78803	FALSE	cingulin-like
103928345	NW_008988449.1	-	269469	272104	2030	685	585	370	448	299	202	9.94625	6.74421	4.35381	5.29399	4.16222	3.17089	7.01476	4.20903	535.624	321.438	0.73668	0.16695	0.60032	FALSE	gibberellin receptor GID1C-like
103928346	NW_008988449.1	+	280814	282062	777	767	1033	1312	1314	942	986	29.0964	31.1136	40.3345	40.5672	34.2594	40.4372	33.5148	38.4213	970.009	1115.19	-0.20122	0.43748	0.93046	FALSE	histone H2AX-like
103928347	NW_008988050.1	+	936022	938711	1860	852	779	646	921	899	673	13.5018	9.80158	8.29628	11.8781	13.6583	11.53	10.5332	12.3555	734.783	861.516	-0.22956	0.30275	0.8077	FALSE	purple acid phosphatase 2
103928348	NW_008988449.1	+	283009	285275	1281	444	631	579	599	460	301	10.2164	11.5279	10.7968	11.2171	10.1475	7.48761	10.847	9.61738	519.786	463.34	0.16584	0.58429	0.99461	FALSE	uncharacterized LOC103928348
103928349	NW_008988449.1	-	303660	305259	914	10	8	16	6	0	34	0.322492	0.20484	0.418155	0.157473	0	1.18538	0.315162	0.447618	10.6896	14.6824	-0.45788	0.82639	1	FALSE	uncharacterized LOC103928349
103928350	NW_008988449.1	+	292542	295723	1778	1	7	2	1	1	4	0.0175555	0.0975705	0.028454	0.0142873	0.0168306	0.0759163	0.04786	0.0356781	3.04389	2.18013	0.48151	0.84538	1	FALSE	cyclin-L1-1-like%2C transcript variant X2||cyclin-L1-1-like%2C transcript variant X1
103928351	NW_008988449.1	+	288368	292335	1489	306	249	314	245	220	209	6.05748	3.9136	5.03731	3.94705	4.17521	4.47278	5.00279	4.19834	278.121	233.554	0.25196	0.43907	0.93141	FALSE	probable protein S-acyltransferase 17
103928352	NW_008988449.1	-	314092	318122	2224	4	5	5	0	0	1	0.0567114	0.0562843	0.0574486	0	0	0.0153275	0.0568147	0.00510916	4.41543	0.378077	3.5458	0.22576	0.70425	FALSE	bifunctional 3-dehydroquinate dehydratase/shikimate dehydrogenase%2C chloroplastic-like%2C transcript variant X3||bifunctional 3-dehydroquinate dehydratase/shikimate dehydrogenase%2C chloroplastic-like%2C transcript variant X1||bifunctional 3-dehydroquinate dehydratase/shikimate dehydrogenase%2C chloroplastic-like%2C transcript variant X2
103928353	NW_008988449.1	+	341420	343885	862	11	2	8	10	2	2	0.376141	0.0542993	0.22169	0.278288	0.0655651	0.0739347	0.217377	0.139262	6.97137	4.5288	0.62231	0.78926	1	FALSE	trafficking protein particle complex subunit 6B-like
103928354	NW_008988449.1	-	333429	337203	2775	0	0	0	0	0	0	0	0	0	0	0	0	0	0	0	0	NA	NA	NA	NA	FRIGIDA-like protein 5
103928355	NW_008988449.1	+	345669	351967	3681	12	13	11	9	15	5	0.0962474	0.0827861	0.0714989	0.0587471	0.115341	0.0433549	0.0835108	0.072481	11.5017	10.0799	0.19037	0.89195	1	FALSE	FRIGIDA-like protein 5%2C transcript variant X1||FRIGIDA-like protein 5%2C transcript variant X2
103928356	NW_008988050.1	-	958626	962746	1967	950	1084	1178	849	899	822	14.2359	12.8972	14.3056	10.3539	12.9153	13.3166	13.8129	12.1953	1014.89	895.916	0.17989	0.45125	0.9387	FALSE	probable GTP-binding protein OBGC2
103928357	NW_008988449.1	+	358945	359719	449	0	0	0	0	0	0	0	0	0	0	0	0	0	0	0	0	NA	NA	NA	NA	uncharacterized LOC103928357
103928358	NW_008988449.1	+	371478	376899	3266	0	0	0	0	0	0	0	0	0	0	0	0	0	0	0	0	NA	NA	NA	NA	FRIGIDA-like protein 5
103928359	NW_008988449.1	+	66267	69193	1067	0	0	0	0	1	0	0	0	0	0	0.0264841	0	0	0.00882804	0	0.363191	#NAME?	0.99443	1	FALSE	-
103928360	NW_008988449.1	-	93069	103774	3269	2119	2444	2573	2185	2083	2048	19.1065	17.4968	18.8013	16.0338	18.0063	19.9637	18.4682	18.0013	2255.96	2196.44	0.038577	0.85642	1	FALSE	branched-chain-amino-acid aminotransferase-like protein 2
103928361	NW_008988449.1	+	174369	175238	870	0	0	0	0	0	0	0	0	0	0	0	0	0	0	0	0	NA	NA	NA	NA	-
103928362	NW_008988449.1	-	194338	194949	612	0	0	0	0	0	0	0	0	0	0	0	0	0	0	0	0	NA	NA	NA	NA	uncharacterized LOC103928362
103928363	NW_008988449.1	-	207936	209741	1806	0	0	0	0	0	0	0	0	0	0	0	0	0	0	0	0	NA	NA	NA	NA	probable LRR receptor-like serine/threonine-protein kinase RKF3
103928364	NW_008988050.1	-	974438	979517	3027	4494	5768	5281	6164	4354	3175	43.7608	44.5948	41.6742	48.8485	40.6468	33.4239	43.3433	40.9731	4909.62	4659.45	0.075454	0.83557	1	FALSE	beta-galactosidase 5
103928365	NW_008988449.1	-	253957	255788	684	0	0	0	0	0	0	0	0	0	0	0	0	0	0	0	0	NA	NA	NA	NA	-
103928367	NW_008988449.1	-	305900	311040	3765	3	3	4	0	0	0	0.0234867	0.0186478	0.0253781	0	0	0	0.0225042	0	3.15804	0	Inf	0.24626	0.73405	FALSE	uncharacterized LOC103928367
103928369	NW_008988449.1	-	322977	331726	3548	0	0	0	0	0	0	0	0	0	0	0	0	0	0	0	0	NA	NA	NA	NA	centromere protein F-like
103928370	NW_008988449.1	+	353994	357221	2472	0	0	0	0	0	0	0	0	0	0	0	0	0	0	0	0	NA	NA	NA	NA	FRIGIDA-like protein 5
103928372	NW_008988050.1	+	973048	974379	513	51	54	57	263	280	293	2.93034	2.46347	2.65412	12.2981	15.4238	18.2002	2.68265	15.3074	51.4397	292.587	-2.5079	1.5765e-12	8.0916e-11	DOWN	thioredoxin H-type 2-like
103928373	NW_008988450.1	-	10618	12844	1320	193	169	205	147	179	200	4.31298	2.99856	3.71255	2.67346	3.83494	4.83182	3.6747	3.78007	180.992	185.407	-0.034765	0.9499	1	FALSE	peter Pan-like protein%2C transcript variant X1||peter Pan-like protein%2C transcript variant X2
103928374	NW_008988450.1	+	9436	10634	707	223	213	351	267	210	260	9.29716	7.05069	11.8591	9.05926	8.39363	11.7187	9.40231	9.72387	247.102	255.905	-0.050505	0.90305	1	FALSE	mitochondrial zinc maintenance protein 1%2C mitochondrial-like
103928375	NW_008988450.1	+	15030	20417	846	0	0	0	0	0	0	0	0	0	0	0	0	0	0	0	0	NA	NA	NA	NA	21 kDa protein-like%2C transcript variant X1||21 kDa protein-like%2C transcript variant X2
103928376	NW_008988450.1	+	33632	38154	1846	6004	6417	8264	3816	2268	3769	95.8681	81.3527	106.936	49.5881	34.7185	65.0609	94.7188	49.7892	6518.24	3411.15	0.93423	6.9217e-05	0.0011489	UP	UDP-glucuronic acid decarboxylase 2-like
103928377	NW_008988450.1	-	38432	42911	1180	202	125	224	13	4	8	5.04585	2.47913	4.5345	0.264279	0.0957918	0.21604	4.01983	0.192037	176.565	8.43753	4.3872	8.7039e-12	4.1516e-10	UP	caffeoylshikimate esterase-like
103928378	NW_008988450.1	-	48052	49959	775	70	107	130	31	15	8	2.66921	3.23948	4.01724	0.962018	0.548355	0.329789	3.30865	0.613387	95.2814	17.9159	2.411	3.3131e-06	7.2922e-05	UP	outer envelope pore protein 16-4%2C chloroplastic-like%2C transcript variant X2||outer envelope pore protein 16-4%2C chloroplastic-like%2C transcript variant X1
103928379	NW_008988450.1	+	50169	51701	719	363	304	343	286	252	257	14.8814	9.89501	11.3954	9.54197	9.90426	11.3902	12.0573	10.2788	324.077	275.813	0.23264	0.46691	0.94863	FALSE	60S ribosomal protein L22-2
103928380	NW_008988450.1	+	53852	57478	2008	139	201	294	24	16	26	2.06093	2.3662	3.5326	0.289598	0.227433	0.416757	2.65324	0.311263	196.019	22.9521	3.0943	8.1239e-13	4.2694e-11	UP	magnesium/proton exchanger-like%2C transcript variant X1||magnesium/proton exchanger-like%2C transcript variant X3||magnesium/proton exchanger-like%2C transcript variant X4||magnesium/proton exchanger-like%2C transcript variant X2
103928381	NW_008988050.1	+	968704	971259	630	369	483	552	527	800	430	18.0674	18.7768	21.9031	20.9998	37.5529	22.7613	19.5824	27.1047	439.815	613.664	-0.48055	0.20732	0.67412	FALSE	thioredoxin H1-like%2C transcript variant X1||thioredoxin H1-like%2C transcript variant X2
103928382	NW_008988450.1	-	57722	60279	1890	1658	1485	1472	365	237	292	25.8576	18.3881	18.6041	4.63268	3.54353	4.92319	20.9499	4.36647	1482.09	307.663	2.2682	1.343e-12	6.9332e-11	UP	blue-light photoreceptor PHR2-like
103928383	NW_008988450.1	+	61887	64829	1336	165	212	215	271	1309	233	3.64034	3.71365	3.84411	4.86591	27.6875	5.55744	3.7327	12.7036	186.366	646.062	-1.7935	0.23816	0.72301	FALSE	putative S-adenosyl-L-methionine-dependent methyltransferase MSMEG_1480/MSMEI_1444
103928384	NW_008988450.1	-	64906	69760	2755	43	30	66	10	28	3	0.460057	0.254842	0.57225	0.0870722	0.287201	0.0346997	0.42905	0.136324	43.8439	14.3498	1.6113	0.012862	0.098292	FALSE	gamma-tubulin complex component 4 homolog
103928385	NW_008988450.1	-	70546	75536	3172	89	133	132	38	48	26	0.827031	0.981273	0.994041	0.287377	0.42762	0.261196	0.934115	0.325397	110.707	38.839	1.5112	0.00054923	0.00712	UP	U3 small nucleolar RNA-associated protein 14-like
103928386	NW_008988450.1	+	76735	78845	938	4771	4836	4111	4419	5889	4850	149.924	120.658	104.691	113.011	177.414	164.765	125.091	151.73	4398	5318.65	-0.27421	0.28751	0.78814	FALSE	60S ribosomal protein L13-1-like
103928387	NW_008988450.1	+	99089	100231	773	4546	9852	1853	4319	3830	1116	173.346	298.275	57.2611	134.031	140.013	46.0056	176.294	106.683	5173.64	3128.64	0.72565	0.41117	0.91404	FALSE	protein SENESCENCE-ASSOCIATED GENE 21%2C mitochondrial-like
103928388	NW_008988450.1	-	93150	95583	1082	242	221	296	245	348	230	6.59255	4.78009	6.53474	5.43175	9.08871	6.7737	5.96913	7.09805	240.818	287.982	-0.25804	0.40781	0.91212	FALSE	U1 small nuclear ribonucleoprotein A-like
103928389	NW_008988450.1	-	85125	90418	2119	6	2	8	12	2	17	0.0834613	0.0220887	0.0901826	0.135847	0.0266716	0.255649	0.0652442	0.139389	5.11577	10.8092	-1.0792	0.38511	0.89127	FALSE	poly [ADP-ribose] polymerase 2-like
103928390	NW_008988450.1	+	116332	118804	895	528	573	614	592	554	462	17.3891	14.9831	16.3874	15.8672	17.4919	16.4492	16.2532	16.6028	543.569	556.218	-0.033188	0.88243	1	FALSE	60S ribosomal protein L18-2
103928391	NW_008988450.1	-	111764	115012	2591	273	341	352	399	354	365	3.12743	3.1016	3.26788	3.71992	3.88789	4.52042	3.16564	4.04274	304.354	388.114	-0.35073	0.22745	0.70674	FALSE	exocyst complex component SEC15B-like%2C transcript variant X2||exocyst complex component SEC15B-like%2C transcript variant X1
103928392	NW_008988450.1	-	109353	110044	692	0	2	0	0	0	0	0	0.0676387	0	0	0	0	0.0225462	0	0.600157	0	Inf	0.89374	1	FALSE	-
103928393	NW_008988450.1	-	108198	109101	904	25	9	6	5	8	8	0.815148	0.232994	0.158543	0.132679	0.250076	0.281999	0.402228	0.221585	13.6954	7.45328	0.87774	0.46798	0.94938	FALSE	uncharacterized protein At5g01610-like
103928394	NW_008988450.1	-	106111	106880	770	34	14	17	9	7	12	1.30153	0.425509	0.527378	0.280384	0.256896	0.496611	0.751471	0.34463	21.6831	9.8209	1.1426	0.21206	0.68111	FALSE	uncharacterized protein At5g01610-like
103928395	NW_008988450.1	-	119975	122456	1217	0	0	0	2	4	0	0	0	0	0.0394222	0.0928794	0	0	0.0441005	0	2.06202	#NAME?	0.42298	0.92053	FALSE	bifunctional epoxide hydrolase 2-like
103928396	NW_008988450.1	-	132428	134688	1989	0	0	0	0	0	0	0	0	0	0	0	0	0	0	0	0	NA	NA	NA	NA	probable pectinesterase/pectinesterase inhibitor 7
103928397	NW_008988050.1	-	967567	968707	1141	636	867	544	598	266	291	16.43	17.783	11.3888	12.5724	6.58789	8.12705	15.2006	9.09576	651.845	388.796	0.74552	0.047404	0.26482	FALSE	lon protease 2
103928398	NW_008988450.1	+	155961	158639	1903	6	15	22	16	28	10	0.0929346	0.184469	0.276152	0.201689	0.415786	0.167451	0.184518	0.261642	13.0224	18.8241	-0.53159	0.59858	0.99749	FALSE	endoglucanase 17-like
103928399	NW_008988450.1	-	161899	168655	2533	288	513	296	481	223	386	3.35137	4.73973	2.79139	4.55524	2.48783	4.85599	3.6275	3.96635	345.512	373.455	-0.1122	0.7336	1	FALSE	-
103928400	NW_008988450.1	+	171560	173816	1830	0	0	0	0	0	0	0	0	0	0	0	0	0	0	0	0	NA	NA	NA	NA	exopolygalacturonase-like
103928401	NW_008988450.1	-	203840	206096	1830	0	0	0	0	0	0	0	0	0	0	0	0	0	0	0	0	NA	NA	NA	NA	exopolygalacturonase-like
103928402	NW_008988450.1	+	209001	215757	2533	2	0	0	0	1	0	0.0232734	0	0	0	0.0111562	0	0.0077578	0.00371872	0.742238	0.363191	1.0312	1	1	FALSE	-
103928403	NW_008988450.1	-	219017	221688	1896	0	0	0	0	0	0	0	0	0	0	0	0	0	0	0	0	NA	NA	NA	NA	endoglucanase 17-like
103928404	NW_008988450.1	+	243034	245042	1737	0	0	0	0	1	0	0	0	0	0	0.0162686	0	0	0.00542287	0	0.363191	#NAME?	0.99443	1	FALSE	probable pectinesterase/pectinesterase inhibitor 7
103928405	NW_008988450.1	+	255166	257656	1228	0	0	0	0	0	0	0	0	0	0	0	0	0	0	0	0	NA	NA	NA	NA	bifunctional epoxide hydrolase 2-like
103928406	NW_008988450.1	+	286815	292084	2082	3	7	0	9	10	8	0.0457698	0.0847935	0	0.111747	0.146266	0.13195	0.0435211	0.129988	3.2139	9.39816	-1.5481	0.27394	0.77048	FALSE	poly [ADP-ribose] polymerase 2-A-like%2C transcript variant X1||poly [ADP-ribose] polymerase 2-A-like%2C transcript variant X3||poly [ADP-ribose] polymerase 2-A-like%2C transcript variant X2||poly [ADP-ribose] polymerase 2-A-like%2C transcript variant X5||poly [ADP-ribose] polymerase 2-A-like%2C transcript variant X6||poly [ADP-ribose] polymerase 2-A-like%2C transcript variant X4
103928407	NW_008988050.1	-	963113	965749	1253	1243	1657	1755	1684	1468	1194	29.3342	31.0478	33.5644	32.343	33.2134	30.4626	31.3155	32.0064	1460.66	1497.58	-0.036013	0.88722	1	FALSE	glucose-induced degradation protein 8 homolog%2C transcript variant X3||glucose-induced degradation protein 8 homolog%2C transcript variant X4||glucose-induced degradation protein 8 homolog%2C transcript variant X2||glucose-induced degradation protein 8 homolog%2C transcript variant X1
103928408	NW_008988450.1	+	281622	283955	982	246	219	264	293	201	165	7.38395	5.2192	6.42179	7.15743	5.78409	5.35424	6.34165	6.09859	232.546	224.64	0.049905	0.97383	1	FALSE	U1 small nuclear ribonucleoprotein A-like
103928409	NW_008988450.1	-	277300	278411	742	70	126	31	16	13	7	2.78073	3.97409	0.997979	0.51727	0.495096	0.300621	2.58427	0.437662	72.6577	12.242	2.5693	0.0078881	0.066669	FALSE	protein SENESCENCE-ASSOCIATED GENE 21%2C mitochondrial-like
103928411	NW_008988450.1	+	267963	268801	839	22	13	23	17	21	6	0.772904	0.362621	0.654832	0.486058	0.707306	0.227885	0.596786	0.47375	18.6462	15.0741	0.30681	0.76703	1	FALSE	uncharacterized protein At5g01610-like
103928412	NW_008988450.1	+	262054	265310	2580	338	423	472	306	290	264	3.86455	3.83998	4.37344	2.84734	3.17881	3.26322	4.02599	3.09646	387.417	298.353	0.37686	0.17584	0.62	FALSE	exocyst complex component SEC15B-like%2C transcript variant X1||exocyst complex component SEC15B-like%2C transcript variant X2
103928413	NW_008988450.1	+	270180	270950	771	23	25	33	29	18	19	0.879303	0.758852	1.02241	0.902287	0.659733	0.78528	0.886853	0.782434	25.4794	22.5551	0.17588	0.83487	1	FALSE	uncharacterized protein At5g01610-like
103928414	NW_008988450.1	-	258842	260729	921	3112	2447	3423	3612	3817	2918	99.5967	62.1793	88.7792	94.0782	117.115	100.96	83.5184	104.051	2868.58	3589.84	-0.32358	0.15399	0.57437	FALSE	60S ribosomal protein L18-2
103928415	NW_008988450.1	-	298294	300434	974	204	206	219	304	213	198	6.17357	4.94971	5.37092	7.48714	6.17975	6.47786	5.49807	6.71492	200.183	244.825	-0.29043	0.30749	0.81257	FALSE	60S ribosomal protein L13-3-like
103928416	NW_008988450.1	+	301631	306623	3150	243	331	416	466	454	455	2.27384	2.45917	3.15462	3.54876	4.07282	4.60285	2.62921	4.07481	308.531	478.87	-0.63422	0.029567	0.18589	FALSE	uncharacterized protein C57A7.06-like
103928417	NW_008988450.1	+	307446	312270	2727	105	224	228	233	219	312	1.13493	1.92236	1.99716	2.04961	2.26939	3.64582	1.68482	2.65494	171.419	268.477	-0.64727	0.084617	0.39317	FALSE	gamma-tubulin complex component 4 homolog
[truncated: 41,185 more rows]
