# Supplementary material for: Proteome and transcriptome profile analysis reveals regulatory and stress-responsive networks in the russet fruit skin of sand pear
Source: Hortic Res. 2020 Feb 1;7:16. doi: 10.1038/s41438-020-0242-3 (PMC6994700; doi:10.1038/s41438-020-0242-3)
Supplement: Supplementary file 7 — Supplementary Table S2 [file 41438_2020_242_MOESM7_ESM.xls]

## Sheet: Supplementary Table S2
Supplementary Table S2 GO enrichment of the different expression genes at transcript level.
GO_ID	GO_Term	GO_Class	Pvalue	Corrected_pValue	DEG_item	DEG_list	Bg_item	Bg_list	Up	Up_Gene_names	Down	Down_Gene_names
GO:0006629	lipid metabolic process	biological_process	7.2727e-08	0.00034414	175	2851	1233	29987	83	103963293|103957040|103936683|103929576|103938929|103967158|103926833|103929197|103928693|103949258|103959773|103928512|103960838|103929822|103930420|103943119|103966173|103959493|103947426|103960685|103931064|103956169|103944147|103931004|103960678|103959680|103961764|103944119|103956635|103965278|103952759|103960734|103966995|103927574|103941306|103928208|103954477|103951345|103934578|103937274…	92	103928601|103928845|103932052|108865656|103941535|103959811|103936100|103934009|103948450|103941249|103944430|103927676|103939196|103948354|103941003|103929753|103956923|103931083|108867111|103959369|103949661|108865655|103955388|103956859|103947523|103947140|103947136|103961411|103933899|103932950|103957319|103957174|103945106|103967631|103946948|103967038|103959522|103943770|103932951|103945021…
GO:0055114	oxidation-reduction process	biological_process	2.185e-06	0.0021442	353	2851	2925	29987	195	103950087|103959858|103951815|103946137|103959748|103926772|103932214|103950192|103926757|103936171|103935461|103932675|103930449|103967716|103961836|103961767|103951688|103950206|103954279|103952517|103930453|103935882|103963973|103928376|103929434|103935327|103949697|103941960|103926799|103939571|103936489|103961602|103942565|103938860|103950122|103954121|103940579|103963213|103942455|103933318…	158	103943543|103928748|103962485|103947144|103950064|103929758|103963682|103967756|103932952|103944270|103950568|103954148|103949759|103929757|103952856|103958657|103950667|108865311|103940527|103937821|103928590|103953444|103928508|103930040|103958710|103929751|103957341|103930919|103926796|108867217|103944908|103942223|103959131|103950923|103932045|103965830|103931253|103959581|103934506|103933412…
GO:0006633	fatty acid biosynthetic process	biological_process	4.2671e-06	0.0021442	35	2851	161	29987	13	103936166|103949258|103954480|103960678|103954810|103929791|103964031|103966173|103927574|103933989|103941306|103949986|103966995	22	103929751|103948450|103932052|108865656|103931173|103940571|103966029|103928601|103928579|103929758|103933899|103947136|103947140|103947523|103929753|103934731|103945021|103952998|103949661|103948354|103929757|103948004
GO:0008610	lipid biosynthetic process	biological_process	4.2867e-06	0.0021442	104	2851	688	29987	38	103931004|103961764|103954747|103960678|103949676|103935792|103960734|103965278|103936166|103966995|103946620|103949986|103941306|103941310|103933989|103955902|103927574|103934578|103947071|103964031|103945501|103929791|103936683|103954810|103942570|103952598|103954480|103926833|103935461|103949258|103929197|103928693|103961767|103954218|103966173|103931064|103928376|103933914	66	103930040|103936864|103947145|103966029|103967631|103931173|103954762|103944908|103967038|103948452|103943770|103929751|103948004|103954960|103932951|103952998|103945021|103931073|103934731|103948978|103954157|103934421|103948402|103952874|103943280|103929758|103928579|103947144|103928601|103954216|103928748|103940571|108865656|103928845|103932052|103948450|103941249|103932952|103963682|103959811…
GO:0072330	monocarboxylic acid biosynthetic process	biological_process	1.8292e-05	0.007213	36	2851	178	29987	13	103954810|103960678|103954480|103949258|103936166|103966995|103933989|103941306|103949986|103927574|103966173|103964031|103929791	23	103928579|103929758|103966029|103928601|103931173|103940571|108865656|103932052|103948450|103929751|103948354|103929757|103948004|103949661|103952998|103929753|103934731|103945021|103947523|103933899|103947136|103947140|103928674
GO:0006631	fatty acid metabolic process	biological_process	2.6867e-05	0.0097798	50	2851	282	29987	21	103960685|103946631|103929791|103937274|103964031|103966173|103939571|103928512|103927574|103933989|103941306|103949986|103927518|103966995|103936166|103957534|103949258|103954480|103960678|103938860|103954810	29	103933899|103947136|103947140|103932950|103934421|103947523|103929753|103934731|103945021|103950568|103952998|103949661|103932951|103948354|103929757|103948004|103929751|103958710|103932952|103948450|108867217|103932052|108865656|103931173|103940571|103966029|103928601|103928579|103929758
GO:0044255	cellular lipid metabolic process	biological_process	7.4098e-05	0.020625	109	2851	777	29987	51	103942570|103954810|103936683|103929576|103949258|103935461|103926833|103954480|103952598|103948617|103928512|103956025|103955098|103960838|103959773|103927518|103946631|103960685|103931064|103930420|103966173|103939571|103959493|103959680|103960678|103954747|103938860|103939212|103956169|103944147|103936166|103952759|103957534|108866259|103960734|103935792|103944119|103927574|103941310|103941306…	58	103940571|103928601|103928579|103929758|103963682|103959811|103941249|103932952|103948450|103928845|103932052|108865656|103929753|103956923|103950568|103949661|103931083|103961849|103927676|103944430|103939196|103948354|103926792|103929757|103961411|103927135|103947136|103933899|103933112|103947140|103941552|103957174|103932950|103966469|103956859|103947523|103931173|103954762|103967631|103966029…
GO:0016747	transferase activity, transferring acyl groups other than amino-acyl groups	molecular_function	2.5652e-07	0.00060693	82	2851	491	29987	28	103927574|103941306|103933989|103966995|103952659|103929853|103929791|103964024|103951345|103951015|103960624|103938506|103938693|103940185|103963559|103936111|103936844|103960218|103959493|103957793|103964221|103945376|103967124|103954810|103966555|103928693|103936171|103949258	54	103945021|103934731|103952998|103960882|103946243|103952874|103935243|103960334|103957610|103962760|103954416|103966029|103932242|103937649|103964288|103935508|103948452|103956973|108865457|103942706|103954455|103941611|103928860|103934740|103949459|103949661|103944336|103927676|103955573|103939196|103948354|103951985|103947140|103961411|103947136|103933899|103941040|108865655|103966919|103958231…
GO:0004315	3-oxoacyl-[acyl-carrier-protein] synthase activity	molecular_function	2.4078e-06	0.0021442	20	2851	64	29987	7	103954810|103966995|103927574|103933989|103941306|103929791|103949258	13	103966029|103928579|103948354|103945021|103940571|103934731|103952998|103949661|108865656|103947523|103947140|103933899|103947136
GO:0043531	ADP binding	molecular_function	2.9007e-06	0.0021442	105	2851	664	29987	57	103943730|103929745|103938645|103945923|103936056|103960811|103926973|103957677|103957608|103945326|103959806|103942656|103940267|103959773|103949136|103931503|103938708|103967273|103951105|103964848|103942655|103956824|103930839|103961932|103959959|103938331|103959724|103938909|Novel00186|103965311|103929425|103926720|103940272|108867148|103938045|103938646|103945916|103959204|103963110|10394590…	48	103965025|103935447|103961763|103964612|108867374|103953688|103929455|103941821|103963093|103928642|103960722|103939141|103960652|103964468|103953673|103956285|103930902|103928639|103961661|108865657|103963524|108868542|108865334|103960697|103928934|103953682|103927297|103960721|103955112|108867691|103951097|103932044|103963796|103950603|103956565|103942725|108867685|103956600|103940480|103954088…
GO:0050662	coenzyme binding	molecular_function	3.6098e-06	0.0021442	129	2851	895	29987	76	103941488|103949676|103958848|103933318|103952521|103942455|103957534|103946552|103950122|103961602|103938860|103952345|103962479|103947071|103927999|103952908|103946620|103955902|103959562|103941310|103962589|103958496|103956368|103952339|103950192|103951815|103934909|103948781|103954679|103933914|103951786|103940431|103928376|103956212|103946631|103927518|103961767|103954218|103926582|103942459…	53	103944908|108867217|103958710|103930040|103947145|103928508|103948402|103934506|103954960|103932045|103931073|103934563|103928945|103932952|103963682|103947144|103937967|103954216|103928748|103949862|103940527|103944949|103966469|103963565|103945178|103960936|103933112|103959876|103954148|103930425|103950568|103961428|103927760|103953210|103967038|103943770|103931361|103954157|103934421|103943280…
GO:0004312	fatty acid synthase activity	molecular_function	3.7665e-06	0.0021442	20	2851	66	29987	7	103927574|103933989|103941306|103954810|103966995|103929791|103949258	13	103945021|103940571|103934731|103952998|103949661|103966029|103928579|103948354|103947140|103933899|103947136|108865656|103947523
GO:0016746	transferase activity, transferring acyl groups	molecular_function	4.5312e-06	0.0021442	95	2851	622	29987	33	103949258|103936171|103928693|103966555|103954810|103967124|103945376|103964221|103956873|103957793|103959493|103960218|103936844|103942961|103935642|103936111|103963559|103940185|103938693|103938506|103960624|103954747|103950599|103951015|103951345|103964024|103929791|103929853|103952659|103966995|103933989|103941306|103927574	62	108865656|103941945|103930224|103934745|103928845|103948450|103955602|103959811|103928579|103930431|103928601|103955135|103943543|103940571|103947523|103958231|103966919|108865655|103941040|103933899|103961411|103947136|103947140|103941552|103951985|103948354|103939196|103955573|103927676|103944336|103959575|103949661|103961317|103949459|103934740|103928860|103941611|103954455|103942706|108865457…
GO:0016491	oxidoreductase activity	molecular_function	5.0594e-06	0.0021765	362	2851	3055	29987	193	103967273|103938805|103960343|103934715|103944862|103954990|103952767|103949231|103936795|103952523|103960685|103929576|103959704|103935417|103957285|103958884|103936202|103955748|103926833|103941331|103946072|103961473|103934482|103958325|103960303|103951537|103945829|103958946|103939365|103953830|103927193|103934578|103957074|103957175|103945501|103937274|103966604|103944997|103961764|103963862…	169	103934435|103929127|103937468|103941003|103932209|103937550|103956963|103957649|103945918|103953877|103954333|103955388|103929250|103957174|103941040|103958778|103962743|103954209|103968078|103958656|103953709|103938207|103964202|103927236|103940018|103938227|103965814|103936901|103962881|103954262|103948272|103932280|103943280|103958907|103951621|103943785|103938322|103952304|103967038|103953210…
GO:0003824	catalytic activity	molecular_function	2.9033e-05	0.0098131	1561	2851	15078	29987	837	103961048|103957175|103937274|103934995|103938225|Novel00211|103956104|103954196|103966178|103928208|103967418|103945581|103953830|103963264|103938167|103962065|103952759|103955221|103967837|103932673|103961764|103940780|103945854|103966604|Novel00338|103963631|103960294|103951990|103952945|103966909|103936795|103954357|103931980|103939369|103934264|103960473|103927189|103960838|108865427|1039347…	724	103928924|103932280|103932353|108868744|103960028|103929602|Novel00583|103964146|103958816|103954455|103967038|103938322|103933230|103938744|103934124|103958907|103931581|103934219|103949337|103956161|103947136|103947005|103954333|103957649|103954764|103966817|103942369|103945918|103941003|103948722|103946576|103929455|103928920|103949972|103937550|103960850|103959928|103934009|103940387|10396328…
GO:0048037	cofactor binding	molecular_function	3.3216e-05	0.010478	145	2851	1071	29987	85	103950192|103934909|103951815|103958496|103952339|103956368|103961767|103954218|103942459|103926582|103938038|103952517|103927518|103930449|103954679|103948781|103946631|103951786|103928376|103940431|103933914|103956212|103961602|103952345|103938860|103950122|103946552|103962479|103933318|103958848|103941488|103949676|103957534|103952521|103942455|103928271|103946620|103962589|103941310|103959562…	60	103947144|103945451|103928748|103954216|103949862|103937967|Novel00043|103963682|103934563|103928945|103932952|103954148|103959876|103930425|103950568|103961428|103966469|103940527|103944949|103933112|103945178|103963565|103960936|103928508|103930040|103947145|108867217|103944908|103935970|103958710|103932045|103954960|103931073|103937168|103947719|103948402|103934506|103943433|103931738|10393755…
GO:0016788	hydrolase activity, acting on ester bonds	molecular_function	5.6511e-05	0.016713	187	2851	1500	29987	107	103963631|103956169|103929503|103959949|103954957|103959680|103960678|103963630|103944119|103944278|103952759|103963484|103960734|103960045|103945823|103950809|103956819|103946900|103933782|103928208|103963646|103951345|103948605|103959712|103941222|103945410|103964082|103957766|103936511|103958027|103966426|103965196|103959248|103958029|103929576|103927515|103929852|103938929|103967158|103936545…	80	108867532|103934976|103954455|103959522|103927344|103928928|103957639|103930540|103955007|103956270|103964088|103961594|103926734|103945335|103960942|103955211|103967243|103963177|103944122|103956250|103940387|103936100|103930316|103928920|103939196|103954764|103956963|103947323|103928117|103947005|103938886|103955005|103968112|103936736|103934154|103938515|103947145|103943405|103931173|103944252…
