# Supplementary material for: Proteome and transcriptome profile analysis reveals regulatory and stress-responsive networks in the russet fruit skin of sand pear
Source: Hortic Res. 2020 Feb 1;7:16. doi: 10.1038/s41438-020-0242-3 (PMC6994700; doi:10.1038/s41438-020-0242-3)
Supplement: Supplementary file 9 — Supplementary Table S4 [file 41438_2020_242_MOESM9_ESM.xls]

## Sheet: Supplementary Table S4
Supplementary Table S4 KEGG enrichment of the different expression genes between the russet and green fruit skin of sand pear at transcript level.
ID	#Term	Input number	Background number	P-Value	Corrected P-Value	Input	KEGG_ID/KO	Entrez_ID	Hyperlink
mdm00909	Sesquiterpenoid and triterpenoid biosynthesis	23	36	6.24e-11	7.3e-09	Novel00647|103967038|103946649|103935928|103935918|103967646|103939378|103927760|103936042|103936045|103936044|103934435|103941560|103939381|103939380|103935920|103935926|103942112|103967651|108865422|103965221|103941559|103937791	mdm:103417400|mdm:103420059|mdm:103430135|mdm:103443366|mdm:103443366|mdm:103443360|mdm:103429325|mdm:103432258|mdm:103429325|mdm:103429325|mdm:103429325|mdm:103430135|mdm:103443364|mdm:103429325|mdm:103417400|mdm:103443366|mdm:103443366|mdm:103443366|mdm:103443366|mdm:103417400|mdm:103445128|mdm:103443364|mdm:103429325|	103417400|103420059|103430135|103443366|103443366|103443360|103429325|103432258|103429325|103429325|103429325|103430135|103443364|103429325|103417400|103443366|103443366|103443366|103443366|103417400|103445128|103443364|103429325|	http://www.genome.jp/kegg-bin/show_pathway?mdm00909/mdm:103417400%09red/mdm:103429325%09red/mdm:103432258%09red/mdm:103420059%09red/mdm:103445128%09red/mdm:103443366%09red/mdm:103443364%09red/mdm:103430135%09red/mdm:103443360%09red
mdm00073	Cutin, suberine and wax biosynthesis	21	49	9.26e-08	5.42e-06	103954218|103929751|103932052|103929758|103936171|103938506|103943216|103966555|103957174|103929753|103963865|103945558|103962065|103954216|103965278|103964024|103936111|103931004|103929757|103933112|103963213	mdm:103417541|mdm:103428452|mdm:103424941|mdm:103424941|mdm:103437513|mdm:103442116|mdm:103403397|mdm:103404168|mdm:103453566|mdm:103428452|mdm:103437295|mdm:103451675|mdm:103417541|mdm:103417541|mdm:103417541|mdm:103437513|mdm:103404168|mdm:103417541|mdm:103428452|mdm:103453566|mdm:103418919|	103417541|103428452|103424941|103424941|103437513|103442116|103403397|103404168|103453566|103428452|103437295|103451675|103417541|103417541|103417541|103437513|103404168|103417541|103428452|103453566|103418919|	http://www.genome.jp/kegg-bin/show_pathway?mdm00073/mdm:103453566%09red/mdm:103418919%09red/mdm:103417541%09red/mdm:103437295%09red/mdm:103442116%09red/mdm:103451675%09red/mdm:103428452%09red/mdm:103403397%09red/mdm:103404168%09red/mdm:103424941%09red/mdm:103437513%09red
mdm01110	Biosynthesis of secondary metabolites	229	1944	1.82e-05	0.00070895	103954960|103945376|Novel00647|103946699|103944999|103944996|103947992|103926833|103946649|103966935|103966173|103935792|103950569|108865785|103935918|103931361|103939378|103956835|103964356|103967038|103962479|103928726|103937821|103949231|108865311|103940571|103941306|103953444|108865552|103935418|103935417|103946581|103954262|Novel00638|Novel00549|103967193|103935928|103950192|103930449|103954…	mdm:103450464|mdm:103417342|mdm:103417400|mdm:103425449|mdm:103441965|mdm:103402429|mdm:103439822|mdm:103443315|mdm:103430135|mdm:103453790|mdm:103406562|mdm:103439200|mdm:103455633|mdm:103436054|mdm:103443366|mdm:103409764|mdm:103429325|mdm:103444237|mdm:103443326|mdm:103420059|mdm:103436863|mdm:103450463|mdm:103400815|mdm:103437352|mdm:103420934|mdm:103431992|mdm:103424071|mdm:103401051|mdm:103…	103450464|103417342|103417400|103425449|103441965|103402429|103439822|103443315|103430135|103453790|103406562|103439200|103455633|103436054|103443366|103409764|103429325|103444237|103443326|103420059|103436863|103450463|103400815|103437352|103420934|103431992|103424071|103401051|103422891|103438157|103438157|103448537|103420444|103445912|103402853|103449196|103443366|103421562|103405457|103450463…	http://www.genome.jp/kegg-bin/show_pathway?mdm01110/mdm:103429252%09red/mdm:103455316%09red/mdm:103420444%09red/mdm:103438157%09red/mdm:103404229%09red/mdm:103436054%09red/mdm:103456033%09red/mdm:103420099%09red/mdm:103451654%09red/mdm:103450490%09red/mdm:103442442%09red/mdm:103426032%09red/mdm:103425873%09red/mdm:103439550%09red/mdm:103431132%09red/mdm:103405748%09red/mdm:103445750%09red/mdm:103…
mdm00062	Fatty acid elongation	14	54	0.00099974	0.0292424	103933989|103935366|103947523|103929791|103927574|103949661|103947140|103940571|103941306|103966995|103949862|103947136|103952998|103954810	mdm:103441558|mdm:103406406|mdm:103402707|mdm:103424071|mdm:103415500|mdm:103440610|mdm:103451654|mdm:103431992|mdm:103424071|mdm:103440401|mdm:103403098|mdm:103451654|mdm:103415388|mdm:103450478|	103441558|103406406|103402707|103424071|103415500|103440610|103451654|103431992|103424071|103440401|103403098|103451654|103415388|103450478|	http://www.genome.jp/kegg-bin/show_pathway?mdm00062/mdm:103440610%09red/mdm:103415388%09red/mdm:103415500%09red/mdm:103402707%09red/mdm:103441558%09red/mdm:103406406%09red/mdm:103450478%09red/mdm:103451654%09red/mdm:103440401%09red/mdm:103403098%09red/mdm:103431992%09red/mdm:103424071%09red
mdm00945	Stilbenoid, diarylheptanoid and gingerol biosynthesis	11	46	0.00566226	0.119142	103938590|103945376|103964288|103944999|103944996|103944997|103929007|103961613|103955753|103961611|103929461	mdm:103437977|mdm:103417342|mdm:103443992|mdm:103441965|mdm:103402429|mdm:103441965|mdm:103450490|mdm:103432708|mdm:103450490|mdm:103432708|mdm:103450490|	103437977|103417342|103443992|103441965|103402429|103441965|103450490|103432708|103450490|103432708|103450490|	http://www.genome.jp/kegg-bin/show_pathway?mdm00945/mdm:103417342%09red/mdm:103443992%09red/mdm:103432708%09red/mdm:103402429%09red/mdm:103441965%09red/mdm:103437977%09red/mdm:103450490%09red
mdm00902	Monoterpenoid biosynthesis	8	27	0.00610983	0.119142	103945918|103958115|103931111|103958496|103940431|103940433|103949230|103949231	mdm:103438834|mdm:103427814|mdm:103410144|mdm:103437352|mdm:103437352|mdm:103437352|mdm:103437352|mdm:103437352|	103438834|103427814|103410144|103437352|103437352|103437352|103437352|103437352|	http://www.genome.jp/kegg-bin/show_pathway?mdm00902/mdm:103437352%09red/mdm:103438834%09red/mdm:103427814%09red/mdm:103410144%09red
mdm02010	ABC transporters	10	43	0.00957817	0.160092	103928466|103950334|103927625|103959729|103933553|103951332|103951333|103933573|103960445|103965797	mdm:103442303|mdm:103452721|mdm:103450365|mdm:103404558|mdm:103405966|mdm:103446263|mdm:103446262|mdm:103417511|mdm:103436917|mdm:103404558|	103442303|103452721|103450365|103404558|103405966|103446263|103446262|103417511|103436917|103404558|	http://www.genome.jp/kegg-bin/show_pathway?mdm02010/mdm:103404558%09red/mdm:103436917%09red/mdm:103405966%09red/mdm:103450365%09red/mdm:103442303%09red/mdm:103452721%09red/mdm:103446263%09red/mdm:103446262%09red/mdm:103417511%09red
mdm00061	Fatty acid biosynthesis	14	74	0.0113986	0.166704	103949217|103949258|103937588|103960678|103929127|103936166|103949986|103953111|103939571|103933899|103949222|103964031|103964860|103964146	mdm:103404405|mdm:103415807|mdm:103449797|mdm:103426624|mdm:103455027|mdm:103437519|mdm:103437519|mdm:103429387|mdm:103408191|mdm:103404630|mdm:103404405|mdm:103437519|mdm:103430993|mdm:103449797|	103404405|103415807|103449797|103426624|103455027|103437519|103437519|103429387|103408191|103404630|103404405|103437519|103430993|103449797|	http://www.genome.jp/kegg-bin/show_pathway?mdm00061/mdm:103429387%09red/mdm:103404405%09red/mdm:103404630%09red/mdm:103455027%09red/mdm:103437519%09red/mdm:103449797%09red/mdm:103408191%09red/mdm:103415807%09red/mdm:103426624%09red/mdm:103430993%09red
mdm00903	Limonene and pinene degradation	7	30	0.0277119	0.360255	103938590|103961611|103929007|103961613|103955753|103966741|103929461	mdm:103437977|mdm:103432708|mdm:103450490|mdm:103432708|mdm:103450490|mdm:103401089|mdm:103450490|	103437977|103432708|103450490|103432708|103450490|103401089|103450490|	http://www.genome.jp/kegg-bin/show_pathway?mdm00903/mdm:103432708%09red/mdm:103437977%09red/mdm:103401089%09red/mdm:103450490%09red
mdm00260	Glycine, serine and threonine metabolism	20	138	0.0321311	0.375934	103930425|103929871|103960303|103957534|103958325|103930449|103966469|103944862|103926830|103945156|103962217|103946631|103956549|103937468|103930684|103932779|103937550|103931738|103937467|103954759	mdm:103405457|mdm:103413090|mdm:103425912|mdm:103456087|mdm:103407292|mdm:103405457|mdm:103422065|mdm:103443798|mdm:103443230|mdm:103409056|mdm:103441632|mdm:103420047|mdm:103425227|mdm:103405748|mdm:103424563|mdm:103401762|mdm:103431132|mdm:103405207|mdm:103405748|mdm:103447988|	103405457|103413090|103425912|103456087|103407292|103405457|103422065|103443798|103443230|103409056|103441632|103420047|103425227|103405748|103424563|103401762|103431132|103405207|103405748|103447988|	http://www.genome.jp/kegg-bin/show_pathway?mdm00260/mdm:103447988%09red/mdm:103431132%09red/mdm:103405748%09red/mdm:103407292%09red/mdm:103420047%09red/mdm:103424563%09red/mdm:103413090%09red/mdm:103401762%09red/mdm:103425912%09red/mdm:103405457%09red/mdm:103409056%09red/mdm:103443230%09red/mdm:103456087%09red/mdm:103441632%09red/mdm:103422065%09red/mdm:103405207%09red/mdm:103443798%09red/mdm:103…
mdm04146	Peroxisome	23	170	0.0418675	0.445317	103957534|103951291|103960699|103954218|103948272|103965278|103949222|103931004|103964146|103954216|103937588|103937274|103936388|103953111|103965830|103929250|103928693|103939610|103949217|103927486|103947719|103962065|103948004	mdm:103456087|mdm:103419715|mdm:103400497|mdm:103417541|mdm:103405762|mdm:103417541|mdm:103404405|mdm:103417541|mdm:103449797|mdm:103417541|mdm:103449797|mdm:103433701|mdm:103444821|mdm:103429387|mdm:103442231|mdm:103426032|mdm:103435806|mdm:103445750|mdm:103404405|mdm:103440898|mdm:103428743|mdm:103417541|mdm:103434476|	103456087|103419715|103400497|103417541|103405762|103417541|103404405|103417541|103449797|103417541|103449797|103433701|103444821|103429387|103442231|103426032|103435806|103445750|103404405|103440898|103428743|103417541|103434476|	http://www.genome.jp/kegg-bin/show_pathway?mdm04146/mdm:103429387%09red/mdm:103400497%09red/mdm:103419715%09red/mdm:103435806%09red/mdm:103404405%09red/mdm:103417541%09red/mdm:103440898%09red/mdm:103433701%09red/mdm:103405762%09red/mdm:103445750%09red/mdm:103449797%09red/mdm:103442231%09red/mdm:103428743%09red/mdm:103456087%09red/mdm:103444821%09red/mdm:103426032%09red/mdm:103434476%09red
mdm01212	Fatty acid metabolism	22	167	0.0566308	0.486802	103939571|103933899|103949222|103964146|103960678|103937588|103931253|103936166|103937274|103953111|103964860|103960685|103929127|103935366|103928693|103949986|103964031|103938921|103931220|103949217|103949258|103949862	mdm:103408191|mdm:103404630|mdm:103404405|mdm:103449797|mdm:103426624|mdm:103449797|mdm:103447641|mdm:103437519|mdm:103433701|mdm:103429387|mdm:103430993|mdm:103400486|mdm:103455027|mdm:103406406|mdm:103435806|mdm:103437519|mdm:103437519|mdm:103447381|mdm:103447381|mdm:103404405|mdm:103415807|mdm:103403098|	103408191|103404630|103404405|103449797|103426624|103449797|103447641|103437519|103433701|103429387|103430993|103400486|103455027|103406406|103435806|103437519|103437519|103447381|103447381|103404405|103415807|103403098|	http://www.genome.jp/kegg-bin/show_pathway?mdm01212/mdm:103429387%09red/mdm:103447381%09red/mdm:103400486%09red/mdm:103404405%09red/mdm:103404630%09red/mdm:103455027%09red/mdm:103406406%09red/mdm:103437519%09red/mdm:103447641%09red/mdm:103449797%09red/mdm:103433701%09red/mdm:103435806%09red/mdm:103408191%09red/mdm:103430993%09red/mdm:103415807%09red/mdm:103426624%09red/mdm:103403098%09red
mdm00650	Butanoate metabolism	7	36	0.0569903	0.486802	103932285|103962479|103932632|103956837|103952874|103956835|Novel00043	mdm:103419798|mdm:103436863|mdm:103419798|mdm:103444237|mdm:103437319|mdm:103444237|mdm:103429193|	103419798|103436863|103419798|103444237|103437319|103444237|103429193|	http://www.genome.jp/kegg-bin/show_pathway?mdm00650/mdm:103444237%09red/mdm:103436863%09red/mdm:103429193%09red/mdm:103437319%09red/mdm:103419798%09red
mdm00564	Glycerophospholipid metabolism	21	160	0.063152	0.486802	103956873|103957402|103941163|103950575|103939292|103932259|103959575|103933970|103949679|103942961|103932420|103951688|103957160|103939231|103955263|103957444|103955486|103936150|103935642|103939953|103951345	mdm:103421920|mdm:103401898|mdm:103405574|mdm:103424613|mdm:103441410|mdm:103401898|mdm:103450606|mdm:103415051|mdm:103421196|mdm:103435271|mdm:103435306|mdm:103438873|mdm:103453554|mdm:103447407|mdm:103437260|mdm:103401898|mdm:103440488|mdm:103433023|mdm:103406315|mdm:103437260|mdm:103455875|	103421920|103401898|103405574|103424613|103441410|103401898|103450606|103415051|103421196|103435271|103435306|103438873|103453554|103447407|103437260|103401898|103440488|103433023|103406315|103437260|103455875|	http://www.genome.jp/kegg-bin/show_pathway?mdm00564/mdm:103441410%09red/mdm:103455875%09red/mdm:103435306%09red/mdm:103415051%09red/mdm:103421920%09red/mdm:103453554%09red/mdm:103433023%09red/mdm:103405574%09red/mdm:103435271%09red/mdm:103438873%09red/mdm:103447407%09red/mdm:103437260%09red/mdm:103401898%09red/mdm:103424613%09red/mdm:103421196%09red/mdm:103440488%09red/mdm:103406315%09red/mdm:103…
mdm00780	Biotin metabolism	6	30	0.0684374	0.486802	103949258|103929127|103964860|103953635|103933899|103929914	mdm:103415807|mdm:103455027|mdm:103430993|mdm:103435437|mdm:103404630|mdm:103435437|	103415807|103455027|103430993|103435437|103404630|103435437|	http://www.genome.jp/kegg-bin/show_pathway?mdm00780/mdm:103430993%09red/mdm:103415807%09red/mdm:103404630%09red/mdm:103455027%09red/mdm:103435437%09red
mdm00565	Ether lipid metabolism	8	46	0.0694474	0.486802	103933970|103951688|103936150|103955263|103939231|103957160|103955486|103939953	mdm:103415051|mdm:103438873|mdm:103433023|mdm:103437260|mdm:103447407|mdm:103453554|mdm:103440488|mdm:103437260|	103415051|103438873|103433023|103437260|103447407|103453554|103440488|103437260|	http://www.genome.jp/kegg-bin/show_pathway?mdm00565/mdm:103415051%09red/mdm:103447407%09red/mdm:103453554%09red/mdm:103438873%09red/mdm:103433023%09red/mdm:103437260%09red/mdm:103440488%09red
mdm00250	Alanine, aspartate and glutamate metabolism	13	90	0.0748553	0.486802	103956835|103930652|103932285|103956212|103932460|103926583|103931159|103943433|103932632|103956837|103967979|103941488|Novel00043	mdm:103444237|mdm:103422012|mdm:103419798|mdm:103453876|mdm:103419534|mdm:103420826|mdm:103429379|mdm:103443818|mdm:103419798|mdm:103444237|mdm:103445155|mdm:103443818|mdm:103429193|	103444237|103422012|103419798|103453876|103419534|103420826|103429379|103443818|103419798|103444237|103445155|103443818|103429193|	http://www.genome.jp/kegg-bin/show_pathway?mdm00250/mdm:103444237%09red/mdm:103420826%09red/mdm:103453876%09red/mdm:103429379%09red/mdm:103419534%09red/mdm:103422012%09red/mdm:103443818%09red/mdm:103429193%09red/mdm:103419798%09red/mdm:103445155%09red
mdm00940	Phenylpropanoid biosynthesis	41	359	0.0748927	0.486802	103945376|103946699|103944999|103944996|103944997|103951569|103939399|103928508|103961602|103938932|103953830|103966973|103941616|103929434|103950923|103937821|108865453|103953444|108865552|103927518|103963973|103938031|103951572|103966736|103960463|103930975|103947315|108865427|103945826|103928512|103964288|103927983|103947239|103945527|103967837|103967835|108867111|103954148|103958946|103947056…	mdm:103417342|mdm:103425449|mdm:103441965|mdm:103402429|mdm:103441965|mdm:103420798|mdm:103438060|mdm:103420099|mdm:103425112|mdm:103427111|mdm:103432889|mdm:103413284|mdm:103422891|mdm:103406762|mdm:103451919|mdm:103400815|mdm:103455522|mdm:103401051|mdm:103422891|mdm:103423450|mdm:103452455|mdm:103400991|mdm:103410332|mdm:103436113|mdm:103436929|mdm:103436113|mdm:103451708|mdm:103453963|mdm:103…	103417342|103425449|103441965|103402429|103441965|103420798|103438060|103420099|103425112|103427111|103432889|103413284|103422891|103406762|103451919|103400815|103455522|103401051|103422891|103423450|103452455|103400991|103410332|103436113|103436929|103436113|103451708|103453963|103420476|103425085|103443992|103416926|103451774|103418409|103447126|103447126|103438772|103446799|103447309|103448033…	http://www.genome.jp/kegg-bin/show_pathway?mdm00940/mdm:103443992%09red/mdm:103416926%09red/mdm:103452455%09red/mdm:103418409%09red/mdm:103406762%09red/mdm:103451774%09red/mdm:103400815%09red/mdm:103425112%09red/mdm:103410332%09red/mdm:103417342%09red/mdm:103447126%09red/mdm:103436113%09red/mdm:103401051%09red/mdm:103420476%09red/mdm:103446799%09red/mdm:103422891%09red/mdm:103436929%09red/mdm:103…
mdm00905	Brassinosteroid biosynthesis	6	32	0.084693	0.521531	108867237|103929139|103936683|103962743|103960819|103948102	mdm:103414269|mdm:103437559|mdm:103437230|mdm:103442442|mdm:103401164|mdm:103451616|	103414269|103437559|103437230|103442442|103401164|103451616|	http://www.genome.jp/kegg-bin/show_pathway?mdm00905/mdm:103437230%09red/mdm:103437559%09red/mdm:103401164%09red/mdm:103442442%09red/mdm:103451616%09red/mdm:103414269%09red
mdm01100	Metabolic pathways	333	3521	0.111834	0.627064	103930848|103954960|103941163|103946699|103944999|103944996|103944997|103926833|103940063|103932953|103966935|103966173|103928558|103935792|103933754|108865785|108865427|103964146|103931361|103945451|103954793|103937588|103964356|108868325|103949679|103962479|103928726|103926830|103936166|103937821|103959841|108865311|103950923|103953111|103953444|108865552|103939399|103935418|103935417|103967648…	mdm:103436073|mdm:103450464|mdm:103405574|mdm:103425449|mdm:103441965|mdm:103402429|mdm:103441965|mdm:103443315|mdm:103429066|mdm:103424813|mdm:103453790|mdm:103406562|mdm:103434672|mdm:103439200|mdm:103445810|mdm:103436054|mdm:103453963|mdm:103449797|mdm:103409764|mdm:103405636|mdm:103447986|mdm:103449797|mdm:103443326|mdm:103420166|mdm:103421196|mdm:103436863|mdm:103450463|mdm:103443230|mdm:103…	103436073|103450464|103405574|103425449|103441965|103402429|103441965|103443315|103429066|103424813|103453790|103406562|103434672|103439200|103445810|103436054|103453963|103449797|103409764|103405636|103447986|103449797|103443326|103420166|103421196|103436863|103450463|103443230|103437519|103400815|103439646|103420934|103451919|103429387|103401051|103422891|103438060|103438157|103438157|103411553…	http://www.genome.jp/kegg-bin/show_pathway?mdm01100/mdm:103405422%09red/mdm:103420166%09red/mdm:103441407%09red/mdm:103411875%09red/mdm:103427111%09red/mdm:103420444%09red/mdm:103438157%09red/mdm:103404229%09red/mdm:103436054%09red/mdm:103456033%09red/mdm:103420099%09red/mdm:103402251%09red/mdm:103450490%09red/mdm:103404221%09red/mdm:103442442%09red/mdm:103412452%09red/mdm:103426032%09red/mdm:103…
mdm00195	Photosynthesis	12	88	0.11255	0.627064	103966375|103928559|103928558|103927331|103930429|103965725|103936460|103967450|103930446|103933926|103963837|103948374	mdm:103424798|mdm:103434622|mdm:103434672|mdm:103450341|mdm:103405453|mdm:103403993|mdm:103424798|mdm:103403993|mdm:103405453|mdm:103401257|mdm:103424798|mdm:103434672|	103424798|103434622|103434672|103450341|103405453|103403993|103424798|103403993|103405453|103401257|103424798|103434672|	http://www.genome.jp/kegg-bin/show_pathway?mdm00195/mdm:103401257%09red/mdm:103424798%09red/mdm:103434622%09red/mdm:103403993%09red/mdm:103450341%09red/mdm:103405453%09red/mdm:103434672%09red
mdm00052	Galactose metabolism	13	100	0.12929	0.687588	103930313|103938744|103963084|103930315|103959857|103950569|103935817|103963080|103933914|103963401|103932673|103959831|103965532	mdm:103411637|mdm:103404424|mdm:103454409|mdm:103439065|mdm:103438916|mdm:103455633|mdm:103437136|mdm:103454409|mdm:103404486|mdm:103439640|mdm:103439640|mdm:103439640|mdm:103454409|	103411637|103404424|103454409|103439065|103438916|103455633|103437136|103454409|103404486|103439640|103439640|103439640|103454409|	http://www.genome.jp/kegg-bin/show_pathway?mdm00052/mdm:103455633%09red/mdm:103437136%09red/mdm:103438916%09red/mdm:103439640%09red/mdm:103454409%09red/mdm:103404486%09red/mdm:103439065%09red/mdm:103404424%09red/mdm:103411637%09red
mdm00906	Carotenoid biosynthesis	9	65	0.146011	0.741609	103929500|103929079|103958137|103957649|103955327|103952598|103966173|103954279|103941040	mdm:103425610|mdm:103438505|mdm:103438505|mdm:103403019|mdm:103420192|mdm:103450601|mdm:103406562|mdm:103420642|mdm:103436490|	103425610|103438505|103438505|103403019|103420192|103450601|103406562|103420642|103436490|	http://www.genome.jp/kegg-bin/show_pathway?mdm00906/mdm:103420642%09red/mdm:103425610%09red/mdm:103403019%09red/mdm:103436490%09red/mdm:103420192%09red/mdm:103406562%09red/mdm:103450601%09red/mdm:103438505%09red
mdm00941	Flavonoid biosynthesis	10	75	0.152125	0.741609	103954960|103945376|103945021|103944999|103944996|103929197|103947071|103944997|103964288|103933697	mdm:103450464|mdm:103417342|mdm:103421794|mdm:103441965|mdm:103402429|mdm:103451680|mdm:103402727|mdm:103441965|mdm:103443992|mdm:103441586|	103450464|103417342|103421794|103441965|103402429|103451680|103402727|103441965|103443992|103441586|	http://www.genome.jp/kegg-bin/show_pathway?mdm00941/mdm:103421794%09red/mdm:103417342%09red/mdm:103443992%09red/mdm:103451680%09red/mdm:103402429%09red/mdm:103441965%09red/mdm:103441586%09red/mdm:103450464%09red/mdm:103402727%09red
mdm00561	Glycerolipid metabolism	13	107	0.177773	0.815344	103956873|103957402|103930852|103932259|103959575|103933970|103936150|103942961|103966741|103929853|103957444|103935642|103949679	mdm:103421920|mdm:103401898|mdm:103436071|mdm:103401898|mdm:103450606|mdm:103415051|mdm:103433023|mdm:103435271|mdm:103401089|mdm:103448013|mdm:103401898|mdm:103406315|mdm:103421196|	103421920|103401898|103436071|103401898|103450606|103415051|103433023|103435271|103401089|103448013|103401898|103406315|103421196|	http://www.genome.jp/kegg-bin/show_pathway?mdm00561/mdm:103415051%09red/mdm:103401089%09red/mdm:103448013%09red/mdm:103421920%09red/mdm:103435271%09red/mdm:103421196%09red/mdm:103433023%09red/mdm:103436071%09red/mdm:103401898%09red/mdm:103406315%09red/mdm:103450606%09red
mdm01230	Biosynthesis of amino acids	49	481	0.193006	0.815344	103929871|103926830|103960899|103941842|103937074|103959503|103942329|103931738|108865785|103963431|103960303|103941611|103964356|103948885|103962217|103962479|103928726|103945022|103945451|103956549|103930684|103932779|103967453|103956421|103955322|103941488|103954759|Novel00638|Novel00549|103949392|103954950|103965830|103954793|103937468|103931159|103937467|103943005|103963983|103952659|1039303…	mdm:103413090|mdm:103443230|mdm:103442148|mdm:103437148|mdm:103453790|mdm:103443511|mdm:103431675|mdm:103405207|mdm:103436054|mdm:103439550|mdm:103425912|mdm:103433381|mdm:103443326|mdm:103422734|mdm:103441632|mdm:103436863|mdm:103450463|mdm:103443511|mdm:103405636|mdm:103425227|mdm:103424563|mdm:103401762|mdm:103403998|mdm:103433262|mdm:103450820|mdm:103443818|mdm:103447988|mdm:103445912|mdm:103…	103413090|103443230|103442148|103437148|103453790|103443511|103431675|103405207|103436054|103439550|103425912|103433381|103443326|103422734|103441632|103436863|103450463|103443511|103405636|103425227|103424563|103401762|103403998|103433262|103450820|103443818|103447988|103445912|103402853|103450277|103450463|103442231|103447986|103405748|103429379|103405748|103428057|103428057|103425873|103411637…	http://www.genome.jp/kegg-bin/show_pathway?mdm01230/mdm:103436870%09red/mdm:103447988%09red/mdm:103424563%09red/mdm:103447986%09red/mdm:103404229%09red/mdm:103443818%09red/mdm:103445912%09red/mdm:103425873%09red/mdm:103425227%09red/mdm:103405748%09red/mdm:103429379%09red/mdm:103450277%09red/mdm:103453790%09red/mdm:103438916%09red/mdm:103422734%09red/mdm:103401762%09red/mdm:103442231%09red/mdm:103…
mdm00290	Valine, leucine and isoleucine biosynthesis	6	42	0.19309	0.815344	103949554|103945022|103962479|103959503|103929871|108865785	mdm:103409760|mdm:103443511|mdm:103436863|mdm:103443511|mdm:103413090|mdm:103436054|	103409760|103443511|103436863|103443511|103413090|103436054|	http://www.genome.jp/kegg-bin/show_pathway?mdm00290/mdm:103436054%09red/mdm:103436863%09red/mdm:103413090%09red/mdm:103443511%09red/mdm:103409760%09red
mdm00592	alpha-Linolenic acid metabolism	13	110	0.200932	0.815344	103967577|103960685|103933970|103945829|103952517|103952516|103952519|103937274|103952513|103928693|103952601|103952521|103952523	mdm:103402218|mdm:103400486|mdm:103415051|mdm:103438366|mdm:103422413|mdm:103402218|mdm:103422413|mdm:103433701|mdm:103412452|mdm:103435806|mdm:103446279|mdm:103445041|mdm:103402212|	103402218|103400486|103415051|103438366|103422413|103402218|103422413|103433701|103412452|103435806|103446279|103445041|103402212|	http://www.genome.jp/kegg-bin/show_pathway?mdm00592/mdm:103415051%09red/mdm:103400486%09red/mdm:103433701%09red/mdm:103422413%09red/mdm:103445041%09red/mdm:103446279%09red/mdm:103435806%09red/mdm:103402212%09red/mdm:103438366%09red/mdm:103412452%09red/mdm:103402218%09red
mdm00190	Oxidative phosphorylation	26	244	0.211799	0.815344	103936325|103959687|103960948|103930960|103930849|103961763|103953877|103938711|103937676|103928835|103939294|103930848|103928942|103950603|103929460|103937671|103931136|103941606|103965264|103959656|103956383|103956125|103928497|103928924|103928927|103945274	mdm:103453548|mdm:103404244|mdm:103404244|mdm:103401838|mdm:103436073|mdm:103402627|mdm:103406713|mdm:103435662|mdm:103405422|mdm:103426140|mdm:103441407|mdm:103436073|mdm:103436073|mdm:103402627|mdm:103433257|mdm:103405422|mdm:103441340|mdm:103413761|mdm:103441340|mdm:103416945|mdm:103422432|mdm:103454157|mdm:103404406|mdm:103436160|mdm:103436073|mdm:103412555|	103453548|103404244|103404244|103401838|103436073|103402627|103406713|103435662|103405422|103426140|103441407|103436073|103436073|103402627|103433257|103405422|103441340|103413761|103441340|103416945|103422432|103454157|103404406|103436160|103436073|103412555|	http://www.genome.jp/kegg-bin/show_pathway?mdm00190/mdm:103406713%09red/mdm:103405422%09red/mdm:103426140%09red/mdm:103441407%09red/mdm:103413761%09red/mdm:103402627%09red/mdm:103454157%09red/mdm:103404244%09red/mdm:103422432%09red/mdm:103416945%09red/mdm:103404406%09red/mdm:103441340%09red/mdm:103435662%09red/mdm:103453548%09red/mdm:103433257%09red/mdm:103436160%09red/mdm:103436073%09red/mdm:103…
mdm00071	Fatty acid degradation	10	82	0.214482	0.815344	103949217|103937588|103960685|103940527|103937274|103953111|103928693|103966741|103949222|103964146	mdm:103404405|mdm:103449797|mdm:103400486|mdm:103445006|mdm:103433701|mdm:103429387|mdm:103435806|mdm:103401089|mdm:103404405|mdm:103449797|	103404405|103449797|103400486|103445006|103433701|103429387|103435806|103401089|103404405|103449797|	http://www.genome.jp/kegg-bin/show_pathway?mdm00071/mdm:103429387%09red/mdm:103400486%09red/mdm:103404405%09red/mdm:103449797%09red/mdm:103401089%09red/mdm:103433701%09red/mdm:103435806%09red/mdm:103445006%09red
mdm00030	Pentose phosphate pathway	11	92	0.216031	0.815344	103930313|103960899|103954793|103930315|103941842|103959857|103945335|103960936|103966935|103961428|103937074	mdm:103411637|mdm:103442148|mdm:103447986|mdm:103439065|mdm:103437148|mdm:103438916|mdm:103444638|mdm:103425796|mdm:103453790|mdm:103403189|mdm:103453790|	103411637|103442148|103447986|103439065|103437148|103438916|103444638|103425796|103453790|103403189|103453790|	http://www.genome.jp/kegg-bin/show_pathway?mdm00030/mdm:103444638%09red/mdm:103439065%09red/mdm:103442148%09red/mdm:103453790%09red/mdm:103438916%09red/mdm:103425796%09red/mdm:103411637%09red/mdm:103403189%09red/mdm:103437148%09red/mdm:103447986%09red
mdm00511	Other glycan degradation	4	31	0.317407	0.999981	103936904|103933109|103935455|103931322	mdm:103401308|mdm:103411291|mdm:103439751|mdm:103437477|	103401308|103411291|103439751|103437477|	http://www.genome.jp/kegg-bin/show_pathway?mdm00511/mdm:103439751%09red/mdm:103437477%09red/mdm:103401308%09red/mdm:103411291%09red
mdm00900	Terpenoid backbone biosynthesis	11	104	0.333986	0.999981	103956923|103950192|103956143|103926916|103967631|103958710|103936547|103935792|103954157|103952874|103963198	mdm:103447197|mdm:103421562|mdm:103426090|mdm:103404346|mdm:103418313|mdm:103437824|mdm:103400423|mdm:103439200|mdm:103415150|mdm:103437319|mdm:103418815|	103447197|103421562|103426090|103404346|103418313|103437824|103400423|103439200|103415150|103437319|103418815|	http://www.genome.jp/kegg-bin/show_pathway?mdm00900/mdm:103404346%09red/mdm:103447197%09red/mdm:103421562%09red/mdm:103426090%09red/mdm:103437319%09red/mdm:103437824%09red/mdm:103415150%09red/mdm:103418313%09red/mdm:103400423%09red/mdm:103418815%09red/mdm:103439200%09red
mdm00710	Carbon fixation in photosynthetic organisms	14	136	0.336883	0.999981	103934506|103960899|103954793|103952908|103958520|103940054|103959752|103945335|103966935|103937074|103957074|103933754|103932045|103944816	mdm:103417117|mdm:103442148|mdm:103447986|mdm:103409404|mdm:103403814|mdm:103432220|mdm:103404229|mdm:103444638|mdm:103453790|mdm:103453790|mdm:103424699|mdm:103445810|mdm:103406865|mdm:103417117|	103417117|103442148|103447986|103409404|103403814|103432220|103404229|103444638|103453790|103453790|103424699|103445810|103406865|103417117|	http://www.genome.jp/kegg-bin/show_pathway?mdm00710/mdm:103445810%09red/mdm:103444638%09red/mdm:103417117%09red/mdm:103442148%09red/mdm:103453790%09red/mdm:103447986%09red/mdm:103404229%09red/mdm:103403814%09red/mdm:103406865%09red/mdm:103432220%09red/mdm:103409404%09red/mdm:103424699%09red
mdm00910	Nitrogen metabolism	7	65	0.370329	0.999981	103941488|103956212|103931159|103926583|103957766|103943433|103947680	mdm:103443818|mdm:103453876|mdm:103429379|mdm:103420826|mdm:103435190|mdm:103443818|mdm:103447903|	103443818|103453876|103429379|103420826|103435190|103443818|103447903|	http://www.genome.jp/kegg-bin/show_pathway?mdm00910/mdm:103447903%09red/mdm:103420826%09red/mdm:103435190%09red/mdm:103453876%09red/mdm:103429379%09red/mdm:103443818%09red
mdm01040	Biosynthesis of unsaturated fatty acids	9	87	0.380394	0.999981	103931220|103935366|103931253|103939571|103949862|103937274|103928693|103929127|103938921	mdm:103447381|mdm:103406406|mdm:103447641|mdm:103408191|mdm:103403098|mdm:103433701|mdm:103435806|mdm:103455027|mdm:103447381|	103447381|103406406|103447641|103408191|103403098|103433701|103435806|103455027|103447381|	http://www.genome.jp/kegg-bin/show_pathway?mdm01040/mdm:103447381%09red/mdm:103435806%09red/mdm:103455027%09red/mdm:103406406%09red/mdm:103447641%09red/mdm:103433701%09red/mdm:103408191%09red/mdm:103403098%09red
mdm00410	beta-Alanine metabolism	8	78	0.401353	0.999981	103928674|103958325|103948004|103966741|103937550|103956837|103956835|108865711	mdm:103445414|mdm:103407292|mdm:103434476|mdm:103401089|mdm:103431132|mdm:103444237|mdm:103444237|mdm:103449446|	103445414|103407292|103434476|103401089|103431132|103444237|103444237|103449446|	http://www.genome.jp/kegg-bin/show_pathway?mdm00410/mdm:103444237%09red/mdm:103431132%09red/mdm:103449446%09red/mdm:103401089%09red/mdm:103445414%09red/mdm:103434476%09red/mdm:103407292%09red
mdm00960	Tropane, piperidine and pyridine alkaloid biosynthesis	5	46	0.401989	0.999981	103937550|103964709|103954262|103945451|103958325	mdm:103431132|mdm:103422717|mdm:103420444|mdm:103405636|mdm:103407292|	103431132|103422717|103420444|103405636|103407292|	http://www.genome.jp/kegg-bin/show_pathway?mdm00960/mdm:103407292%09red/mdm:103431132%09red/mdm:103422717%09red/mdm:103420444%09red/mdm:103405636%09red
mdm00660	C5-Branched dibasic acid metabolism	2	15	0.40826	0.999981	103962479|108865785	mdm:103436863|mdm:103436054|	103436863|103436054|	http://www.genome.jp/kegg-bin/show_pathway?mdm00660/mdm:103436863%09red/mdm:103436054%09red
mdm00460	Cyanoamino acid metabolism	14	144	0.411039	0.999981	108865427|103947056|103926833|103947239|103944908|103939399|103932953|103967837|103967835|108865552|103938932|103945826|103941616|103963834	mdm:103453963|mdm:103448033|mdm:103443315|mdm:103451774|mdm:103447445|mdm:103438060|mdm:103424813|mdm:103447126|mdm:103447126|mdm:103422891|mdm:103427111|mdm:103420476|mdm:103422891|mdm:103424813|	103453963|103448033|103443315|103451774|103447445|103438060|103424813|103447126|103447126|103422891|103427111|103420476|103422891|103424813|	http://www.genome.jp/kegg-bin/show_pathway?mdm00460/mdm:103447126%09red/mdm:103424813%09red/mdm:103443315%09red/mdm:103420476%09red/mdm:103453963%09red/mdm:103427111%09red/mdm:103438060%09red/mdm:103451774%09red/mdm:103422891%09red/mdm:103447445%09red/mdm:103448033%09red
mdm01210	2-Oxocarboxylic acid metabolism	11	114	0.439899	0.999981	103949554|103941611|103945022|103962479|108866259|103965830|103959503|103967453|103963559|108865785|103952659	mdm:103409760|mdm:103433381|mdm:103443511|mdm:103436863|mdm:103455316|mdm:103442231|mdm:103443511|mdm:103403998|mdm:103433381|mdm:103436054|mdm:103425873|	103409760|103433381|103443511|103436863|103455316|103442231|103443511|103403998|103433381|103436054|103425873|	http://www.genome.jp/kegg-bin/show_pathway?mdm01210/mdm:103436054%09red/mdm:103436863%09red/mdm:103409760%09red/mdm:103455316%09red/mdm:103442231%09red/mdm:103443511%09red/mdm:103403998%09red/mdm:103433381%09red/mdm:103425873%09red
mdm01502	Vancomycin resistance	1	6	0.448154	0.999981	103939212	mdm:103438028|	103438028|	http://www.genome.jp/kegg-bin/show_pathway?mdm01502/mdm:103438028%09red
mdm00591	Linoleic acid metabolism	4	38	0.449749	0.999981	103965360|103933970|103945829|Novel00450	mdm:103433945|mdm:103415051|mdm:103438366|mdm:103433947|	103433945|103415051|103438366|103433947|	http://www.genome.jp/kegg-bin/show_pathway?mdm00591/mdm:103438366%09red/mdm:103415051%09red/mdm:103433947%09red/mdm:103433945%09red
mdm00130	Ubiquinone and other terpenoid-quinone biosynthesis	6	60	0.451978	0.999981	103930717|103945451|103957110|103935664|103965776|103947417	mdm:103447741|mdm:103405636|mdm:103456033|mdm:103424079|mdm:103417220|mdm:103443168|	103447741|103405636|103456033|103424079|103417220|103443168|	http://www.genome.jp/kegg-bin/show_pathway?mdm00130/mdm:103405636%09red/mdm:103447741%09red/mdm:103443168%09red/mdm:103456033%09red/mdm:103424079%09red/mdm:103417220%09red
mdm00950	Isoquinoline alkaloid biosynthesis	3	28	0.467987	0.999981	103937550|103945451|103958325	mdm:103431132|mdm:103405636|mdm:103407292|	103431132|103405636|103407292|	http://www.genome.jp/kegg-bin/show_pathway?mdm00950/mdm:103407292%09red/mdm:103431132%09red/mdm:103405636%09red
mdm00340	Histidine metabolism	4	39	0.46815	0.999981	103956421|103963608|103948885|103966741	mdm:103433262|mdm:103433262|mdm:103422734|mdm:103401089|	103433262|103433262|103422734|103401089|	http://www.genome.jp/kegg-bin/show_pathway?mdm00340/mdm:103422734%09red/mdm:103433262%09red/mdm:103401089%09red
mdm00904	Diterpenoid biosynthesis	5	51	0.483621	0.999981	108865311|103935417|103940018|108868325|103935418	mdm:103420934|mdm:103438157|mdm:103435869|mdm:103420166|mdm:103438157|	103420934|103438157|103435869|103420166|103438157|	http://www.genome.jp/kegg-bin/show_pathway?mdm00904/mdm:103420166%09red/mdm:103420934%09red/mdm:103435869%09red/mdm:103438157%09red
mdm00966	Glucosinolate biosynthesis	1	7	0.493094	0.999981	108866259	mdm:103455316|	103455316|	http://www.genome.jp/kegg-bin/show_pathway?mdm00966/mdm:103455316%09red
mdm00100	Steroid biosynthesis	6	63	0.495645	0.999981	103933970|103967038|103967648|108868572|103936046|103965221	mdm:103415051|mdm:103420059|mdm:103411553|mdm:103426143|mdm:103411553|mdm:103445128|	103415051|103420059|103411553|103426143|103411553|103445128|	http://www.genome.jp/kegg-bin/show_pathway?mdm00100/mdm:103420059%09red/mdm:103415051%09red/mdm:103445128%09red/mdm:103411553%09red/mdm:103426143%09red
mdm00970	Aminoacyl-tRNA biosynthesis	13	143	0.507143	0.999981	103948618|103952515|108867328|108867329|103931567|103945178|103927243|103945040|Novel00208|103953636|103961371|103961055|103942096	mdm:103442966|mdm:103442966|mdm:103446741|mdm:103446741|mdm:103432081|mdm:103446008|mdm:103405984|mdm:103402408|mdm:103446741|mdm:103435434|mdm:103435903|mdm:103435850|mdm:103444548|	103442966|103442966|103446741|103446741|103432081|103446008|103405984|103402408|103446741|103435434|103435903|103435850|103444548|	http://www.genome.jp/kegg-bin/show_pathway?mdm00970/mdm:103405984%09red/mdm:103435434%09red/mdm:103444548%09red/mdm:103432081%09red/mdm:103402408%09red/mdm:103446741%09red/mdm:103446008%09red/mdm:103435850%09red/mdm:103442966%09red/mdm:103435903%09red
mdm00350	Tyrosine metabolism	6	64	0.509944	0.999981	103958325|103940527|103945451|103947417|103937550|103965776	mdm:103407292|mdm:103445006|mdm:103405636|mdm:103443168|mdm:103431132|mdm:103417220|	103407292|103445006|103405636|103443168|103431132|103417220|	http://www.genome.jp/kegg-bin/show_pathway?mdm00350/mdm:103431132%09red/mdm:103405636%09red/mdm:103443168%09red/mdm:103417220%09red/mdm:103445006%09red/mdm:103407292%09red
mdm00400	Phenylalanine, tyrosine and tryptophan biosynthesis	8	88	0.526165	0.999981	Novel00549|103960303|103945451|103937468|103942329|103937467|103943005|103963983	mdm:103402853|mdm:103425912|mdm:103405636|mdm:103405748|mdm:103431675|mdm:103405748|mdm:103428057|mdm:103428057|	103402853|103425912|103405636|103405748|103431675|103405748|103428057|103428057|	http://www.genome.jp/kegg-bin/show_pathway?mdm00400/mdm:103431675%09red/mdm:103405748%09red/mdm:103405636%09red/mdm:103428057%09red/mdm:103425912%09red/mdm:103402853%09red
mdm03410	Base excision repair	6	66	0.538067	0.999981	103946559|103953267|103928920|103954246|103939209|103964866	mdm:103402771|mdm:103445971|mdm:103436081|mdm:103441354|mdm:103401480|mdm:103429235|	103402771|103445971|103436081|103441354|103401480|103429235|	http://www.genome.jp/kegg-bin/show_pathway?mdm03410/mdm:103445971%09red/mdm:103429235%09red/mdm:103436081%09red/mdm:103441354%09red/mdm:103402771%09red/mdm:103401480%09red
mdm00770	Pantothenate and CoA biosynthesis	6	67	0.551866	0.999981	103928674|103945022|103962479|103960850|103929478|103959503	mdm:103445414|mdm:103443511|mdm:103436863|mdm:103401141|mdm:103413495|mdm:103443511|	103445414|103443511|103436863|103401141|103413495|103443511|	http://www.genome.jp/kegg-bin/show_pathway?mdm00770/mdm:103445414%09red/mdm:103436863%09red/mdm:103443511%09red/mdm:103401141%09red/mdm:103413495%09red
mdm00196	Photosynthesis - antenna proteins	4	44	0.556195	0.999981	103964906|103936594|103937518|103956843	mdm:103426241|mdm:103450616|mdm:103437223|mdm:103426241|	103426241|103450616|103437223|103426241|	http://www.genome.jp/kegg-bin/show_pathway?mdm00196/mdm:103437223%09red/mdm:103426241%09red/mdm:103450616%09red
mdm00010	Glycolysis / Gluconeogenesis	21	241	0.562852	0.999981	103930313|103938744|103954793|103943737|103964356|103965714|103930315|103960982|103959752|103940527|103959857|103950569|103945335|103962217|103966935|103945403|103937074|103966741|Novel00638|103954759|103963431	mdm:103411637|mdm:103404424|mdm:103447986|mdm:103454643|mdm:103443326|mdm:103436870|mdm:103439065|mdm:103404264|mdm:103404229|mdm:103445006|mdm:103438916|mdm:103455633|mdm:103444638|mdm:103441632|mdm:103453790|mdm:103432216|mdm:103453790|mdm:103401089|mdm:103445912|mdm:103447988|mdm:103439550|	103411637|103404424|103447986|103454643|103443326|103436870|103439065|103404264|103404229|103445006|103438916|103455633|103444638|103441632|103453790|103432216|103453790|103401089|103445912|103447988|103439550|	http://www.genome.jp/kegg-bin/show_pathway?mdm00010/mdm:103447988%09red/mdm:103444638%09red/mdm:103441632%09red/mdm:103445912%09red/mdm:103436870%09red/mdm:103453790%09red/mdm:103438916%09red/mdm:103432216%09red/mdm:103404264%09red/mdm:103411637%09red/mdm:103404229%09red/mdm:103455633%09red/mdm:103401089%09red/mdm:103447986%09red/mdm:103439065%09red/mdm:103454643%09red/mdm:103439550%09red/mdm:103…
mdm00750	Vitamin B6 metabolism	2	21	0.569157	0.999981	103960473|103932779	mdm:103453549|mdm:103401762|	103453549|103401762|	http://www.genome.jp/kegg-bin/show_pathway?mdm00750/mdm:103453549%09red/mdm:103401762%09red
mdm00531	Glycosaminoglycan degradation	2	21	0.569157	0.999981	103941715|103953861	mdm:103432645|mdm:103447604|	103432645|103447604|	http://www.genome.jp/kegg-bin/show_pathway?mdm00531/mdm:103447604%09red/mdm:103432645%09red
mdm00240	Pyrimidine metabolism	19	219	0.57026	0.999981	103932047|103930652|103941684|103967154|103956120|103951924|103934995|103927095|103963458|103960882|103959841|103956263|103960921|103959808|103943543|103956270|103961366|103964866|103956963	mdm:103410088|mdm:103422012|mdm:103454069|mdm:103432642|mdm:103436572|mdm:103406825|mdm:103449349|mdm:103412147|mdm:103440925|mdm:103432016|mdm:103439646|mdm:103449349|mdm:103404221|mdm:103439612|mdm:103453059|mdm:103449351|mdm:103412147|mdm:103429235|mdm:103419429|	103410088|103422012|103454069|103432642|103436572|103406825|103449349|103412147|103440925|103432016|103439646|103449349|103404221|103439612|103453059|103449351|103412147|103429235|103419429|	http://www.genome.jp/kegg-bin/show_pathway?mdm00240/mdm:103453059%09red/mdm:103429235%09red/mdm:103436572%09red/mdm:103422012%09red/mdm:103404221%09red/mdm:103439646%09red/mdm:103449349%09red/mdm:103432016%09red/mdm:103406825%09red/mdm:103419429%09red/mdm:103412147%09red/mdm:103410088%09red/mdm:103432642%09red/mdm:103439612%09red/mdm:103449351%09red/mdm:103440925%09red/mdm:103454069%09red
mdm00072	Synthesis and degradation of ketone bodies	1	10	0.607133	0.999981	103952874	mdm:103437319|	103437319|	http://www.genome.jp/kegg-bin/show_pathway?mdm00072/mdm:103437319%09red
mdm00330	Arginine and proline metabolism	13	154	0.608334	0.999981	103949392|103966741|103954950|103956212|103928726|103931159|103963559|103926583|103953435|103967074|103967453|103941611|103952659	mdm:103450277|mdm:103401089|mdm:103450463|mdm:103453876|mdm:103450463|mdm:103429379|mdm:103433381|mdm:103420826|mdm:103401040|mdm:103445172|mdm:103403998|mdm:103433381|mdm:103425873|	103450277|103401089|103450463|103453876|103450463|103429379|103433381|103420826|103401040|103445172|103403998|103433381|103425873|	http://www.genome.jp/kegg-bin/show_pathway?mdm00330/mdm:103401089%09red/mdm:103453876%09red/mdm:103429379%09red/mdm:103450277%09red/mdm:103401040%09red/mdm:103433381%09red/mdm:103420826%09red/mdm:103445172%09red/mdm:103403998%09red/mdm:103450463%09red/mdm:103425873%09red
mdm00430	Taurine and hypotaurine metabolism	2	23	0.615282	0.999981	103956837|103956835	mdm:103444237|mdm:103444237|	103444237|103444237|	http://www.genome.jp/kegg-bin/show_pathway?mdm00430/mdm:103444237%09red
mdm00051	Fructose and mannose metabolism	10	121	0.630765	0.999981	103930313|103933318|103930315|103959857|103945335|103940063|103937074|103966935|103954793|103934628	mdm:103411637|mdm:103440075|mdm:103439065|mdm:103438916|mdm:103444638|mdm:103429066|mdm:103453790|mdm:103453790|mdm:103447986|mdm:103405684|	103411637|103440075|103439065|103438916|103444638|103429066|103453790|103453790|103447986|103405684|	http://www.genome.jp/kegg-bin/show_pathway?mdm00051/mdm:103444638%09red/mdm:103405684%09red/mdm:103453790%09red/mdm:103438916%09red/mdm:103440075%09red/mdm:103411637%09red/mdm:103439065%09red/mdm:103429066%09red/mdm:103447986%09red
mdm00360	Phenylalanine metabolism	17	205	0.640089	0.999981	103960463|103958325|103946699|103950923|103945527|103937821|103945451|103947315|103953444|103947417|103937550|103953830|103958946|103966973|103963973|103965776|103938167	mdm:103436929|mdm:103407292|mdm:103425449|mdm:103451919|mdm:103418409|mdm:103400815|mdm:103405636|mdm:103451708|mdm:103401051|mdm:103443168|mdm:103431132|mdm:103432889|mdm:103447309|mdm:103413284|mdm:103452455|mdm:103417220|mdm:103434853|	103436929|103407292|103425449|103451919|103418409|103400815|103405636|103451708|103401051|103443168|103431132|103432889|103447309|103413284|103452455|103417220|103434853|	http://www.genome.jp/kegg-bin/show_pathway?mdm00360/mdm:103425449%09red/mdm:103434853%09red/mdm:103431132%09red/mdm:103436929%09red/mdm:103405636%09red/mdm:103452455%09red/mdm:103417220%09red/mdm:103413284%09red/mdm:103401051%09red/mdm:103418409%09red/mdm:103443168%09red/mdm:103451919%09red/mdm:103447309%09red/mdm:103400815%09red/mdm:103432889%09red/mdm:103451708%09red/mdm:103407292%09red
mdm00630	Glyoxylate and dicarboxylate metabolism	9	112	0.659861	0.999981	103930425|103951291|103930449|103944862|103945156|103929250|103946631|103939610|103931159	mdm:103405457|mdm:103419715|mdm:103405457|mdm:103443798|mdm:103409056|mdm:103426032|mdm:103420047|mdm:103445750|mdm:103429379|	103405457|103419715|103405457|103443798|103409056|103426032|103420047|103445750|103429379|	http://www.genome.jp/kegg-bin/show_pathway?mdm00630/mdm:103419715%09red/mdm:103409056%09red/mdm:103429379%09red/mdm:103420047%09red/mdm:103445750%09red/mdm:103405457%09red/mdm:103426032%09red/mdm:103443798%09red
mdm03020	RNA polymerase	6	76	0.666346	0.999981	103934995|103941684|103956120|103951924|103956263|103959808	mdm:103449349|mdm:103454069|mdm:103436572|mdm:103406825|mdm:103449349|mdm:103439612|	103449349|103454069|103436572|103406825|103449349|103439612|	http://www.genome.jp/kegg-bin/show_pathway?mdm03020/mdm:103406825%09red/mdm:103449349%09red/mdm:103439612%09red/mdm:103436572%09red/mdm:103454069%09red
mdm00790	Folate biosynthesis	2	29	0.730747	0.999981	103940014|103941227	mdm:103435873|mdm:103432054|	103435873|103432054|	http://www.genome.jp/kegg-bin/show_pathway?mdm00790/mdm:103435873%09red/mdm:103432054%09red
mdm03018	RNA degradation	17	220	0.741821	0.999981	103930313|103935063|103935073|108866226|103930315|103956250|103959857|103934977|103935082|103934675|103962097|103942573|103928633|103956270|103940812|103941298|103963431	mdm:103411637|mdm:103443095|mdm:103443095|mdm:103443057|mdm:103439065|mdm:103449428|mdm:103438916|mdm:103439083|mdm:103443095|mdm:103400361|mdm:103454126|mdm:103413326|mdm:103417297|mdm:103449351|mdm:103454141|mdm:103454141|mdm:103439550|	103411637|103443095|103443095|103443057|103439065|103449428|103438916|103439083|103443095|103400361|103454126|103413326|103417297|103449351|103454141|103454141|103439550|	http://www.genome.jp/kegg-bin/show_pathway?mdm03018/mdm:103443057%09red/mdm:103454126%09red/mdm:103439083%09red/mdm:103400361%09red/mdm:103449428%09red/mdm:103438916%09red/mdm:103443095%09red/mdm:103411637%09red/mdm:103454141%09red/mdm:103439065%09red/mdm:103417297%09red/mdm:103449351%09red/mdm:103413326%09red/mdm:103439550%09red
mdm01220	Degradation of aromatic compounds	1	15	0.743114	0.999981	103940527	mdm:103445006|	103445006|	http://www.genome.jp/kegg-bin/show_pathway?mdm01220/mdm:103445006%09red
mdm00760	Nicotinate and nicotinamide metabolism	2	31	0.762095	0.999981	Novel00232|103953057	mdm:103431122|mdm:103444487|	103431122|103444487|	http://www.genome.jp/kegg-bin/show_pathway?mdm00760/mdm:103431122%09red/mdm:103444487%09red
mdm00603	Glycosphingolipid biosynthesis - globo series	1	16	0.764043	0.999981	103936603	mdm:103450614|	103450614|	http://www.genome.jp/kegg-bin/show_pathway?mdm00603/mdm:103450614%09red
mdm00520	Amino sugar and nucleotide sugar metabolism	17	224	0.765548	0.999981	103931361|103939457|103934801|103949120|103945175|103947472|103947992|103937386|103959762|103933914|103958187|103932460|103948754|108867886|103946581|103934628|103959876	mdm:103409764|mdm:103402251|mdm:103424161|mdm:103400019|mdm:103422295|mdm:103429252|mdm:103439822|mdm:103448158|mdm:103404258|mdm:103404486|mdm:103439831|mdm:103419534|mdm:103429334|mdm:103406887|mdm:103448537|mdm:103405684|mdm:103439653|	103409764|103402251|103424161|103400019|103422295|103429252|103439822|103448158|103404258|103404486|103439831|103419534|103429334|103406887|103448537|103405684|103439653|	http://www.genome.jp/kegg-bin/show_pathway?mdm00520/mdm:103400019%09red/mdm:103419534%09red/mdm:103405684%09red/mdm:103422295%09red/mdm:103448537%09red/mdm:103429334%09red/mdm:103439653%09red/mdm:103429252%09red/mdm:103404486%09red/mdm:103424161%09red/mdm:103409764%09red/mdm:103404258%09red/mdm:103402251%09red/mdm:103406887%09red/mdm:103439831%09red/mdm:103439822%09red/mdm:103448158%09red
mdm00620	Pyruvate metabolism	13	178	0.787618	0.999981	103934506|103949554|103967193|103964356|103965714|103958520|103928618|103940054|103932045|103957074|103966741|103944816|Novel00638	mdm:103417117|mdm:103409760|mdm:103449196|mdm:103443326|mdm:103436870|mdm:103403814|mdm:103407784|mdm:103432220|mdm:103406865|mdm:103424699|mdm:103401089|mdm:103417117|mdm:103445912|	103417117|103409760|103449196|103443326|103436870|103403814|103407784|103432220|103406865|103424699|103401089|103417117|103445912|	http://www.genome.jp/kegg-bin/show_pathway?mdm00620/mdm:103436870%09red/mdm:103401089%09red/mdm:103417117%09red/mdm:103445912%09red/mdm:103409760%09red/mdm:103449196%09red/mdm:103443326%09red/mdm:103403814%09red/mdm:103406865%09red/mdm:103407784%09red/mdm:103432220%09red/mdm:103424699%09red
mdm03010	Ribosome	49	618	0.796365	0.999981	103967276|103954989|103926816|103941677|103929285|103929752|103929229|103961380|103960573|103936169|103959623|103932284|103928560|103960879|103956462|103936775|103943363|103940579|103932631|103930445|103944750|103941683|103929749|103933233|103927101|103966552|103932048|103951537|103941285|Novel00034|103960359|103936113|103928105|Novel00519|103959730|103961376|Novel00194|103927097|103945173|103963…	mdm:103452941|mdm:103450456|mdm:103405221|mdm:103430958|mdm:103432748|mdm:103403582|mdm:103429685|mdm:103412154|mdm:103424477|mdm:103437516|mdm:103408437|mdm:103445927|mdm:103434613|mdm:103425782|mdm:103430958|mdm:103425782|mdm:103444315|mdm:103400617|mdm:103445927|mdm:103405452|mdm:103452504|mdm:103449482|mdm:103402265|mdm:103432748|mdm:103412154|mdm:103425774|mdm:103402265|mdm:103439988|mdm:103…	103452941|103450456|103405221|103430958|103432748|103403582|103429685|103412154|103424477|103437516|103408437|103445927|103434613|103425782|103430958|103425782|103444315|103400617|103445927|103405452|103452504|103449482|103402265|103432748|103412154|103425774|103402265|103439988|103424477|103445400|103400617|103425774|103430149|103438814|103404278|103435900|103452941|103435900|103422294|103422681…	http://www.genome.jp/kegg-bin/show_pathway?mdm03010/mdm:103402265%09red/mdm:103406072%09red/mdm:103445927%09red/mdm:103404217%09red/mdm:103430149%09red/mdm:103435900%09red/mdm:103430958%09red/mdm:103424477%09red/mdm:103439988%09red/mdm:103444315%09red/mdm:103438814%09red/mdm:103400617%09red/mdm:103452941%09red/mdm:103437516%09red/mdm:103425774%09red/mdm:103450456%09red/mdm:103445400%09red/mdm:103…
mdm00860	Porphyrin and chlorophyll metabolism	6	90	0.803501	0.999981	103958685|103962968|103958710|103942420|103933568|103942096	mdm:103432899|mdm:103400502|mdm:103437824|mdm:103441578|mdm:103444480|mdm:103444548|	103432899|103400502|103437824|103441578|103444480|103444548|	http://www.genome.jp/kegg-bin/show_pathway?mdm00860/mdm:103444548%09red/mdm:103441578%09red/mdm:103444480%09red/mdm:103437824%09red/mdm:103400502%09red/mdm:103432899%09red
mdm00500	Starch and sucrose metabolism	30	392	0.807141	0.999981	103930599|103935817|103939399|103946870|103939457|103948754|103943053|103938932|103951215|103941616|103941903|103931361|103947472|108865552|103946581|103932673|103941038|103963401|103963234|103945826|108865427|103959876|103963535|103947239|103967837|103967835|103952486|103959831|103956574|103947056	mdm:103433902|mdm:103437136|mdm:103438060|mdm:103409880|mdm:103402251|mdm:103429334|mdm:103453816|mdm:103427111|mdm:103429665|mdm:103422891|mdm:103436491|mdm:103409764|mdm:103429252|mdm:103422891|mdm:103448537|mdm:103439640|mdm:103436492|mdm:103439640|mdm:103447449|mdm:103420476|mdm:103453963|mdm:103439653|mdm:103411583|mdm:103451774|mdm:103447126|mdm:103447126|mdm:103456219|mdm:103439640|mdm:103…	103433902|103437136|103438060|103409880|103402251|103429334|103453816|103427111|103429665|103422891|103436491|103409764|103429252|103422891|103448537|103439640|103436492|103439640|103447449|103420476|103453963|103439653|103411583|103451774|103447126|103447126|103456219|103439640|103411875|103448033|	http://www.genome.jp/kegg-bin/show_pathway?mdm00500/mdm:103429334%09red/mdm:103420476%09red/mdm:103429252%09red/mdm:103427111%09red/mdm:103429665%09red/mdm:103451774%09red/mdm:103447126%09red/mdm:103448537%09red/mdm:103439653%09red/mdm:103453816%09red/mdm:103447449%09red/mdm:103422891%09red/mdm:103436492%09red/mdm:103436491%09red/mdm:103402251%09red/mdm:103438060%09red/mdm:103433902%09red/mdm:103…
mdm00053	Ascorbate and aldarate metabolism	5	77	0.807587	0.999981	103931361|103943785|103939335|103959762|103966741	mdm:103409764|mdm:103447832|mdm:103447832|mdm:103404258|mdm:103401089|	103409764|103447832|103447832|103404258|103401089|	http://www.genome.jp/kegg-bin/show_pathway?mdm00053/mdm:103447832%09red/mdm:103404258%09red/mdm:103409764%09red/mdm:103401089%09red
mdm00510	N-Glycan biosynthesis	6	92	0.818946	0.999981	103948137|103940190|103926814|103939607|103932616|103933016	mdm:103412522|mdm:103412270|mdm:103443254|mdm:103445749|mdm:103443254|mdm:103412522|	103412522|103412270|103443254|103445749|103443254|103412522|	http://www.genome.jp/kegg-bin/show_pathway?mdm00510/mdm:103445749%09red/mdm:103412522%09red/mdm:103443254%09red/mdm:103412270%09red
mdm03050	Proteasome	8	119	0.82097	0.999981	103932044|103960960|103929745|103945195|Novel00583|103936798|103946289|103949834	mdm:103406855|mdm:103442193|mdm:103406855|mdm:103419786|mdm:103407086|mdm:103405640|mdm:103412893|mdm:103410725|	103406855|103442193|103406855|103419786|103407086|103405640|103412893|103410725|	http://www.genome.jp/kegg-bin/show_pathway?mdm03050/mdm:103405640%09red/mdm:103442193%09red/mdm:103410725%09red/mdm:103406855%09red/mdm:103412893%09red/mdm:103407086%09red/mdm:103419786%09red
mdm03440	Homologous recombination	6	93	0.8263	0.999981	103960037|Novel00440|103966909|103942790|103959914|103964866	mdm:103424176|mdm:103405312|mdm:103405312|mdm:103435368|mdm:103444240|mdm:103429235|	103424176|103405312|103405312|103435368|103444240|103429235|	http://www.genome.jp/kegg-bin/show_pathway?mdm03440/mdm:103435368%09red/mdm:103424176%09red/mdm:103405312%09red/mdm:103429235%09red/mdm:103444240%09red
mdm01200	Carbon metabolism	36	471	0.828289	0.999981	103929871|103959687|103960948|103926830|103945335|103941842|103961428|103931738|103944816|103963431|103954793|103964356|103962217|103960936|103930684|103933754|103954759|Novel00638|103960899|103934506|103967193|103965830|103952908|103932045|103930313|103965714|103930315|103966935|103959752|103959857|103940054|103940527|103958520|103937074|108865711|103957074	mdm:103413090|mdm:103404244|mdm:103404244|mdm:103443230|mdm:103444638|mdm:103437148|mdm:103403189|mdm:103405207|mdm:103417117|mdm:103439550|mdm:103447986|mdm:103443326|mdm:103441632|mdm:103425796|mdm:103424563|mdm:103445810|mdm:103447988|mdm:103445912|mdm:103442148|mdm:103417117|mdm:103449196|mdm:103442231|mdm:103409404|mdm:103406865|mdm:103411637|mdm:103436870|mdm:103439065|mdm:103453790|mdm:103…	103413090|103404244|103404244|103443230|103444638|103437148|103403189|103405207|103417117|103439550|103447986|103443326|103441632|103425796|103424563|103445810|103447988|103445912|103442148|103417117|103449196|103442231|103409404|103406865|103411637|103436870|103439065|103453790|103404229|103438916|103432220|103445006|103403814|103453790|103449446|103424699|	http://www.genome.jp/kegg-bin/show_pathway?mdm01200/mdm:103447988%09red/mdm:103436870%09red/mdm:103447986%09red/mdm:103404229%09red/mdm:103425796%09red/mdm:103445006%09red/mdm:103439550%09red/mdm:103417117%09red/mdm:103445912%09red/mdm:103404244%09red/mdm:103453790%09red/mdm:103438916%09red/mdm:103449196%09red/mdm:103442231%09red/mdm:103406865%09red/mdm:103437148%09red/mdm:103409404%09red/mdm:103…
mdm00562	Inositol phosphate metabolism	7	107	0.829725	0.999981	103948617|103951688|103961594|103961849|103938119|103938929|103939231	mdm:103443630|mdm:103438873|mdm:103431596|mdm:103411282|mdm:103403679|mdm:103447387|mdm:103447407|	103443630|103438873|103431596|103411282|103403679|103447387|103447407|	http://www.genome.jp/kegg-bin/show_pathway?mdm00562/mdm:103447407%09red/mdm:103447387%09red/mdm:103403679%09red/mdm:103411282%09red/mdm:103438873%09red/mdm:103443630%09red/mdm:103431596%09red
mdm00380	Tryptophan metabolism	3	54	0.853404	0.999981	108866259|103966741|108865468	mdm:103455316|mdm:103401089|mdm:103445356|	103455316|103401089|103445356|	http://www.genome.jp/kegg-bin/show_pathway?mdm00380/mdm:103445356%09red/mdm:103401089%09red/mdm:103455316%09red
mdm00640	Propanoate metabolism	2	41	0.875381	0.999981	108865711|103948004	mdm:103449446|mdm:103434476|	103449446|103434476|	http://www.genome.jp/kegg-bin/show_pathway?mdm00640/mdm:103449446%09red/mdm:103434476%09red
mdm00740	Riboflavin metabolism	1	24	0.880459	0.999981	103946897	mdm:103444627|	103444627|	http://www.genome.jp/kegg-bin/show_pathway?mdm00740/mdm:103444627%09red
mdm00310	Lysine degradation	3	59	0.889962	0.999981	103957534|103941442|103966741	mdm:103456087|mdm:103441548|mdm:103401089|	103456087|103441548|103401089|	http://www.genome.jp/kegg-bin/show_pathway?mdm00310/mdm:103401089%09red/mdm:103456087%09red/mdm:103441548%09red
mdm04712	Circadian rhythm - plant	4	77	0.904607	0.999981	103950921|103945021|103928003|103951831	mdm:103455915|mdm:103421794|mdm:103406243|mdm:103434295|	103455915|103421794|103406243|103434295|	http://www.genome.jp/kegg-bin/show_pathway?mdm04712/mdm:103421794%09red/mdm:103455915%09red/mdm:103434295%09red/mdm:103406243%09red
mdm00730	Thiamine metabolism	1	27	0.907372	0.999981	103954157	mdm:103415150|	103415150|	http://www.genome.jp/kegg-bin/show_pathway?mdm00730/mdm:103415150%09red
mdm03022	Basal transcription factors	4	79	0.914326	0.999981	103938461|103942773|103958783|103955715	mdm:103437963|mdm:103434445|mdm:103437783|mdm:103421526|	103437963|103434445|103437783|103421526|	http://www.genome.jp/kegg-bin/show_pathway?mdm03022/mdm:103437783%09red/mdm:103421526%09red/mdm:103434445%09red/mdm:103437963%09red
mdm04075	Plant hormone signal transduction	31	443	0.918795	0.999981	103939461|103950566|103950560|103928343|103967071|103955281|103939055|103954231|103964518|103933404|103943370|103947698|103954393|103964554|103967458|103947866|103929026|103929684|103952025|103965914|103967224|103938212|103941935|103959612|103931178|103929363|103934339|103947396|103957321|103943417|103942991	mdm:103402256|mdm:103424674|mdm:103455640|mdm:103433995|mdm:103409318|mdm:103437272|mdm:103404778|mdm:103446591|mdm:103441218|mdm:103441991|mdm:103444275|mdm:103447917|mdm:103430506|mdm:103436089|mdm:103436872|mdm:103431001|mdm:103414345|mdm:103451320|mdm:103435412|mdm:103407971|mdm:103443860|mdm:103423007|mdm:103445255|mdm:103415227|mdm:103450608|mdm:103445255|mdm:103409318|mdm:103411497|mdm:103…	103402256|103424674|103455640|103433995|103409318|103437272|103404778|103446591|103441218|103441991|103444275|103447917|103430506|103436089|103436872|103431001|103414345|103451320|103435412|103407971|103443860|103423007|103445255|103415227|103450608|103445255|103409318|103411497|103445717|103443860|103455096|	http://www.genome.jp/kegg-bin/show_pathway?mdm04075/mdm:103433995%09red/mdm:103407971%09red/mdm:103436872%09red/mdm:103446591%09red/mdm:103441218%09red/mdm:103415227%09red/mdm:103404778%09red/mdm:103444275%09red/mdm:103435412%09red/mdm:103437272%09red/mdm:103445717%09red/mdm:103455640%09red/mdm:103441991%09red/mdm:103451320%09red/mdm:103402256%09red/mdm:103430506%09red/mdm:103443860%09red/mdm:103…
mdm00230	Purine metabolism	21	315	0.920319	0.999981	Novel00638|103932280|103964356|103965714|103930878|103956120|103951924|103934995|103945185|103937929|103960882|103930665|103944278|103956263|103926535|103959808|103943543|103956270|103967979|103964866|103941684	mdm:103445912|mdm:103429615|mdm:103443326|mdm:103436870|mdm:103433341|mdm:103436572|mdm:103406825|mdm:103449349|mdm:103446000|mdm:103456217|mdm:103432016|mdm:103434779|mdm:103446543|mdm:103449349|mdm:103433341|mdm:103439612|mdm:103453059|mdm:103449351|mdm:103445155|mdm:103429235|mdm:103454069|	103445912|103429615|103443326|103436870|103433341|103436572|103406825|103449349|103446000|103456217|103432016|103434779|103446543|103449349|103433341|103439612|103453059|103449351|103445155|103429235|103454069|	http://www.genome.jp/kegg-bin/show_pathway?mdm00230/mdm:103436870%09red/mdm:103453059%09red/mdm:103434779%09red/mdm:103436572%09red/mdm:103456217%09red/mdm:103433341%09red/mdm:103454069%09red/mdm:103443326%09red/mdm:103449349%09red/mdm:103432016%09red/mdm:103429615%09red/mdm:103445155%09red/mdm:103429235%09red/mdm:103406825%09red/mdm:103445912%09red/mdm:103439612%09red/mdm:103449351%09red/mdm:103…
mdm00590	Arachidonic acid metabolism	1	29	0.921858	0.999981	103933970	mdm:103415051|	103415051|	http://www.genome.jp/kegg-bin/show_pathway?mdm00590/mdm:103415051%09red
mdm00480	Glutathione metabolism	11	182	0.922113	0.999981	103960936|103939335|103967342|103960882|103933996|103943785|103965830|103960192|103927795|103961428|103943543	mdm:103425796|mdm:103447832|mdm:103433530|mdm:103432016|mdm:103423404|mdm:103447832|mdm:103442231|mdm:103409159|mdm:103409925|mdm:103403189|mdm:103453059|	103425796|103447832|103433530|103432016|103423404|103447832|103442231|103409159|103409925|103403189|103453059|	http://www.genome.jp/kegg-bin/show_pathway?mdm00480/mdm:103447832%09red/mdm:103425796%09red/mdm:103442231%09red/mdm:103409925%09red/mdm:103403189%09red/mdm:103432016%09red/mdm:103423404%09red/mdm:103409159%09red/mdm:103453059%09red/mdm:103433530%09red
mdm00300	Lysine biosynthesis	1	30	0.928228	0.999981	103956549	mdm:103425227|	103425227|	http://www.genome.jp/kegg-bin/show_pathway?mdm00300/mdm:103425227%09red
mdm03060	Protein export	5	99	0.932853	0.999981	103960693|103946436|103954397|103932719|103931483	mdm:103418020|mdm:103418020|mdm:103451031|mdm:103419083|mdm:103407131|	103418020|103418020|103451031|103419083|103407131|	http://www.genome.jp/kegg-bin/show_pathway?mdm03060/mdm:103418020%09red/mdm:103419083%09red/mdm:103407131%09red/mdm:103451031%09red
mdm04070	Phosphatidylinositol signaling system	5	103	0.945427	0.999981	103961849|103948617|103938119|103938929|103961594	mdm:103411282|mdm:103443630|mdm:103403679|mdm:103447387|mdm:103431596|	103411282|103443630|103403679|103447387|103431596|	http://www.genome.jp/kegg-bin/show_pathway?mdm04070/mdm:103411282%09red/mdm:103447387%09red/mdm:103431596%09red/mdm:103403679%09red/mdm:103443630%09red
mdm00280	Valine, leucine and isoleucine degradation	4	88	0.947954	0.999981	108865711|103952874|103928693|103966741	mdm:103449446|mdm:103437319|mdm:103435806|mdm:103401089|	103449446|103437319|103435806|103401089|	http://www.genome.jp/kegg-bin/show_pathway?mdm00280/mdm:103449446%09red/mdm:103435806%09red/mdm:103437319%09red/mdm:103401089%09red
mdm04130	SNARE interactions in vesicular transport	3	72	0.949797	0.999981	103967727|103941778|103957104	mdm:103424106|mdm:103410768|mdm:103449423|	103424106|103410768|103449423|	http://www.genome.jp/kegg-bin/show_pathway?mdm04130/mdm:103424106%09red/mdm:103449423%09red/mdm:103410768%09red
mdm00600	Sphingolipid metabolism	2	55	0.952357	0.999981	103952751|103954121	mdm:103453923|mdm:103403853|	103453923|103403853|	http://www.genome.jp/kegg-bin/show_pathway?mdm00600/mdm:103403853%09red/mdm:103453923%09red
mdm04140	Regulation of autophagy	3	73	0.952832	0.999981	Novel00708|103949620|103939241	mdm:103453607|mdm:103436053|mdm:103453607|	103453607|103436053|103453607|	http://www.genome.jp/kegg-bin/show_pathway?mdm04140/mdm:103436053%09red/mdm:103453607%09red
mdm00040	Pentose and glucuronate interconversions	10	184	0.959176	0.999981	103931361|103930599|103933318|103949854|103963535|103960899|103928577|103940063|103959762|103966741	mdm:103409764|mdm:103433902|mdm:103440075|mdm:103425513|mdm:103411583|mdm:103442148|mdm:103450189|mdm:103429066|mdm:103404258|mdm:103401089|	103409764|103433902|103440075|103425513|103411583|103442148|103450189|103429066|103404258|103401089|	http://www.genome.jp/kegg-bin/show_pathway?mdm00040/mdm:103409764%09red/mdm:103429066%09red/mdm:103442148%09red/mdm:103440075%09red/mdm:103411583%09red/mdm:103401089%09red/mdm:103404258%09red/mdm:103450189%09red/mdm:103433902%09red/mdm:103425513%09red
mdm03013	RNA transport	21	338	0.960583	0.999981	103959939|103960161|Novel00281|103948771|103939112|103934977|103962690|103963532|103947799|103960302|103948395|103945399|103966016|103931156|103958121|103931002|103943473|103959726|103934675|103958106|103965794	mdm:103405923|mdm:103445060|mdm:103405819|mdm:103429260|mdm:103434842|mdm:103439083|mdm:103404683|mdm:103443468|mdm:103435345|mdm:103404683|mdm:103434842|mdm:103426088|mdm:103428827|mdm:103415489|mdm:103446019|mdm:103434715|mdm:103434948|mdm:103404559|mdm:103400361|mdm:103446019|mdm:103404559|	103405923|103445060|103405819|103429260|103434842|103439083|103404683|103443468|103435345|103404683|103434842|103426088|103428827|103415489|103446019|103434715|103434948|103404559|103400361|103446019|103404559|	http://www.genome.jp/kegg-bin/show_pathway?mdm03013/mdm:103429260%09red/mdm:103434842%09red/mdm:103439083%09red/mdm:103400361%09red/mdm:103415489%09red/mdm:103426088%09red/mdm:103404683%09red/mdm:103445060%09red/mdm:103428827%09red/mdm:103434948%09red/mdm:103405923%09red/mdm:103435345%09red/mdm:103446019%09red/mdm:103443468%09red/mdm:103434715%09red/mdm:103405819%09red/mdm:103404559%09red
mdm03430	Mismatch repair	4	93	0.960917	0.999981	103960037|103950279|103942790|103964866	mdm:103424176|mdm:103401012|mdm:103435368|mdm:103429235|	103424176|103401012|103435368|103429235|	http://www.genome.jp/kegg-bin/show_pathway?mdm03430/mdm:103435368%09red/mdm:103424176%09red/mdm:103401012%09red/mdm:103429235%09red
mdm00450	Selenocompound metabolism	1	43	0.976249	0.999981	103961055	mdm:103435850|	103435850|	http://www.genome.jp/kegg-bin/show_pathway?mdm00450/mdm:103435850%09red
mdm00020	Citrate cycle (TCA cycle)	5	121	0.979552	0.999981	103967193|103959687|103965830|103961317|103960948	mdm:103449196|mdm:103404244|mdm:103442231|mdm:103452775|mdm:103404244|	103449196|103404244|103442231|103452775|103404244|	http://www.genome.jp/kegg-bin/show_pathway?mdm00020/mdm:103442231%09red/mdm:103452775%09red/mdm:103449196%09red/mdm:103404244%09red
mdm04145	Phagosome	7	155	0.981059	0.999981	103948617|103930960|103945274|103928846|103934928|103932202|103931142	mdm:103443630|mdm:103401838|mdm:103412555|mdm:103436335|mdm:103439762|mdm:103439762|mdm:103436335|	103443630|103401838|103412555|103436335|103439762|103439762|103436335|	http://www.genome.jp/kegg-bin/show_pathway?mdm04145/mdm:103412555%09red/mdm:103439762%09red/mdm:103436335%09red/mdm:103443630%09red/mdm:103401838%09red
mdm03040	Spliceosome	24	408	0.984941	0.999981	103941372|103952878|103966404|103948395|Novel00281|103965685|103942326|103955112|103962094|103939112|103963876|103930151|103941207|103963970|103928594|103937383|103929483|103953047|103931725|103959941|103963647|108865367|103948027|103956264	mdm:103446490|mdm:103402952|mdm:103414883|mdm:103434842|mdm:103405819|mdm:103408453|mdm:103424191|mdm:103421874|mdm:103454122|mdm:103434842|mdm:103455864|mdm:103453572|mdm:103454625|mdm:103404318|mdm:103434525|mdm:103448156|mdm:103449470|mdm:103429292|mdm:103448156|mdm:103444264|mdm:103426813|mdm:103435013|mdm:103428556|mdm:103448403|	103446490|103402952|103414883|103434842|103405819|103408453|103424191|103421874|103454122|103434842|103455864|103453572|103454625|103404318|103434525|103448156|103449470|103429292|103448156|103444264|103426813|103435013|103428556|103448403|	http://www.genome.jp/kegg-bin/show_pathway?mdm03040/mdm:103453572%09red/mdm:103424191%09red/mdm:103426813%09red/mdm:103402952%09red/mdm:103434842%09red/mdm:103404318%09red/mdm:103414883%09red/mdm:103429292%09red/mdm:103421874%09red/mdm:103435013%09red/mdm:103448156%09red/mdm:103449470%09red/mdm:103428556%09red/mdm:103446490%09red/mdm:103444264%09red/mdm:103455864%09red/mdm:103448403%09red/mdm:103…
mdm00920	Sulfur metabolism	2	73	0.986996	0.999981	103930420|103927135	mdm:103446461|mdm:103446461|	103446461|103446461|	http://www.genome.jp/kegg-bin/show_pathway?mdm00920/mdm:103446461%09red
mdm04626	Plant-pathogen interaction	16	299	0.987008	0.999981	103938638|103956749|103939461|103962021|103930852|103931016|103946907|103938646|103956720|103938514|103934339|103967071|103957163|103938045|103936859|103962500	mdm:103439674|mdm:103407781|mdm:103402256|mdm:103447897|mdm:103436071|mdm:103428709|mdm:103438110|mdm:103439670|mdm:103402969|mdm:103421442|mdm:103409318|mdm:103409318|mdm:103439807|mdm:103405382|mdm:103439674|mdm:103436843|	103439674|103407781|103402256|103447897|103436071|103428709|103438110|103439670|103402969|103421442|103409318|103409318|103439807|103405382|103439674|103436843|	http://www.genome.jp/kegg-bin/show_pathway?mdm04626/mdm:103447897%09red/mdm:103428709%09red/mdm:103421442%09red/mdm:103439674%09red/mdm:103402256%09red/mdm:103439670%09red/mdm:103439807%09red/mdm:103407781%09red/mdm:103438110%09red/mdm:103436071%09red/mdm:103402969%09red/mdm:103409318%09red/mdm:103436843%09red/mdm:103405382%09red
mdm03008	Ribosome biogenesis in eukaryotes	7	166	0.989335	0.999981	103928385|Novel00762|103932819|103959939|103950921|Novel00442|103955458	mdm:103423131|mdm:103440701|mdm:103418307|mdm:103405923|mdm:103455915|mdm:103444961|mdm:103440456|	103423131|103440701|103418307|103405923|103455915|103444961|103440456|	http://www.genome.jp/kegg-bin/show_pathway?mdm03008/mdm:103440456%09red/mdm:103405923%09red/mdm:103423131%09red/mdm:103444961%09red/mdm:103455915%09red/mdm:103440701%09red/mdm:103418307%09red
mdm04144	Endocytosis	12	249	0.991314	0.999981	108865367|103948233|103961849|103957160|103966404|103939953|103945130|103933114|103955263|103940499|103954889|103956855	mdm:103435013|mdm:103446767|mdm:103411282|mdm:103453554|mdm:103414883|mdm:103437260|mdm:103418648|mdm:103444819|mdm:103437260|mdm:103452792|mdm:103438375|mdm:103426236|	103435013|103446767|103411282|103453554|103414883|103437260|103418648|103444819|103437260|103452792|103438375|103426236|	http://www.genome.jp/kegg-bin/show_pathway?mdm04144/mdm:103426236%09red/mdm:103418648%09red/mdm:103414883%09red/mdm:103438375%09red/mdm:103437260%09red/mdm:103435013%09red/mdm:103411282%09red/mdm:103452792%09red/mdm:103446767%09red/mdm:103444819%09red/mdm:103453554%09red
mdm03030	DNA replication	4	124	0.99413	0.999981	103960037|103955948|103942790|103964866	mdm:103424176|mdm:103415561|mdm:103435368|mdm:103429235|	103424176|103415561|103435368|103429235|	http://www.genome.jp/kegg-bin/show_pathway?mdm03030/mdm:103435368%09red/mdm:103415561%09red/mdm:103429235%09red/mdm:103424176%09red
mdm03015	mRNA surveillance pathway	12	260	0.994778	0.999981	Novel00281|103933061|103948395|103939112|103934977|103934675|103967418|103948144|103931051|103932568|103946900|103945006	mdm:103405819|mdm:103446392|mdm:103434842|mdm:103434842|mdm:103439083|mdm:103400361|mdm:103405849|mdm:103446682|mdm:103430288|mdm:103400879|mdm:103438324|mdm:103404408|	103405819|103446392|103434842|103434842|103439083|103400361|103405849|103446682|103430288|103400879|103438324|103404408|	http://www.genome.jp/kegg-bin/show_pathway?mdm03015/mdm:103434842%09red/mdm:103439083%09red/mdm:103446682%09red/mdm:103400361%09red/mdm:103430288%09red/mdm:103404408%09red/mdm:103405849%09red/mdm:103446392%09red/mdm:103438324%09red/mdm:103405819%09red/mdm:103400879%09red
mdm03420	Nucleotide excision repair	4	130	0.996011	0.999981	103960037|103942790|103960249|103964866	mdm:103424176|mdm:103435368|mdm:103405525|mdm:103429235|	103424176|103435368|103405525|103429235|	http://www.genome.jp/kegg-bin/show_pathway?mdm03420/mdm:103405525%09red/mdm:103424176%09red/mdm:103435368%09red/mdm:103429235%09red
mdm00270	Cysteine and methionine metabolism	6	172	0.997094	0.999981	103959497|103955322|103954990|103945451|103956549|103939197	mdm:103401297|mdm:103450820|mdm:103411280|mdm:103405636|mdm:103425227|mdm:103401297|	103401297|103450820|103411280|103405636|103425227|103401297|	http://www.genome.jp/kegg-bin/show_pathway?mdm00270/mdm:103401297%09red/mdm:103405636%09red/mdm:103411280%09red/mdm:103450820%09red/mdm:103425227%09red
mdm04120	Ubiquitin mediated proteolysis	12	273	0.997196	0.999981	103960927|Novel00771|103967396|103957212|103965631|103934006|103966761|103941482|103926894|103935404|103958143|103954118	mdm:103454901|mdm:103443169|mdm:103432705|mdm:103436223|mdm:103440810|mdm:103405663|mdm:103443169|mdm:103443714|mdm:103423040|mdm:103455263|mdm:103439869|mdm:103453080|	103454901|103443169|103432705|103436223|103440810|103405663|103443169|103443714|103423040|103455263|103439869|103453080|	http://www.genome.jp/kegg-bin/show_pathway?mdm04120/mdm:103454901%09red/mdm:103439869%09red/mdm:103453080%09red/mdm:103436223%09red/mdm:103423040%09red/mdm:103405663%09red/mdm:103443169%09red/mdm:103440810%09red/mdm:103443714%09red/mdm:103455263%09red/mdm:103432705%09red
mdm04141	Protein processing in endoplasmic reticulum	18	470	0.999981	0.999981	103962777|103930453|103948137|103960307|103930646|103967396|103940190|103926814|103966404|103933016|103940580|103956514|108865367|103964820|103932616|103957212|103957163|103960249	mdm:103418459|mdm:103405456|mdm:103412522|mdm:103435785|mdm:103447857|mdm:103432705|mdm:103412270|mdm:103443254|mdm:103414883|mdm:103412522|mdm:103400610|mdm:103401002|mdm:103435013|mdm:103407783|mdm:103443254|mdm:103436223|mdm:103439807|mdm:103405525|	103418459|103405456|103412522|103435785|103447857|103432705|103412270|103443254|103414883|103412522|103400610|103401002|103435013|103407783|103443254|103436223|103439807|103405525|	http://www.genome.jp/kegg-bin/show_pathway?mdm04141/mdm:103401002%09red/mdm:103405525%09red/mdm:103412270%09red/mdm:103439807%09red/mdm:103436223%09red/mdm:103400610%09red/mdm:103432705%09red/mdm:103414883%09red/mdm:103447857%09red/mdm:103435013%09red/mdm:103407783%09red/mdm:103405456%09red/mdm:103443254%09red/mdm:103418459%09red/mdm:103412522%09red/mdm:103435785%09red
