# Supplementary material for: Proteome and transcriptome profile analysis reveals regulatory and stress-responsive networks in the russet fruit skin of sand pear
Source: Hortic Res. 2020 Feb 1;7:16. doi: 10.1038/s41438-020-0242-3 (PMC6994700; doi:10.1038/s41438-020-0242-3)
Supplement: Supplementary file 10 — Supplementary Table S5 [file 41438_2020_242_MOESM10_ESM.xls]

## Sheet: Supplementary Table S5
Supplementary Table S5 KEGG enrichment of the different expression genes between the russet and green fruit skin of sand pear at protein level.
MapID	MapTitle	Pvalue	AdjustedPv	x	y	n	N	EnrichDirect	ProtID	Description
map00073	Cutin, suberine and wax biosynthesis	1.02e-05	0.000700381	5	14	79	3399	Over	694421702 694400153 1079255948 1079238003 694395340	PREDICTED: fatty acyl-CoA reductase 3-like,PREDICTED: omega-hydroxypalmitate O-feruloyl transferase-like,PREDICTED: omega-hydroxypalmitate O-feruloyl transferase-like isoform X2,PREDICTED: cytochrome P450 86A22,PREDICTED: alcohol-forming fatty acyl-CoA reductase-like
map00062	Fatty acid elongation	0.000115363	0.00398001	5	22	79	3399	Over	694356592 694352155 1079246287 694415489 1079216360	PREDICTED: 3-ketoacyl-CoA synthase 10-like,PREDICTED: 3-ketoacyl-CoA synthase 19-like,PREDICTED: 3-ketoacyl-CoA synthase 19-like,PREDICTED: 3-ketoacyl-CoA synthase 19-like,PREDICTED: 3-ketoacyl-CoA synthase 6 isoform X1
map00910	Nitrogen metabolism	0.0135386	0.311388	3	22	79	3399	Over	694321984 694324229 694384719	PREDICTED: glutamine synthetase leaf isozyme, chloroplastic-like,PREDICTED: glutamate dehydrogenase 1 isoform X1,PREDICTED: carbonic anhydrase 2-like isoform X2
map00350	Tyrosine metabolism	0.0431465	0.744277	3	34	79	3399	Over	1079205246 694417537 694441017	PREDICTED: polyphenol oxidase, chloroplastic-like,PREDICTED: macrophage migration inhibitory factor homolog,PREDICTED: glutathione S-transferase zeta class-like
map00905	Brassinosteroid biosynthesis	0.0681379	0.787896	1	3	79	3399	Over	694392194	PREDICTED: cytochrome P450 90B1-like isoform X1
map00630	Glyoxylate and dicarboxylate metabolism	0.0719171	0.787896	4	68	79	3399	Over	694396539 694404156 694321984 1079218052	PREDICTED: serine hydroxymethyltransferase 4,PREDICTED: glycerate dehydrogenase HPR, peroxisomal-like,PREDICTED: glutamine synthetase leaf isozyme, chloroplastic-like,PREDICTED: ribulose bisphosphate carboxylase small chain-like
map00310	Lysine degradation	0.0842764	0.787896	2	21	79	3399	Over	694406909 694408197	PREDICTED: aldehyde dehydrogenase family 3 member F1-like,PREDICTED: histone-lysine N-methyltransferase, H3 lysine-9 specific SUVH4-like
map00730	Thiamine metabolism	0.0913502	0.787896	2	22	79	3399	Over	694428572 1079245313	PREDICTED: adenylate kinase 5, chloroplastic-like,PREDICTED: cysteine desulfurase, mitochondrial-like, partial
map00430	Taurine and hypotaurine metabolism	0.131688	0.942471	1	6	79	3399	Over	694319311	PREDICTED: plant cysteine oxidase 3-like
map00220	Arginine biosynthesis	0.161289	0.942471	2	31	79	3399	Over	694321984 694324229	PREDICTED: glutamine synthetase leaf isozyme, chloroplastic-like,PREDICTED: glutamate dehydrogenase 1 isoform X1
map04122	Sulfur relay system	0.190955	0.942471	1	9	79	3399	Over	1079245313	PREDICTED: cysteine desulfurase, mitochondrial-like, partial
map00195	Photosynthesis	0.220558	0.942471	2	38	79	3399	Over	694408921 694434715	PREDICTED: photosystem I reaction center subunit V, chloroplastic-like,PREDICTED: photosystem I subunit O-like isoform X1
map00052	Galactose metabolism	0.246545	0.942471	2	41	79	3399	Over	694398659 694433196	PREDICTED: beta-fructofuranosidase, soluble isoenzyme I-like,PREDICTED: acid beta-fructofuranosidase-like
map00071	Fatty acid degradation	0.25524	0.942471	2	42	79	3399	Over	694370795 694406909	PREDICTED: long chain acyl-CoA synthetase 1 isoform X2,PREDICTED: aldehyde dehydrogenase family 3 member F1-like
map00909	Sesquiterpenoid and triterpenoid biosynthesis	0.263806	0.942471	1	13	79	3399	Over	694433758	PREDICTED: beta-amyrin synthase-like
map00053	Ascorbate and aldarate metabolism	0.263944	0.942471	2	43	79	3399	Over	694442787 694406909	PREDICTED: thylakoid lumenal 29 kDa protein, chloroplastic-like,PREDICTED: aldehyde dehydrogenase family 3 member F1-like
map00061	Fatty acid biosynthesis	0.27265	0.942471	2	44	79	3399	Over	694370795 1079238265	PREDICTED: long chain acyl-CoA synthetase 1 isoform X2,PREDICTED: palmitoyl-acyl carrier protein thioesterase, chloroplastic-like
map00190	Oxidative phosphorylation	0.291101	0.942471	4	99	79	3399	Over	694399024 694425238 694423670 694326295	PREDICTED: soluble inorganic pyrophosphatase 4-like,PREDICTED: acyl carrier protein 2, mitochondrial-like,PREDICTED: acyl carrier protein 1, mitochondrial,PREDICTED: cytochrome b-c1 complex subunit 6-like
map03015	mRNA surveillance pathway	0.293668	0.942471	4	100	79	3399	Over	694369462 694373045 694328792 694434456	PREDICTED: polyadenylate-binding protein 1-like,PREDICTED: polyadenylate-binding protein 1,PREDICTED: uncharacterized protein LOC103946256,PREDICTED: polyadenylate-binding protein 2 isoform X1
map00945	Stilbenoid, diarylheptanoid and gingerol biosynthesis	0.297763	0.942471	1	15	79	3399	Over	695271561	shikimate O-hydroxycinnamoyltransferase-like
map00950	Isoquinoline alkaloid biosynthesis	0.297763	0.942471	1	15	79	3399	Over	1079205246	PREDICTED: polyphenol oxidase, chloroplastic-like
map00250	Alanine, aspartate and glutamate metabolism	0.30741	0.942471	2	48	79	3399	Over	694321984 694324229	PREDICTED: glutamine synthetase leaf isozyme, chloroplastic-like,PREDICTED: glutamate dehydrogenase 1 isoform X1
map00960	Tropane, piperidine and pyridine alkaloid biosynthesis	0.314157	0.942471	1	16	79	3399	Over	694401851	PREDICTED: tropinone reductase homolog At1g07440-like isoform X2
map00340	Histidine metabolism	0.345819	0.982466	1	18	79	3399	Over	694406909	PREDICTED: aldehyde dehydrogenase family 3 member F1-like
map00196	Photosynthesis - antenna proteins	0.361105	0.982466	1	19	79	3399	Over	985567494	chlorophyll a-b binding protein CP29.1, chloroplastic-like
map00670	One carbon pool by folate	0.376038	0.982466	1	20	79	3399	Over	694396539	PREDICTED: serine hydroxymethyltransferase 4
map00561	Glycerolipid metabolism	0.392518	0.982466	2	58	79	3399	Over	694406909 694436683	PREDICTED: aldehyde dehydrogenase family 3 member F1-like,PREDICTED: aldo-keto reductase family 4 member C9-like
map00380	Tryptophan metabolism	0.404877	0.982466	1	22	79	3399	Over	694406909	PREDICTED: aldehyde dehydrogenase family 3 member F1-like
map04146	Peroxisome	0.430557	0.988945	3	79	79	3399	Over	694421702 694370795 694395340	PREDICTED: fatty acyl-CoA reductase 3-like,PREDICTED: long chain acyl-CoA synthetase 1 isoform X2,PREDICTED: alcohol-forming fatty acyl-CoA reductase-like
map03440	Homologous recombination	0.445685	0.988945	1	25	79	3399	Over	694424057	PREDICTED: nijmegen breakage syndrome 1 protein isoform X1
map00940	Phenylpropanoid biosynthesis	0.458641	0.988945	3	88	79	3399	Over	694365216 695271561 694310685	PREDICTED: probable cinnamyl alcohol dehydrogenase 1,shikimate O-hydroxycinnamoyltransferase-like,PREDICTED: peroxidase 4-like
map00460	Cyanoamino acid metabolism	0.507646	1	1	30	79	3399	Over	694396539	PREDICTED: serine hydroxymethyltransferase 4
map00941	Flavonoid biosynthesis	0.507646	1	1	30	79	3399	Over	695271561	shikimate O-hydroxycinnamoyltransferase-like
map00920	Sulfur metabolism	0.519192	1	1	31	79	3399	Over	694393735	PREDICTED: sulfite oxidase-like isoform X1
map00410	beta-Alanine metabolism	0.541486	1	1	33	79	3399	Over	694406909	PREDICTED: aldehyde dehydrogenase family 3 member F1-like
map00360	Phenylalanine metabolism	0.583057	1	1	37	79	3399	Over	694417537	PREDICTED: macrophage migration inhibitory factor homolog
map00280	Valine, leucine and isoleucine degradation	0.592855	1	1	38	79	3399	Over	694406909	PREDICTED: aldehyde dehydrogenase family 3 member F1-like
map00510	N-Glycan biosynthesis	0.602425	1	1	39	79	3399	Over	694410848	PREDICTED: alpha-1,3-mannosyl-glycoprotein 2-beta-N-acetylglucosaminyltransferase-like
map04130	SNARE interactions in vesicular transport	0.602425	1	1	39	79	3399	Over	694417269	PREDICTED: 25.3 kDa vesicle transport protein
map00040	Pentose and glucuronate interconversions	0.620903	1	1	41	79	3399	Over	694436683	PREDICTED: aldo-keto reductase family 4 member C9-like
map00260	Glycine, serine and threonine metabolism	0.654933	1	2	62	79	3399	Over	694396539 694404156	PREDICTED: serine hydroxymethyltransferase 4,PREDICTED: glycerate dehydrogenase HPR, peroxisomal-like
map01212	Fatty acid metabolism	0.657564	1	2	63	79	3399	Over	694370795 1079238265	PREDICTED: long chain acyl-CoA synthetase 1 isoform X2,PREDICTED: palmitoyl-acyl carrier protein thioesterase, chloroplastic-like
map04145	Phagosome	0.657564	1	2	63	79	3399	Over	694417269 694325028	PREDICTED: 25.3 kDa vesicle transport protein,PREDICTED: calnexin homolog 1-like
map00480	Glutathione metabolism	0.686908	1	2	73	79	3399	Over	694442787 1079242587	PREDICTED: thylakoid lumenal 29 kDa protein, chloroplastic-like,PREDICTED: probable glutathione S-transferase
map00270	Cysteine and methionine metabolism	0.699672	1	2	77	79	3399	Over	694396544 694324865	PREDICTED: adenosylhomocysteinase,PREDICTED: S-adenosylmethionine synthase 2-like
map04141	Protein processing in endoplasmic reticulum	0.804413	1	5	195	79	3399	Over	694325506 694329091 694420321 694325028 1079239241	PREDICTED: heat shock cognate 70 kDa protein 2-like,PREDICTED: stromal 70 kDa heat shock-related protein, chloroplastic-like,PREDICTED: protein disulfide isomerase-like 1-6, partial,PREDICTED: calnexin homolog 1-like,PREDICTED: uncharacterized protein LOC103964820 isoform X1
map01100	Metabolic pathways	0.900585	1	35	1461	79	3399	Over	1079205246 694396539 694396544 694325534 694324865 694370795 694404156 985567494 694428572 694410848 694365216 694398659 694321984 694326319 694324229 694401851 1079238003 694408921 694425238 694329379 694406909 695271561 694423670 694310685 694412154 1079218052 694441017 1079245313 694433196 1079238265 694392194 694393735 694326295 694436683 694319311	PREDICTED: polyphenol oxidase, chloroplastic-like,PREDICTED: serine hydroxymethyltransferase 4,PREDICTED: adenosylhomocysteinase,PREDICTED: UDP-glucuronic acid decarboxylase 6,PREDICTED: S-adenosylmethionine synthase 2-like,PREDICTED: long chain acyl-CoA synthetase 1 isoform X2,PREDICTED: glycerate dehydrogenase HPR, peroxisomal-like,chlorophyll a-b binding protein CP29.1, chloroplastic-like,PRED…
Note: x, the number of different expression proteins within the KEGG cluster. y, the number of background (all) proteins within the KEGG cluster. n, The number of differential proteins with GO annotation. N, the number of background (all) proteins with GO annotation.
