# Supplementary material for: Proteome and transcriptome profile analysis reveals regulatory and stress-responsive networks in the russet fruit skin of sand pear
Source: Hortic Res. 2020 Feb 1;7:16. doi: 10.1038/s41438-020-0242-3 (PMC6994700; doi:10.1038/s41438-020-0242-3)
Supplement: Supplementary file 11 — Supplementary Table S6 [file 41438_2020_242_MOESM11_ESM.xls]

## Sheet: Supplementary Table S6
Supplementary Table S6 Varied expression of GDSL-type lipase genes at transcript and protein levels between the russet and green fruit skins of sand pear.
Tran/Gene_id	Prot_id	Gene_description	Phylogenetic Cluster*	Transcript level (fpkm)					Protein level (relative abundance)
				A_group_mean	A_group_SD	B_group_mean	B_group_SD		A_group_mean	A_group_SD	B_group_mean	B_group_SD
103929236	1079208865	GDSL esterase/lipase EXL3-like isoform X3	Ia	110.763	39.9996	237.019	46.8811		799.633	84.691	1277.03	403.215
103955005	694377710	GDSL esterase/lipase At2g04570	Ic	0.24529	0.187538	42.9697	11.9036		360.4	6.82422	613.733	41.5943
103955006	694377712	GDSL esterase/lipase At2g04570-like	Ic	2.22096	0.636817	12.9521	2.17584		106.1	6.93758	196	27.7274
103944138	694323518	GDSL esterase/lipase At5g45950	Ic	0.0250586	0.0434028	73.6293	23.4692		1079.23	5.87991	2491.9	93.0376
103934976	694431152	GDSL esterase/lipase APG-like	Id	1.43456	0.631471	72.5291	11.6044		64.8667	3.40783	100.233	3.25628
103936382	694434545	GDSL esterase/lipase APG-like	Id	0.208991	0.108248	42.4876	7.43116		79.5333	7.21965	196.033	18.7191
103929852	694418809	GDSL esterase/lipase At5g22810	Id	53.3357	20.6804	0.603078	0.361351		58.0667	5.14231	57.7667	2.17792
103968112	694410248	GDSL esterase/lipase At5g33370-like	IIb	4.04007	0.580641	123.036	30.3999		2761.7	176.451	4869.03	324.017
103940363	694444434	GDSL esterase/lipase LTL1-like	IIb	2.04555	0.450107	103.965	26.336		3051.47	33.0639	5894.37	601.03
103951327	1079221598	GDSL esterase/lipase At1g29670-like	IIc	68.2067	57.5367	44.7544	7.23679		3634.1	645.2	2051.5	250.709
103964088	694400302	GDSL esterase/lipase At1g29670-like	IIc	16.0816	9.87814	194.479	25.4569		768.367	38.9654	1385.23	19.3345
103958709	694387039	GDSL esterase/lipase At1g74460-like	IIc	71.3266	16.1846	2.41683	0.936548		2228.27	304.87	1079.03	33.1164
103956819	694382211	GDSL esterase/lipase At5g37690-like	IIc	16.0474	4.77942	0.404188	0.0784109		110.2	8.50353	70.4667	7.75134
103959949	1079232784	GDSL esterase/lipase At5g37690-like isoform X1	IIc	77.7625	22.0155	2.99099	0.636978		5857.27	986.356	2556.7	157.995
108867532	1079221600	GDSL esterase/lipase At5g45670-like	IIc	0.0106353	0.0184209	1.69292	0.967035		281.067	28.9545	318.167	2.68576
103951377	694363498	GDSL esterase/lipase At5g55050-like	IIc	8.1377	4.37068	6.90494	2.75776		475.067	28.8028	516.067	7.45743
103930687	694420903	GDSL esterase/lipase 1-like	IIIa	17.5631	2.7878	13.1028	1.69432		772.833	50.8179	1033.2	51.7041
103930686	694420899	GDSL esterase/lipase 1-like isoform X1	IIIa	4.07782	0.39983	8.69256	6.03747		775.833	50.1733	940.433	70.5788
103963635	694399217	GDSL esterase/lipase At5g03610-like	IVa	56.2563	20.4383	45.4291	11.6412		1787.97	132.188	2233.7	98.0414
103956398	694381095	GDSL esterase/lipase At5g03610-like	IVa	2.64294	1.53395	5.85158	1.90164		706.9	35.7384	876.667	11.0731
103928233	694414602	GDSL esterase/lipase At1g09390-like	IVb	19.5004	5.04228	25.1406	1.33127		1135.43	35.5486	1679.07	55.6221
103962909	694397427	GDSL esterase/lipase At1g54790-like isoform X1	IVb	39.0978	3.61692	40.5082	2.16608		1259.87	90.9316	1285.47	54.2301
103949809	1079219802	GDSL esterase/lipase At3g26430-like isoform X1	IVb	33.2015	3.51757	46.1138	2.1372		626.8	24.6763	687.967	37.4006
103926922	694411417	GDSL esterase/lipase At3g27950	IVb	5.36848	0.241964	2.5296	0.629104		354.3	15.0343	333.7	18.8857
103959712	1079232524	GDSL esterase/lipase At5g14450-like	IVb	53.296	5.64325	25.3134	1.36603		1095.57	91.8608	1066.3	24.4197
103944122	694323481	GDSL esterase/lipase At5g45910-like	IVc	1.10607	0.084765	20.2245	4.55707		286.8	46.2848	441.233	49.3203
103949240	1079219063	GDSL esterase/lipase At4g10955	Va	4.54602	1.02827	7.14581	0.988783		569.567	22.2424	603.5	41.261
103947426	694331895	GDSL esterase/lipase At4g10955-like	Va	3.31768	0.718695	1.56695	0.202897		453.433	46.4188	463.667	41.0688
Note: Gene/Enzyme name in green or red indicates repressed or enhanced expression in the russet fruit skin.
The phylogenetic cluster borrowed the result of Lai et al.(2017) in Arabidopsis.
