# Supplementary material for: Proteome and transcriptome profile analysis reveals regulatory and stress-responsive networks in the russet fruit skin of sand pear
Source: Hortic Res. 2020 Feb 1;7:16. doi: 10.1038/s41438-020-0242-3 (PMC6994700; doi:10.1038/s41438-020-0242-3)
Supplement: Supplementary file 12 — Supplementary Table S7 [file 41438_2020_242_MOESM12_ESM.xls]

## Sheet: Supplementary Table S7
Supplementary Table S7 Expression of ABC transporter genes, ABA related genes and JA related genes at transcript and/or protein level in the russet and green fruit skin of sand pear.
Tran/Gene_id	Gene_description	Transcript level (fpkm)					Protein level (relative abundance)
		A_group_mean	A_group_SD	B_group_mean	B_group_SD		A_group_mean	A_group_SD	B_group_mean	B_group_SD
103953179	ABC transporter A family member 1-like	6.5262	0.576851	8.05733	0.959762		2041.8	83.6351	2089.17	50.7476
103938290	ABC transporter A family member 2-like isoform X1	13.7064	5.91413	3.49432	0.696064		340.533	24.6058	167.533	18.4243
103958744	ABC transporter A family member 7-like isoform X1	11.9903	3.28383	4.12645	0.473861		698.367	53.5859	584.433	13.0063
103933553	ABC transporter B family member 11	1.86759	0.429562	0.159056	0.0579875		293.5	16.4155	210.4	3.05123
103953074	ABC transporter B family member 11 isoform X1	32.3461	4.09973	28.9361	8.00234		5849.13	179.564	5421.7	130.656
103950331	ABC transporter B family member 11-like	5.78269	1.63161	5.7024	0.96334		2664.13	94.2776	2968.2	103.046
103927625	ABC transporter B family member 13-like	0.00648799	0.000855743	2.9621	0.614833		84.6333	3.04357	134.867	11.71
103938737	ABC transporter B family member 19	31.0529	11.7035	33.789	14.3121		7488	34.3367	6546.5	189.554
103965492	ABC transporter B family member 1-like	6.31447	1.04249	5.12601	0.951759		10313.4	400.304	10954.3	121.7
103931402	ABC transporter B family member 1-like	0.576464	0.398542	0.432783	0.319663		581.533	13.1081	578.3	2.48797
103928557	ABC transporter B family member 20	9.43239	0.442944	6.78084	0.903753		3982.9	51.7226	4287.97	59.0615
103930011	ABC transporter B family member 20-like	13.1848	0.410597	12.0732	2.13605		1436.17	104.723	1329.07	102.945
103946331	ABC transporter B family member 25, mitochondrial-like	8.92338	1.20832	10.7038	0.202894		5255.47	278.738	4179.77	91.4572
103963326	ABC transporter B family member 25, mitochondrial-like	4.16151	0.582863	4.26177	0.717366		579.667	11.3509	500.333	14.155
103965797	ABC transporter B family member 26, chloroplastic-like isoform X1	3.89845	0.068024	8.07843	0.679114		209.367	22.3974	145.033	6.93277
103960517	ABC transporter B family member 28	11.2576	1.39478	11.4441	0.564236		2013.4	104.124	1685.5	11.0036
103960445	ABC transporter B family member 2-like	1.69088	1.38322	13.5141	1.14577		1596.47	73.0376	2422.4	65.0805
103943475	ABC transporter C family member 10-like	5.31101	2.41103	6.42113	0.602841		887.833	88.146	776	14.2032
103936281	ABC transporter C family member 12-like	14.0997	2.26865	9.55528	2.0022		1093.3	71.7372	922.467	22.5482
103934126	ABC transporter C family member 14-like	1.2754	0.878819	1.39272	0.11411		3255.77	238.163	3632.9	61.7084
103929369	ABC transporter C family member 15	7.81373	1.15274	8.89133	4.23131		840.3	43.1448	858.833	198.636
103952394	ABC transporter C family member 2-like	28.4534	0.892884	18.6803	2.69128		7490.8	279.042	7642.9	37.0065
103945685	ABC transporter C family member 3-like	53.8229	12.6929	46.6134	18.1215		1929.5	38.0306	1705.97	70.5511
103959943	ABC transporter C family member 5-like	9.69253	1.68049	12.365	4.11156		3383.33	87.9955	3121.2	73.1664
103947011	ABC transporter D family member 1-like	10.7188	0.559856	9.93066	0.390257		875.367	20.7039	674.8	21.8979
103928648	ABC transporter D family member 1-like isoform X1	16.7813	0.424153	15.8386	1.47885		6086.13	188.081	5441.67	114.386
103929523	ABC transporter D family member 1-like isoform X1	8.68122	0.583525	10.1037	0.798091		503.667	13.0699	485.833	32.1528
103953287	ABC transporter D family member 2, chloroplastic-like	32.8785	3.71937	29.6262	2.52833		4544.17	57.8616	4560.2	203.789
103926819	ABC transporter E family member 2	19.1724	0.786251	18.2121	1.41382		8827.93	125.446	9615.83	325.9
103941176	ABC transporter E family member 2-like	11.8334	0.778117	11.7691	1.51013		977.4	36.0387	994.4	38.9935
103926961	ABC transporter E family member 2-like isoform X1	51.5584	3.53392	58.0347	9.08954		40.6333	3.78462	30	2.62869
103947699	ABC transporter F family member 1	79.6018	2.97957	63.6621	3.31565		864.667	28.3038	752.5	11.9578
103964829	ABC transporter F family member 1-like	24.6411	3.63408	26.7618	4.07128		6748.57	256.124	5770.27	202.403
103935937	ABC transporter F family member 3-like	22.4334	2.25877	23.7175	2.09449		253.633	12.3144	274.3	12.8234
103949274	ABC transporter F family member 3-like isoform X1	39.3775	1.39198	38.8578	2.58225		5777.63	198.933	5209.33	60.6319
103935605	ABC transporter F family member 4-like	28.8675	2.4802	24.8156	2.97666		1120.03	76.7371	1268.57	56.165
103956038	ABC transporter F family member 4-like isoform X1	14.7477	1.41602	12.8831	2.12372		6212.63	54.9764	6125.37	87.6115
103928954	ABC transporter F family member 5	51.6647	21.1328	43.6573	21.6324		1888.23	144.799	1581.3	23.4693
103936479	ABC transporter G family member 11-like	234.591	42.5795	101.2	17.7795		1581.13	73.0469	1257.93	44.6583
103930593	ABC transporter G family member 11-like	0.0594789	0.0398846	5.40432	0.609375		227.6	29.5452	544.1	37.6286
103955899	ABC transporter G family member 15-like	0.0368218	0.0526651	22.7883	4.22441		1088.53	39.2741	2233.97	109.315
103963798	ABC transporter G family member 15-like	0.0461884	0.0443445	0.0308096	0.0434962		55.7	4.8816	73.5333	4.16213
103933813	ABC transporter G family member 20-like	18.633	8.71384	0.263935	0.117636		1903.8	130.073	1257.5	62.6814
103932967	ABC transporter G family member 20-like	9.54315	1.89162	0.239174	0.0766352		64.4667	2.53246	55.5	3.14802
103940192	ABC transporter G family member 22-like isoform X1	20.0249	13.3109	11.9679	6.85164		152.6	12.5391	140.8	11.7017
103952710	ABC transporter G family member 22-like isoform X1	29.6893	15.223	7.33041	3.93621		1203.03	132.475	775.633	52.0055
103958377	ABC transporter G family member 24-like	8.49198	1.78452	5.02043	0.950968		1487.63	85.6582	1625	22.7007
103940188	ABC transporter G family member 29-like	7.24091	1.08599	4.74992	0.81773		3234.87	165.374	3667.07	14.0115
103947696	ABC transporter G family member 3	19.1273	3.06175	19.6055	5.26199		1288.6	19.3605	1453.47	47.5022
103960664	ABC transporter G family member 32-like	10.41	2.25139	21.5552	0.85227		2592.93	150.979	2951.07	79.6267
103962994	ABC transporter G family member 32-like	18.0134	3.51649	0.735201	0.25837		1683.27	121.091	1272.67	27.5874
103944282	ABC transporter G family member 34-like	3.81011	1.35949	1.23306	0.188367		2237.1	192.319	1466.93	73.6757
103944817	ABC transporter G family member 35-like	3.09819	0.992855	0.414483	0.0805362		759.833	114.931	434.067	29.4057
103964822	ABC transporter G family member 3-like	12.9358	0.888375	14.7372	2.03186		425.6	6.26498	596.767	29.8986
103946773	ABC transporter G family member 5	44.4429	26.1416	39.671	28.802		865.233	12.5556	927.5	73.3722
103948344	ABC transporter G family member 6-like	9.96523	4.37026	0.928328	0.211644		4350.23	483.599	2453.67	124.628
103936749	ABC transporter G family member 6-like	25.7826	9.71429	0.933375	0.283023		1601.93	149.918	1112.47	27.9275
103947048	ABC transporter G family member 7	48.4073	2.72893	40.8622	1.44996		2361.37	156.903	2865.57	63.8368
103949103	ABC transporter I family member 1	5.25832	1.34116	6.10346	0.981399		174.033	8.6379	151.1	5.72975
103951156	ABC transporter I family member 10, chloroplastic	8.25475	0.968893	9.19803	0.321916		1091.9	123.887	714.933	47.9885
103936121	ABC transporter I family member 11, chloroplastic-like isoform X1	2.26685	0.276925	3.05338	0.713323		901.833	36.0589	808.933	13.5913
103937796	ABC transporter I family member 17-like isoform X1	4.03317	0.878036	3.58026	1.03314		133.7	10.8862	87.3667	12.7814
103928771	ABC transporter I family member 19-like	12.462	2.42975	12.0964	0.418024		222.4	3.95095	235.3	4.07063
103928229	ABC transporter I family member 20	23.1843	4.61428	28.6944	2.83607		1028.73	19.5505	1187.73	15.3494
103946103	ABC transporter I family member 6, chloroplastic	3.74513	0.0951576	3.49379	0.373566		1963.17	205.305	1331.43	45.5259
103936668	ABC transporter 1, mitochondrial-like	3.94934	0.471765	4.0902	0.809859		null	null	null	null
103953061	ABC transporter 1, mitochondrial-like	1.42639	0.185096	1.27035	0.175593		null	null	null	null
103931655	ABC transporter A family member 1-like	7.96551	0.469403	8.17662	0.841972		null	null	null	null
103940022	ABC transporter A family member 2-like	12.2125	0.556295	20.9566	1.42708		null	null	null	null
103931405	ABC transporter B family member 1	1.85406	0.585886	1.84709	1.07688		null	null	null	null
103965670	ABC transporter B family member 1	3.44238	0.605102	2.36428	0.342027		null	null	null	null
103944700	ABC transporter B family member 11-like	0.0697928	0.0355974	0.12301	0.093058		null	null	null	null
103950333	ABC transporter B family member 11-like	0.195556	0.0737133	0.0438014	0.0264743		null	null	null	null
103950334	ABC transporter B family member 11-like	0.399089	0.140246	1.04756	0.343517		null	null	null	null
103928466	ABC transporter B family member 15-like	2.44349	0.936172	0.38193	0.241309		null	null	null	null
103929276	ABC transporter B family member 19-like	0.0316425	0.0236082	0.0219145	0.0139305		null	null	null	null
103943497	ABC transporter B family member 19-like	1.94782	0.288296	1.96226	0.432138		null	null	null	null
103948458	ABC transporter B family member 20	2.33062	0.146732	3.67737	0.490648		null	null	null	null
103933573	ABC transporter B family member 21-like	1.01049	0.0493926	0.400049	0.120609		null	null	null	null
103966869	ABC transporter B family member 21-like	0.0121704	0.00770592	0.0164395	0.00231215		null	null	null	null
103959729	ABC transporter B family member 26, chloroplastic-like	3.29135	0.359598	0.741102	0.122708		null	null	null	null
103929481	ABC transporter B family member 29, chloroplastic-like	0.32589	0.185293	0.397742	0.198763		null	null	null	null
103934965	ABC transporter B family member 29, chloroplastic-like	3.82812	0.151496	3.31166	0.619097		null	null	null	null
103944777	ABC transporter B family member 9-like	0.647926	0.11482	0.491371	0.141909		null	null	null	null
103951332	ABC transporter B family member 9-like	0.836673	0.289984	2.18335	0.639925		null	null	null	null
103951333	ABC transporter B family member 9-like	0.124939	0.104378	0.441139	0.0269533		null	null	null	null
103927288	ABC transporter C family member 10-like	0.532129	0.199562	0.474483	0.213362		null	null	null	null
103943730	ABC transporter C family member 10-like	0.468171	0.198471	0.0443927	0.022065		null	null	null	null
103964369	ABC transporter C family member 10-like	1.38181	0.5461	2.13511	0.284979		null	null	null	null
103967593	ABC transporter C family member 10-like	0.51068	0.123356	1.21709	0.276354		null	null	null	null
103964306	ABC transporter C family member 13	10.0109	4.32674	8.4814	0.499377		null	null	null	null
103932003	ABC transporter C family member 14-like	3.51235	1.073	2.22527	0.616633		null	null	null	null
103934154	ABC transporter C family member 14-like	4.74402	2.67868	12.669	2.06953		null	null	null	null
103938331	ABC transporter C family member 14-like	1.24135	0.47934	0.08063	0.0497292		null	null	null	null
103936303	ABC transporter C family member 2-like	5.74696	1.90868	3.67888	0.603805		null	null	null	null
103948026	ABC transporter C family member 3-like	5.31321	0.917428	1.38733	0.256435		null	null	null	null
103927972	ABC transporter C family member 5-like	15.4442	1.8263	15.7124	0.769768		null	null	null	null
103957157	ABC transporter C family member 8	0.09454	0.076733	0.165847	0.10712		null	null	null	null
103958094	ABC transporter D family member 2, chloroplastic-like	0.0492829	0.0367695	0.0357056	0.037232		null	null	null	null
103958095	ABC transporter D family member 2, chloroplastic-like	2.81708	0.349191	2.20604	0.563557		null	null	null	null
103958130	ABC transporter D family member 2, chloroplastic-like	0.0447059	0.0327768	0.00673459	0.00589048		null	null	null	null
103926821	ABC transporter E family member 2-like	0.11138	0.105104	0.0347272	0.0187697		null	null	null	null
103957025	ABC transporter E family member 2-like	0	0	1.18042	0.17157		null	null	null	null
103928612	ABC transporter F family member 1	16.008	1.66765	10.7498	1.69675		null	null	null	null
103962318	ABC transporter F family member 4	49.8217	4.36298	57.5665	6.21913		null	null	null	null
103927933	ABC transporter G family member 10-like	0.0411745	0.0337132	0	0		null	null	null	null
103932334	ABC transporter G family member 10-like	1.33044	0.497539	0.0289809	0.0283249		null	null	null	null
103934278	ABC transporter G family member 10-like	0.372808	0.0718951	0	0		null	null	null	null
103930284	ABC transporter G family member 11-like	1.69027	0.703235	1.29511	0.712769		null	null	null	null
103942099	ABC transporter G family member 15-like	0	0	0.0428468	0.0257593		null	null	null	null
103946918	ABC transporter G family member 16-like	0.0586517	0.0337622	0.0243089	0.0343187		null	null	null	null
103937641	ABC transporter G family member 17-like	0.113192	0.0440548	0.242145	0.169104		null	null	null	null
103950663	ABC transporter G family member 17-like	0.0446913	0.0338213	0.0506298	0.0441279		null	null	null	null
103929216	ABC transporter G family member 21-like	4.86951	1.85183	4.3591	3.02563		null	null	null	null
103946921	ABC transporter G family member 21-like	1.34652	0.377715	0.748412	0.136357		null	null	null	null
103951205	ABC transporter G family member 22-like	0.122718	0.174655	0.352628	0.270141		null	null	null	null
103956915	ABC transporter G family member 26	0.214305	0.0255598	0.866898	0.176029		null	null	null	null
103947686	ABC transporter G family member 28-like	4.6496	0.0779823	4.6096	0.284098		null	null	null	null
103956733	ABC transporter G family member 28-like	0.0537228	0.051229	0.0338611	0.0275838		null	null	null	null
103964811	ABC transporter G family member 28-like	0.0852108	0.056189	0.0654927	0.0294447		null	null	null	null
103944819	ABC transporter G family member 29-like	0.131093	0.067228	1.85957	0.233499		null	null	null	null
103944818	ABC transporter G family member 36-like	0.092292	0.0587422	0.0683642	0.0561945		null	null	null	null
103944820	ABC transporter G family member 36-like	0.0999296	0.0784596	0.00201272	0.00348613		null	null	null	null
103964399	ABC transporter G family member 4-like	2.35286	0.267896	0.859622	0.208235		null	null	null	null
103966156	ABC transporter G family member 4-like	0.0935202	0.0692244	0.0145473	0.00423862		null	null	null	null
103966157	ABC transporter G family member 4-like	0.306219	0.0373586	0.124339	0.0801836		null	null	null	null
103928588	ABC transporter G family member 6-like	10.0317	5.45762	1.40942	0.215547		null	null	null	null
103949535	ABC transporter G family member 7-like	0.262134	0.115713	0.312175	0.0840214		null	null	null	null
103966992	ABC transporter G family member 9	0.112751	0.123554	0	0		null	null	null	null
103936789	ABC transporter I family member 11, chloroplastic-like	3.75462	1.25369	5.42721	0.865648		null	null	null	null
103940657	ABC transporter I family member 17-like	12.0016	2.2768	13.6668	2.38402		null	null	null	null
103940787	ABC transporter I family member 17-like	0.378386	0.0853386	0.593851	0.333468		null	null	null	null
103950492	ABC transporter I family member 17-like	0.12531	0.112741	0.0374409	0.0103113		null	null	null	null
103955963	ABC transporter I family member 1-like	6.8375	0.287404	6.05412	0.300962		null	null	null	null
103927580	pleiotropic drug resistance 1-like	0	0	0.190749	0.105444		null	null	null	null
103927975	pleiotropic drug resistance 1-like	0.127293	0.0435465	0.35008	0.250693		null	null	null	null
103935388	pleiotropic drug resistance 1-like	0.0795884	0.0745554	5.02587	0.839534		null	null	null	null
103939592	pleiotropic drug resistance 1-like	8.64561	2.41193	8.55785	4.54031		null	null	null	null
103953954	pleiotropic drug resistance 1-like	0.0215065	0.0269575	0.0185304	0.0072954		null	null	null	null
103959952	pleiotropic drug resistance 1-like	43.0271	15.8865	53.2396	11.2785		null	null	null	null
103939731	pleiotropic drug resistance 2-like	0	0	0.0425086	0.00983323		null	null	null	null
103942675	pleiotropic drug resistance 2-like	0.51119	0.225338	1.93685	1.02478		null	null	null	null
103944283	pleiotropic drug resistance 2-like	7.19573	0.562866	5.0707	0.472758		null	null	null	null
103947005	pleiotropic drug resistance 2-like	6.51057	1.82748	24.4413	6.18395		null	null	null	null
103954767	pleiotropic drug resistance 2-like	8.28012	2.19745	15.5379	8.54374		null	null	null	null
103954769	pleiotropic drug resistance 2-like	50.0709	9.59985	55.7554	21.1849		null	null	null	null
103955211	pleiotropic drug resistance 2-like	0.347748	0.134431	10.1207	0.304663		null	null	null	null
103955214	pleiotropic drug resistance 2-like	0.199859	0.0541776	0.00171775	0.00297523		null	null	null	null
103955219	pleiotropic drug resistance 2-like	2.69315	0.763469	0.0532248	0.0751081		null	null	null	null
103963646	pleiotropic drug resistance 2-like	22.8508	8.66998	0.706386	0.261945		null	null	null	null
103950308	pleiotropic drug resistance 3-like	1.08874	0.368244	3.33479	0.830911		null	null	null	null
103955857	pleiotropic drug resistance 3-like	0.0312576	0.0283071	0.0283331	0.0252116		null	null	null	null
103955370	abscisic acid 8-hydroxylase 1	14.4949	2.99736	7.56097	1.27045		1445.5	155.351	1265.87	52.8516
103943456	abscisic acid receptor PYL8-like	58.0837	6.72475	74.7904	6.01116		267.7	23.1242	284.533	4.65439
103929341	abscisic acid receptor PYL9	100.751	21.576	96.2383	9.7227		88.2667	7.63566	65.6667	1.85023
103939055	abscisic acid receptor PYR1-like	2.00796	0.865056	0.598442	0.154179		866	42.1544	876.433	30.5479
103931465	ABSCISIC ACID-INSENSITIVE 5-like protein 2 isoform X1	16.2347	1.30237	15.7239	1.22993		295.367	11.0546	423.6	19.8653
103946156	ABSCISIC ACID-INSENSITIVE 5-like protein 2 isoform X1	26.7877	1.82809	24.7665	1.19561		99.4667	9.75722	120.467	4.96017
103937993	ABSCISIC ACID-INSENSITIVE 5-like protein 5	52.3678	0.840395	47.5235	2.41391		315.933	15.8513	425.733	22.5145
103950197	ABSCISIC ACID-INSENSITIVE 5-like protein 5 isoform X1	67.3468	16.8748	48.8887	11.0378		361.467	23.5296	405.267	16.8049
103955369	jasmonate O-methyltransferase-like	10.7944	3.00499	7.21302	1.56101		95.8333	12.1533	124.733	6.75302
103947840	jasmonic acid-amido synthetase JAR1	58.2428	14.1347	29.6955	8.45412		471.667	4.96017	387.833	21.9623
103965897	jasmonic acid-amido synthetase JAR1 isoform X1	52.1776	8.77428	48.5007	1.54932		3065.13	228.078	3017.9	122.861
103960819	cytochrome P450 90B1-like isoform X1	9.88212	4.31745	1.57539	0.983678		83.8333	41.2333	2.33524	2.99555
Note: Expression data in green or red indicates the repressed or enhanced expression in the russet fruit skin. A_group, russet fruit skin samples. B_group, green fruit skin samples.
