# Supplementary material for: Proteome and transcriptome profile analysis reveals regulatory and stress-responsive networks in the russet fruit skin of sand pear
Source: Hortic Res. 2020 Feb 1;7:16. doi: 10.1038/s41438-020-0242-3 (PMC6994700; doi:10.1038/s41438-020-0242-3)
Supplement: Supplementary file 13 — Supplementary Table S8 [file 41438_2020_242_MOESM13_ESM.xls]

## Sheet: Supplementary Table S8
Supplementary Table S8 Divorced expression of brassinosteroid biosynthesis-related genes at transcript and/or protein level in the russet and green fruit skin of sand pear.
Tran/Gene_id	Gene_description	Transcript level (fpkm)					Protein level (relative abundance)
		A_group_mean	A_group_SD	B_group_mean	B_group_SD		A_group_mean	A_group_SD	B_group_mean	B_group_SD
Novel00647	beta-amyrin synthase-like	30.8403	8.44242	2.37056	0.897763		null	null	null	null
103935928	beta-amyrin synthase-like	7.72139	3.06613	0.535548	0.28211		null	null	null	null
103935918	beta-amyrin synthase-like	19.8995	7.52161	1.57861	0.160851		649.433	49.4178	492.533	43.5789
103939378	beta-amyrin synthase-like	186.705	78.601	4.37355	2.23235		2238.6	86.6286	1272.37	55.0859
103936042	beta-amyrin synthase-like	23.4105	13.6985	0.0537639	0.0525664		12197.4	1430.24	5519.93	306.376
103936045	beta-amyrin synthase-like	1.52029	0.710848	0.101492	0.0802141		null	null	null	null
103936044	beta-amyrin synthase-like	25.7608	5.78101	1.36769	0.833336		null	null	null	null
103941560	beta-amyrin synthase-like	0.790981	0.289065	0.023472	0.0406547		null	null	null	null
103939381	beta-amyrin synthase-like	15.7527	1.74174	0.0522554	0.0605739		null	null	null	null
103939380	beta-amyrin synthase-like	2.33264	0.423742	0.0534237	0.0346716		null	null	null	null
103935920	beta-amyrin synthase-like	169.491	62.284	5.30986	1.59065		3227.1	94.059	2262.43	154.081
103935926	beta-amyrin synthase-like	0.181897	0.0340085	0.00480343	0.00831978		null	null	null	null
103942112	beta-amyrin synthase-like	4.23262	1.84118	0.06609	0.065092		null	null	null	null
103967651	beta-amyrin synthase-like	0.47507	0.153871	0.0731489	0.0563457		null	null	null	null
108865422	beta-amyrin synthase-like	72.0355	26.3717	1.23617	0.712501		null	null	null	null
103941559	beta-amyrin synthase-like	20.1223	9.14943	0.638019	0.455357		null	null	null	null
103937791	beta-amyrin synthase-like	15.1236	8.55999	0.334608	0.195068		null	null	null	null
103967646	beta-amyrin synthase-like	15.5765	3.45484	131.439	23.6918		4546.53	162.793	11214.5	617.347
103927760	beta-amyrin synthase-like	17.1668	3.60773	58.3703	26.7232		872.967	9.24464	1520.7	39.4919
103965221	squalene synthase-like	5.87983	0.981762	12.1056	3.61192		4482.37	423.017	4182.8	141.108
103967038	squalene monooxygenase-like	1.73699	0.131437	6.2345	2.05356		null	null	null	null
103946649	(-)-alpha-pinene synthase-like	14.1185	6.7227	0.00418426	0.00724736		null	null	null	null
103934435	(-)-alpha-pinene synthase-like	0.0702876	0.0723976	0.439339	0.147925		null	null	null	null
Note: Expression data in green or red indicates the repressed or enhanced expression in the russet fruit skin. A_group, russet fruit skin samples. B_group, green fruit skin samples.
