# Supplementary material for: Proteome and transcriptome profile analysis reveals regulatory and stress-responsive networks in the russet fruit skin of sand pear
Source: Hortic Res. 2020 Feb 1;7:16. doi: 10.1038/s41438-020-0242-3 (PMC6994700; doi:10.1038/s41438-020-0242-3)
Supplement: Supplementary file 14 — Supplementary Table S9 [file 41438_2020_242_MOESM14_ESM.xls]

## Sheet: Supplementary Table S9
Supplementary Table S9 Divorced Expression of the MYB homolog genes and the WIN1/SHN1 homolog genes at transcript level between the russet and green fruit skin of sand pear.
Gene_id	Prot_id	Functional annotatin	Transcript level (fpkm)				Fold_change (A/B)
			A_group_mean	A_group_SD	B_group_mean	B_group_SD
103963302	694309548	putative MYB41 homolog	4.69876	1.63625	0.769045	0.138569	6.10987
103939627	694442691	putative MYB41 homolog	10.3416	0.0759804	4.49592	1.31729	2.30021
103944470	694324365	putative MYB41 homolog	0.684098	0.252873	0.1136	0.127918	6.02198
103942001	694320231	putative MYB41 homolog	0.81417	0.106714	0.063575	0.0738052	12.8064
103960041	694390247	putative MYB93/MYB107 homolog	3.72189	0.716911	0.160278	0.140958	23.2215
103930480	694420371	putative MYB93/MYB107 homolog	5.55495	0.655435	0.14318	0.0489325	38.7969
103939715	694442930	putative MYB93/MYB107 homolog	7.45523	1.66359	0.414101	0.0978312	18.0034
103960468	694391399	putative MYB93/MYB107 homolog	0.158796	0.0785212	0.0349843	0.0605946	4.53907
103951652	694312207	putative MYB1 homolog	7.19331	2.03254	0.609412	0.0942547	11.8037
103929632	694418222	putative MYB1 homolog	5.53836	1.24458	0.327402	0.29864	16.9161
103934194	694429349	putative MYB1 homolog	1.49434	0.431414	0.296264	0.199288	5.04394
103931258	694422278	putative MYB1 homolog	1.26968	0.474711	0.44101	0.120888	2.87902
103953943	694374044	putative WIN1/SHN1 homolog	1.63511	0.459663	4.26158	0.97107	0.383687
103946697	1079215790	putative WIN1/SHN1 homolog	10.0175	4.65346	20.7203	0.986478	0.483464
103965575	1079240270	putative WIN1/SHN1 homolog	4.88361	0.958819	12.7508	1.08656	0.383004
Note: Expression data in green or red indicates the repressed or enhanced expression in the russet fruit skin. A_group, russet fruit skin samples. B_group, green fruit skin samples.
